# Supplementary material for: Detection of H3K4me3 Identifies NeuroHIV Signatures, Genomic Effects of Methamphetamine and Addiction Pathways in Postmortem HIV+ Brain Specimens that Are Not Amenable to Transcriptome Analysis
Source: Viruses. 2021 Mar 24;13(4):544. doi: 10.3390/v13040544 (PMC8064323; doi:10.3390/v13040544)
Supplement: Supplementary file 1 [file viruses-13-00544-s001.zip]

Archive with 5 entries (5 files):
- Supplementary Table 2 All synapses default node.csv
- __MACOSX/._Supplementary Table 2 All synapses default node.csv
- Supplementary Table 3 All addiction merged default node.csv
- Supplementary_Table 1 Proximal promoter  node.csv
- __MACOSX/._Supplementary_Table 1 Proximal promoter  node.csv
