# Supplementary material for: Detection of H3K4me3 Identifies NeuroHIV Signatures, Genomic Effects of Methamphetamine and Addiction Pathways in Postmortem HIV+ Brain Specimens that Are Not Amenable to Transcriptome Analysis
Source: Viruses. 2021 Mar 24;13(4):544. doi: 10.3390/v13040544 (PMC8064323; doi:10.3390/v13040544)
Supplement: Supplementary file 1 [file viruses-13-00544-s001.zip › Supplementary Table 2 All synapses default node.csv]

SUID	1_HIV+M- Mild_H3K4me3_hg38::1 AvgPeak	1_HIV+M- Mild_H3K4me3_hg38::1 Present	2_HIV+M+ HAD_H3K4me3_hg38::1 AvgPeak	2_HIV+M+ HAD_H3K4me3_hg38::1 Present	Affy Tag	Altsymbols	annotation name	annotations	Chromosome	Ensembl Gene ID	Ensembl Protein ID	Entrez Gene ID	FoldChange (log2Ratio)	Full Description	Gene End	Gene ID	Gene Length	gene name	Gene Start	Gene Strand	Interval Dists to Start	Interval Pos	IntervalCount	log score	MergedRegCount	name	node type	p value	Peak Value	PROT	query term	Ratio	RefSeq mRNA ID	RefSeq Protein ID	RNA	score	selected	shared name	Synonym	UCSC Link	Uniprot ID
8424	185	1	116	1		"PLA2G4E, MGC126661, MGC126633, FLJ45651"			15	ENSG00000188089	ENSP00000382434	123745	-0.67	phospholipase A2 group IVE	"42,050,703"	GeneID:123745	"69,121"	PLA2G4E	"41,981,582"	-	"78287, 76911, 78095"	"downstream, downstream, downstream"	3	-0.135759189	1	H__sapiens__15_-717645	query	0.02	185	NP_001193599.1	PLA2G4E	0.63	NM_001206670	NP_001193599	"NM_001206670.1, XM_011521237.1, XM_011521238.1, XM_011521239.1"	0.873052848	FALSE	H__sapiens__15_-717645	FLJ45651	Gene PLA2G4E	Q3MJ16
8425	25	1	15	0		GABRE			X	ENSG00000102287	ENSP00000397335	574412	-0.74	gamma-aminobutyric acid type A receptor epsilon subunit	"151,974,684"	GeneID:2564	"21,560"	GABRE	"151,953,124"	-	236	in gene	1	-0.1903946	1	H__sapiens__15_-703634	query	0.02	25	NP_004952.2	GABRE	0.6	NM_004961	NP_004952	"NM_004961.3, XM_011531135.1, XM_011531136.1, XM_006724813.2, XM_011531137.1, XM_011531138.1, XM_011531139.1, XM_011531140.1"	0.82663288	FALSE	H__sapiens__15_-703634		Gene GABRE	P78334
8426	38	1	25	1		"PLCB1, PLC154, EIEE12, PLC-154, PI-PLC, PLC-I, FLJ45792, PLCB1B, PLCB1A"	lipase activity|learning or memory|glutamate receptor signaling pathway|phospholipase activity|memory|cognition|behavior|phospholipase C activity|single-organism behavior	GO:0016298|GO:0007611|GO:0007215|GO:0004620|GO:0007613|GO:0050890|GO:0007610|GO:0004629|GO:0044708	20	ENSG00000182621	ENSP00000490862	23236	-0.6	phospholipase C beta 1	"8,884,900"	GeneID:23236	"752,646"	PLCB1	"8,132,254"	+	"-446, 706, 2850, 3202, -574, 50, 642"	"upstream, in gene, in gene, in gene, upstream, in gene, in gene"	7	-0.445246759	4	H__sapiens__15_-716300	query	0.05	88	"NP_056007.1, NP_877398.1"	PLCB1	0.66	NM_182734	NP_877398	"NM_015192.3, NM_182734.2, XM_011529199.1, XM_011529200.1, XM_011529201.1, XM_011529202.1, XM_011529203.1"	0.640666166	FALSE	H__sapiens__15_-716300	PLC154	Gene PLCB1	Q9NQ66
8427	36.6	1	20	1		"IRK2, Kir2.2, Kir2.2v, hIRK1, KCNJN1, kcnj12x, KCNJ12, FLJ14167, hkir2.2x, hIRK"	passive transmembrane transporter activity|muscle system process|substrate-specific channel activity|voltage-gated channel activity|gated channel activity|muscle contraction|voltage-gated cation channel activity|inorganic cation transmembrane transporter activity|ion channel activity|ligand-gated ion channel activity|cation channel activity|ligand-gated channel activity|channel activity|voltage-g…	GO:0022803|GO:0003012|GO:0022838|GO:0022832|GO:0022836|GO:0006936|GO:0022843|GO:0022890|GO:0005216|GO:0015276|GO:0005261|GO:0022834|GO:0015267|GO:0005244|GO:0046873|GO:0044057	17	ENSG00000184185	ENSP00000463778	3768	-0.87	potassium voltage-gated channel subfamily J member 12	"21,419,872"	GeneID:3768	"43,485"	KCNJ12	"21,376,387"	+	"-984, -435, 109, 1629, 2813, -483, 77, 797, 1645, 2237"	"upstream, upstream, in gene, in gene, in gene, upstream, in gene, in gene, in gene, in gene"	10	-0.187584517	5	H__sapiens__15_-716685	query	0.02	78	NP_066292.2	KCNJ12	0.55	NM_021012	NP_066292	"NM_021012.4, XM_005256625.3, XM_011523831.1"	0.828959054	FALSE	H__sapiens__15_-716685	Kir2.2v	Gene KCNJ12	Q14500
8428										ENSG00000100077	ENSP00000478925	157						GRK3						-0.38110629		H__sapiens__15_-703158	query				GRK3		NM_005160	NP_005151		0.683105278	FALSE	H__sapiens__15_-703158	BARK2		P35626
8429	32.5	1	18.5	0		"DRD5, MGC10601, DRD1L2, DBDR, DRD1B"	cellular divalent inorganic cation homeostasis|positive regulation of purine nucleotide biosynthetic process|positive regulation of lyase activity|nucleotide biosynthetic process|dopamine receptor signaling pathway|cellular calcium ion homeostasis|ribose phosphate biosynthetic process|regulation of purine nucleotide biosynthetic process|cyclic nucleotide biosynthetic process|G-protein coupled rec…	GO:0072503|GO:1900373|GO:0051349|GO:0009165|GO:0007212|GO:0006874|GO:0046390|GO:1900371|GO:0009190|GO:0004930|GO:0007190|GO:0007189|GO:0072507|GO:0009152|GO:0030819|GO:0009260|GO:0007270|GO:0045762|GO:0045981|GO:1901293|GO:0030814|GO:0030801|GO:0045761|GO:0001963|GO:0030816|GO:0030799|GO:0030817|GO:1900544|GO:0055065|GO:0031279|GO:0051339|GO:0030810|GO:0046058|GO:0030804|GO:0007188|GO:0006171|GO:…	4	ENSG00000169676	ENSP00000306129	1816	-0.81	dopamine receptor D5	"9,784,009"	GeneID:1816	"2,375"	DRD5	"9,781,634"	+	"126, 595"	"in gene, in gene"	2	-0.472930575	2	H__sapiens__15_-713645	query	0.02	36	NP_000789.1	DRD5	0.57	NM_000798	NP_000789	NM_000798.4	0.623173334	FALSE	H__sapiens__15_-713645	DRD1L2	Gene DRD5	P21918
8430	60.5	1	33.5	1		"GPR24, MCH1R, MGC32129, MCHR1, SLC1"	G-protein coupled peptide receptor activity|adenylate cyclase-modulating G-protein coupled receptor signaling pathway|peptide receptor activity|neurotransmitter receptor activity|adenylate cyclase-inhibiting G-protein coupled receptor signaling pathway|G-protein coupled receptor activity|behavior|neuropeptide receptor activity|G-protein coupled receptor signaling pathway, coupled to cyclic nucleo…	GO:0008528|GO:0007188|GO:0001653|GO:0030594|GO:0007193|GO:0004930|GO:0007610|GO:0008188|GO:0007187	22	ENSG00000128285	ENSP00000370841	2847	-0.85	melanin concentrating hormone receptor 1	"40,682,814"	GeneID:2847	"3,636"	MCHR1	"40,679,178"	+	"374, 1910, 342"	"in gene, in gene, in gene"	3	-0.264521971	2	H__sapiens__15_-706991	query	0.02	91	NP_005288.3	MCHR1	0.55	NM_005297	NP_005288	NM_005297.3	0.767572784	FALSE	H__sapiens__15_-706991	SLC1	Gene MCHR1	Q99705
8431	47	1	21	0		"LPAR3, GPCR, Edg-7, EDG7, FLJ98231, HOFNH30, LPA3, RP4-678I3, LP-A3"	cellular cation homeostasis|cellular ion homeostasis|cellular calcium ion homeostasis|cellular divalent inorganic cation homeostasis|cytosolic calcium ion homeostasis|divalent inorganic cation homeostasis|metal ion homeostasis|calcium ion homeostasis|cellular metal ion homeostasis|G-protein coupled receptor activity|positive regulation of cytosolic calcium ion concentration|G-protein coupled rece…	GO:0030003|GO:0006873|GO:0006874|GO:0072503|GO:0051480|GO:0072507|GO:0055065|GO:0055074|GO:0006875|GO:0004930|GO:0007204|GO:0007187	1	ENSG00000171517	ENSP00000395389	23566	-1.16	lysophosphatidic acid receptor 3	"84,893,213"	GeneID:23566	"81,611"	LPAR3	"84,811,602"	-	317	in gene	1	-0.314024674	1	H__sapiens__15_-714087	query	0.02	47	NP_036284.1	LPAR3	0.45	NM_012152	NP_036284	"NM_012152.2, XM_011541149.1"	0.730501004	FALSE	H__sapiens__15_-714087	RP4-678I3	Gene LPAR3	Q9UBY5
8432	43	1	27	1		"MAOB, MGC26382"			X	ENSG00000069535	ENSP00000367309	4129	-0.67	monoamine oxidase B	"43,882,475"	GeneID:4129	"115,865"	MAOB	"43,766,610"	-	"235, 347"	"in gene, in gene"	2	-0.515284171	1	H__sapiens__15_-702054	query	0.02	43	NP_000889.3	MAOB	0.63	NM_000898	NP_000889	"NM_000898.4, XM_005272608.2, XM_005272607.3, XM_011543914.1"	0.597330827	FALSE	H__sapiens__15_-702054		Gene MAOB	P27338
8433	29	1	16.5	1		"HPRL, hPRLrI, PRLR, MFAB"	body fluid secretion|secretion by tissue	GO:0007589|GO:0032941	5	ENSG00000113494	ENSP00000484768	5618	-0.81	prolactin receptor	"35,230,589"	GeneID:5618	"181,833"	PRLR	"35,048,756"	-	"1021, 445, 973"	"in gene, in gene, in gene"	3	-0.477425481	2	H__sapiens__15_-705172	query	0.02	35	"NP_001191244.1, NP_001191245.1, NP_001191246.1, NP_001191247.1, XP_006714547.1, NP_000940.1, NP_001191243.1"	PRLR	0.57	NM_001204318	NP_001191247	"NM_001204315.1, NM_001204316.1, NM_001204317.1, NM_001204318.1, NR_037910.1, XM_006714484.1, NM_000949.6, NM_001204314.2, XM_011514068.1, XM_011514069.1"	0.620378514	FALSE	H__sapiens__15_-705172		Gene PRLR	P16471
8434	64	1	69	1		"MGLUR7, GPRC1G, FLJ40498, GRM7, GLUR7, MGLU7, PPP1R87"	sensory perception|negative regulation of purine nucleotide biosynthetic process|glutamate receptor activity|nucleotide biosynthetic process|negative regulation of adenylate cyclase activity|negative regulation of lyase activity|ribose phosphate biosynthetic process|regulation of purine nucleotide biosynthetic process|cyclic nucleotide biosynthetic process|G-protein coupled receptor activity|nega…	GO:0007600|GO:1900372|GO:0008066|GO:0009165|GO:0007194|GO:0051350|GO:0046390|GO:1900371|GO:0009190|GO:0004930|GO:0030809|GO:0030803|GO:0030818|GO:0030800|GO:0031406|GO:0009152|GO:0030425|GO:0015837|GO:0045202|GO:0009260|GO:0043177|GO:0043005|GO:1901293|GO:0030814|GO:0045761|GO:0007216|GO:0044456|GO:0030799|GO:0030817|GO:0007215|GO:0031279|GO:0097458|GO:0043235|GO:0051339|GO:0046058|GO:0007188|GO:…	3	ENSG00000196277	ENSP00000419835	2917	0.11	"glutamate receptor, metabotropic 7"	"7,741,531"	GeneID:2917	"880,434"	GRM7	"6,861,097"	+	"503, -425, 503, 1815, 2807"	"in gene, upstream, in gene, in gene, in gene"	5	-3.571013517	1	H__sapiens__15_-718071	result	0.05	69	"NP_000835.1, NP_870989.1"		1.08	NM_181874	NP_870989	"NM_000844.3, NM_181874.2, XR_940422.1, XM_011533648.1"	0.028127332	FALSE	H__sapiens__15_-718071	PPP1R87	Gene GRM7	Q14831
8435	25	1	9	0		"MGLUR6, mGlu6, GPRC1F, GRM6, DKFZp686H1993, CSNB1B"	sensory perception|divalent inorganic cation transport|divalent metal ion transport|visual perception|glutamate receptor activity|glutamate receptor signaling pathway|calcium ion transport|G-protein coupled receptor activity|regulation of ion transport|G-protein coupled glutamate receptor signaling pathway|positive regulation of ion transport	GO:0007600|GO:0072511|GO:0070838|GO:0007601|GO:0008066|GO:0007215|GO:0006816|GO:0004930|GO:0043269|GO:0007216|GO:0043270	5	ENSG00000113262	ENSP00000430767	2916	-1.47	"glutamate receptor, metabotropic 6"	"178,995,123"	GeneID:2916	"16,796"	GRM6	"178,978,327"	-	19	in gene	1	-0.409047052	1	H__sapiens__15_-705140	query	0.02	25	NP_000834.2	GRM6	0.36	NM_000843	NP_000834	NM_000843.3	0.664282976	FALSE	H__sapiens__15_-705140	MGLUR6	Gene GRM6	O15303
8436	67.8	1	67.4	1		"GluK4, KA1, GRIK, EAA1, GRIK4"	passive transmembrane transporter activity|ligand-gated ion channel activity|ligand-gated channel activity|ionotropic glutamate receptor activity|substrate-specific channel activity|glutamate receptor activity|glutamate receptor signaling pathway|ionotropic glutamate receptor signaling pathway|gated channel activity|channel activity|extracellular ligand-gated ion channel activity|ion channel acti…	GO:0022803|GO:0015276|GO:0022834|GO:0004970|GO:0022838|GO:0008066|GO:0007215|GO:0035235|GO:0022836|GO:0015267|GO:0005230|GO:0005216	11	ENSG00000149403	ENSP00000435648	2900	-0.01	glutamate ionotropic receptor kainate type subunit 4	"120,988,805"	GeneID:2900	"477,059"	GRIK4	"120,511,746"	+	"-450, 510, 1102, 1950, 52990, 474302, -514, 510, 1214, 52894, 474654"	"upstream, in gene, in gene, in gene, in gene, in gene, upstream, in gene, in gene, in gene, in gene"	11	-3.539730681	5	H__sapiens__15_-710197	result	0.05	109	"NP_055434.2, NP_001269399.1, NP_001269402.1"		0.99	NM_014619	NP_055434	"NM_014619.4, NM_001282470.2, NM_001282473.2, XM_011542783.1, XM_011542784.1, XM_011542785.1, XM_011542786.1, XM_011542787.1, XM_011542788.1"	0.029021142	FALSE	H__sapiens__15_-710197	KA1	Gene GRIK4	Q16099
8437	16	1	4	0		"PLA2G4A, cPLA2-alpha, PLA2G4, MGC126350"	lipase activity|phospholipase activity	GO:0016298|GO:0004620	1	ENSG00000116711	ENSP00000356436	5321	-2		"186,988,981"	GeneID:5321	"160,081"	PLA2G4A	"186,828,900"	+	1020	in gene	1	-0.490009742	1	H__sapiens__15_-705589	query	0.02	16	NP_077734.1	PLA2G4A	0.25	NM_024420	NP_077734	"NM_024420.2, XM_011509641.1, XM_011509642.1, XM_011509643.1, XM_005245267.2, XR_921838.1"	0.612620426	FALSE	H__sapiens__15_-705589	PLA2G4	Gene PLA2G4A	P47712
8438	63.67	1	42	1		"GPCR97, HH3R, HRH3"	neurotransmitter transport|signal release|regulation of neurotransmitter levels|neurotransmitter secretion|G-protein coupled receptor signaling pathway, coupled to cyclic nucleotide second messenger	GO:0006836|GO:0023061|GO:0001505|GO:0007269|GO:0007187	20	ENSG00000101180	ENSP00000482567	11255	-0.6	histamine receptor H3	"62,220,278"	GeneID:11255	"5,512"	HRH3	"62,214,766"	-	"3990, 598, -682, 1542, 614, -618"	"in gene, in gene, upstream, in gene, in gene, upstream"	6	-0.271887113	3	H__sapiens__15_-703434	query	0.05	95	NP_009163.2	HRH3	0.66	NM_007232	NP_009163	"NM_007232.2, XM_005260266.2, XM_005260267.3"	0.76194027	FALSE	H__sapiens__15_-703434	GPCR97	Gene HRH3	Q9Y5N1
8439	45	1	28	1		"FLJ38135, PLCB2"	lipase activity|positive regulation of phospholipase activity|phospholipase activity|activation of phospholipase C activity|positive regulation of phospholipase C activity|positive regulation of lipase activity|phospholipase C activity|regulation of phospholipase C activity|regulation of phospholipase activity	GO:0016298|GO:0010518|GO:0004620|GO:0007202|GO:0010863|GO:0060193|GO:0004629|GO:1900274|GO:0010517	15	ENSG00000137841	ENSP00000454025	5330	-0.68	phospholipase C beta 2	"40,307,973"	GeneID:5330	"23,713"	PLCB2	"40,284,260"	-	"27909, 26309, 25573, 16629, 501, 27877, 26565, 25493, 773"	"downstream, downstream, downstream, in gene, in gene, downstream, downstream, downstream, in gene"	9	-0.440964449	5	H__sapiens__15_-708546	query	0.02	85	"NP_004564.2, XP_005254505.1, XP_005254507.1, NP_001271228.1, NP_001271226.1, NP_001271227.1"	PLCB2	0.62	NM_004573	NP_004564	"NM_004573.2, XM_005254448.1, XM_005254450.1, NM_001284299.1, NM_001284297.1, NM_001284298.1, XM_011521674.1, XM_011521675.1, XM_011521676.1, XM_011521677.1, XM_005254449.2, XR_931845.1, XM_011521678.1"	0.64341558	FALSE	H__sapiens__15_-708546	FLJ38135	Gene PLCB2	Q00722
8440	47	1	23	1		"PTHR2, PTH2R"	G-protein coupled receptor activity	GO:0004930	2	ENSG00000144407	ENSP00000482485	5746	-1.03	parathyroid hormone 2 receptor	"208,494,506"	GeneID:5746	"134,661"	PTH2R	"208,359,845"	+	"47035, 47291"	"in gene, in gene"	2	-0.412621936	1	H__sapiens__15_-709555	query	0.02	47	NP_005039.1	PTH2R	0.49	NM_005048	NP_005039	"NR_073601.1, NM_005048.3, XM_011511517.1, XR_922972.1"	0.661912481	FALSE	H__sapiens__15_-709555	PTHR2	Gene PTH2R	P49190
8441										ENSG00000071677	ENSP00000165524	51052						PRLH						-3.608728393		H__sapiens__15_-702138	result						NM_015893	NP_056977		0.027086268	FALSE	H__sapiens__15_-702138	PRH		P81277
8442	44	1	72	1		"GluA4, GLUR4C, GRIA4, GLURD, GLUR4"	endocytic vesicle|passive transmembrane transporter activity|endocytic vesicle membrane|ionotropic glutamate receptor activity|substrate-specific channel activity|glutamate receptor activity|glutamate receptor signaling pathway|ionotropic glutamate receptor signaling pathway|gated channel activity|cytoplasmic vesicle membrane|receptor complex|ionotropic glutamate receptor complex|ion channel acti…	GO:0030139|GO:0022803|GO:0030666|GO:0004970|GO:0022838|GO:0008066|GO:0007215|GO:0035235|GO:0022836|GO:0030659|GO:0043235|GO:0008328|GO:0005216|GO:0032281|GO:0015276|GO:0022834|GO:0034702|GO:1902495|GO:0012506|GO:0015267|GO:0005230	11	ENSG00000152578	ENSP00000436449	2893	0.71	glutamate ionotropic receptor AMPA type subunit 4	"105,982,092"	GeneID:2893	"372,098"	GRIA4	"105,609,994"	+	"454, 2934, 438, 3094"	"in gene, in gene, in gene, in gene"	4	-3.538565486	2	H__sapiens__15_-710551	result	0.05	121	"NP_001070712.1, NP_000820.3, NP_001070711.2, NP_001106283.1, XP_005271575.1, XP_006718886.1"		1.64	NM_001112812	NP_001106283	"NM_001077244.1, NM_000829.3, NM_001077243.2, NM_001112812.1, NR_046356.1, XM_005271518.2, XM_006718823.1, XM_011542775.1, XR_947825.1, XM_011542776.1, XM_011542777.1"	0.029054977	FALSE	H__sapiens__15_-710551	GLURD	Gene GRIA4	P48058
8443	35.5	1	53	1		"GluA2, GRIA2, HBGR2, GLURB, GluR-K2, GLUR2"	endocytic vesicle|passive transmembrane transporter activity|endocytic vesicle membrane|ionotropic glutamate receptor activity|substrate-specific channel activity|glutamate receptor activity|glutamate receptor signaling pathway|ionotropic glutamate receptor signaling pathway|gated channel activity|cytoplasmic vesicle membrane|receptor complex|ionotropic glutamate receptor complex|ion channel acti…	GO:0030139|GO:0022803|GO:0030666|GO:0004970|GO:0022838|GO:0008066|GO:0007215|GO:0035235|GO:0022836|GO:0030659|GO:0043235|GO:0008328|GO:0005216|GO:0032281|GO:0015276|GO:0022834|GO:0034702|GO:1902495|GO:0012506|GO:0015267|GO:0005230	4	ENSG00000120251	ENSP00000426845	2891	0.58	glutamate ionotropic receptor AMPA type subunit 2	"157,366,075"	GeneID:2891	"145,491"	GRIA2	"157,220,584"	+	"-264, 1656, 4259, 6456, -264, 1656, 3960, 4616"	"upstream, in gene, in gene, in gene, upstream, in gene, in gene, in gene"	8	-3.488243402	4	H__sapiens__15_-706009	result	0.05	138	"NP_001077088.1, NP_000817.2, NP_001077089.1"		1.49	NM_001083620	NP_001077089	"NM_001083619.1, NM_000826.3, NM_001083620.1, XM_011531892.1, XR_938725.1"	0.030554497	FALSE	H__sapiens__15_-706009	GLURB	Gene GRIA2	P42262
8444	77	1	52	1		"GluN3A, GRIN3A, FLJ45414, NR3A, NMDAR-L"	divalent inorganic cation transport|divalent metal ion transport|glutamate receptor activity|neuron part|gated channel activity|receptor complex|ionotropic glutamate receptor complex|ligand-gated ion channel activity|glycine binding|ligand-gated channel activity|ion channel complex|transmembrane transporter complex|cell body|passive transmembrane transporter activity|ionotropic glutamate receptor…	GO:0072511|GO:0070838|GO:0008066|GO:0097458|GO:0022836|GO:0043235|GO:0008328|GO:0015276|GO:0016594|GO:0022834|GO:0034702|GO:1902495|GO:0044297|GO:0022803|GO:0004970|GO:0022838|GO:0031406|GO:0045202|GO:0097305|GO:0005216|GO:0043025|GO:0043177|GO:0043005|GO:0045471|GO:0006816|GO:0016597|GO:0015267|GO:0005230	9	ENSG00000198785	ENSP00000355155	116443	-0.57	glutamate ionotropic receptor NMDA type subunit 3A	"101,738,580"	GeneID:116443	"169,228"	GRIN3A	"101,569,352"	-	"468, 564"	"in gene, in gene"	2	-3.384569994	1	H__sapiens__15_-718891	result	0.05	77	NP_597702.2		0.68	NM_133445	NP_597702	"NM_133445.2, XM_011518211.1, XR_929711.1, XM_011518212.1"	0.033892213	FALSE	H__sapiens__15_-718891	GluN3A	Gene GRIN3A	Q8TCU5
8445	34	1	26.5	1		"ADRBRL1, 5-HT1A, HTR1A, ADRB2RL1, 5HT1a, PFMCD"	serotonin receptor signaling pathway|serotonin receptor activity|adenylate cyclase-inhibiting G-protein coupled receptor signaling pathway|G-protein coupled amine receptor activity|phenol-containing compound metabolic process|dopamine metabolic process|G-protein coupled receptor signaling pathway, coupled to cyclic nucleotide second messenger|monoamine transport|adenylate cyclase-modulating G-pro…	GO:0007210|GO:0004993|GO:0007193|GO:0008227|GO:0018958|GO:0042417|GO:0007187|GO:0015844|GO:0007188|GO:0009712|GO:0006584|GO:0004930|GO:0007610|GO:0043269|GO:0044708	5	ENSG00000178394	ENSP00000423433	3350	-0.36		"63,962,292"	GeneID:3350	"2,244"	HTR1A	"63,960,048"	-	"2292, 836, 2836, 681"	"downstream, in gene, downstream, in gene"	4	-3.291333186	2	H__sapiens__15_-715485	result	0.05	47	NP_000515.2		0.78	NM_000524	NP_000515	NM_000524.3	0.037204216	FALSE	H__sapiens__15_-715485	ADRBRL1	Gene HTR1A	P08908
8446	22.33	1	9.67	0					5	ENSG00000170091	ENSP00000431119	51617	-1.21	HMP19 protein	"174,109,179"	GeneID:51617	"63,575"	HMP19	"174,045,604"	+	"156, 1340, 2076"	"in gene, in gene, in gene"	3	-3.233576253	3	H__sapiens__15_-713743	result	0.02	24	NP_057064.1		0.43	NM_015980	NP_057064	NM_015980.4	0.039416284	FALSE	H__sapiens__15_-713743		Gene HMP19	Q9Y328
8447	24.5	1	10	0		"VMAT2, SLC18A2, MGC26538, VAT2, SVAT, SVMT, MGC120478, MGC120477"	monoamine transport|neurotransmitter transport|signal release|regulation of neurotransmitter levels|vesicle membrane|cytoplasmic vesicle membrane|neurotransmitter secretion	GO:0015844|GO:0006836|GO:0023061|GO:0001505|GO:0012506|GO:0030659|GO:0007269	10	ENSG00000165646	ENSP00000298472	6571	-1.29	solute carrier family 18 member A2	"117,279,430"	GeneID:6571	"38,357"	SLC18A2	"117,241,073"	+	"-273, 655"	"upstream, in gene"	2	-0.406685759	2	H__sapiens__15_-712645	query	0.02	32	NP_003045.2	SLC18A2	0.41	NM_003054	NP_003045	NM_003054.4	0.665853396	FALSE	H__sapiens__15_-712645	VMAT2	Gene SLC18A2	Q05940
8448	24.5	1	11.5	1		"CAE2, GEFSP3, GABRG2, ECA2"	neurotransmitter receptor activity|neuron-neuron synaptic transmission|neuron projection|neuron part	GO:0030594|GO:0007270|GO:0043005|GO:0097458	5	ENSG00000113327	ENSP00000430732	2566	-1.09	gamma-aminobutyric acid type A receptor gamma2 subunit	"162,155,539"	GeneID:2566	"87,897"	GABRG2	"162,067,642"	+	"1126, 4710, 966"	"in gene, in gene, in gene"	3	-0.458730499	2	H__sapiens__15_-705153	query	0.02	29	"NP_944494.1, NP_000807.2, NP_944493.2"	GABRG2	0.47	NM_198904	NP_944494	"NM_198904.2, NM_000816.3, NM_198903.2"	0.632085569	FALSE	H__sapiens__15_-705153		Gene GABRG2	P18507
8449	25	1	16	0		"CMS1A, CMS6, CHAT, CHOACTASE, CMS1A2"	neurotransmitter transport|signal release|regulation of neurotransmitter levels|neurotransmitter secretion	GO:0006836|GO:0023061|GO:0001505|GO:0007269	10	ENSG00000070748	ENSP00000473443	1103	-0.64		"49,665,104"	GeneID:1103	"56,009"	CHAT	"49,609,095"	+	1593	in gene	1	-0.28491451	1	H__sapiens__15_-702102	query	0.02	25	"NP_066264.3, NP_065574.3, NP_066265.3, NP_066266.3, NP_001136401.1, NP_001136405.1, NP_001136406.1"	CHAT	0.64	NM_020986	NP_066266	"NM_020984.3, NM_020549.4, NM_020985.3, NM_020986.3, NM_001142929.1, NM_001142933.1, NM_001142934.1"	0.752078547	FALSE	H__sapiens__15_-702102		Gene CHAT	P28329
8450	48.2	1	23.4	1		"MGC45284, EIG10, GABRD, EJM7, GEFSP5"			1	ENSG00000187730	ENSP00000367848	2563	-1.04	gamma-aminobutyric acid type A receptor delta subunit	"2,030,753"	GeneID:2563	"11,424"	GABRD	"2,019,329"	+	"-1345, -321, 479, 5343, 5727, -321, 575, 1375, 2271"	"upstream, upstream, in gene, in gene, in gene, upstream, in gene, in gene, in gene"	9	-0.446105145	5	H__sapiens__15_-717543	query	0.02	100	NP_000806.2	GABRD	0.49	NM_000815	NP_000806	"NM_000815.4, XM_011541194.1"	0.640116464	FALSE	H__sapiens__15_-717543		Gene GABRD	O14764
8451	58	1	35	1		"MGC138226, HTR5A, 5-HT5A"	serotonin receptor signaling pathway|serotonin receptor activity|G-protein coupled amine receptor activity|G-protein coupled receptor activity	GO:0007210|GO:0004993|GO:0008227|GO:0004930	7	ENSG00000157219	ENSP00000287907	3361	-0.73		"155,087,392"	GeneID:3361	"17,068"	HTR5A	"155,070,324"	+	"972, 908"	"in gene, in gene"	2	-0.322330278	1	H__sapiens__15_-711074	query	0.02	58	NP_076917.1	HTR5A	0.6	NM_024012	NP_076917	NM_024012.3	0.724458878	FALSE	H__sapiens__15_-711074	5-HT5A	Gene HTR5A	P47898
8452	30.75	1	16.75	1		"UTS2R, UTR2, GPR14, UR-2-R, UTR"	G-protein coupled receptor activity	GO:0004930	17	ENSG00000181408	ENSP00000323516	2837	-0.88	urotensin 2 receptor	"82,375,586"	GeneID:2837	"1,309"	UTS2R	"82,374,277"	+	"-3077, -2245, 507, 987, -3461, -2853"	"upstream, upstream, in gene, in gene, upstream, upstream"	6	-0.3015351	4	H__sapiens__15_-716051	query	0.02	36	NP_061822.1	UTS2R	0.54	NM_018949	NP_061822	NM_018949.2	0.739681863	FALSE	H__sapiens__15_-716051	GPR14	Gene UTS2R	Q9UKP6
8453	40.53	1	25.59	1		"NR1, MRD8, GluN1, NMDAR1, NMDA1, GRIN1"	metal ion homeostasis|glutamate receptor activity|glutamate receptor signaling pathway|ionotropic glutamate receptor signaling pathway|associative learning|neuron part|gated channel activity|receptor complex|learning|ionotropic glutamate receptor complex|learning or memory|ligand-gated ion channel activity|glycine binding|cation channel activity|ligand-gated channel activity|ion channel complex|t…	GO:0055065|GO:0008066|GO:0007215|GO:0035235|GO:0008306|GO:0097458|GO:0022836|GO:0043235|GO:0007612|GO:0008328|GO:0007611|GO:0015276|GO:0016594|GO:0005261|GO:0022834|GO:0034702|GO:1902495|GO:0046873|GO:0044708|GO:0022803|GO:0072507|GO:0042391|GO:0055074|GO:0004970|GO:0022838|GO:0031406|GO:0060078|GO:0030425|GO:0050890|GO:0022890|GO:0045202|GO:0097305|GO:0005216|GO:0043177|GO:0043005|GO:0045471|GO:…	9	ENSG00000176884	ENSP00000360616	2902	-0.66	glutamate ionotropic receptor NMDA type subunit 1	"137,168,762"	GeneID:2902	"29,650"	GRIN1	"137,139,112"	+	"-9800, -7032, -2728, -2056, -1064, -488, 2168, 6856, 17720, 24200, 29005, 30019, 30824, 32632, 33304, 36224, -9480, -232, 472, 2520, 3032, 24168, 29208, 36024, 39352"	"upstream, upstream, upstream, upstream, upstream, upstream, in gene, in gene, in gene, in gene, in gene, downstream, downstream, downstream, downstream, downstream, upstream, upstream, in gene, in gene, in gene, in gene, in gene, downstream, downstream"	25	-0.412310443	17	H__sapiens__15_-715173	query	0.02	163	"NP_000823.4, NP_001172019.1, NP_001172020.1, NP_015566.1, NP_067544.1"	GRIN1	0.63	NM_021569	NP_067544	"NM_000832.6, NM_001185090.1, NM_001185091.1, NM_007327.3, NM_021569.3, XM_005266073.3, XM_005266071.2, XM_005266072.2, XM_011518583.1"	0.662118694	FALSE	H__sapiens__15_-715173	NMDAR1	Gene GRIN1	Q05586
8454	37.33	1	23.33	1		"OXTR, OT-R"	muscle system process|body fluid secretion|secretion by tissue|muscle contraction	GO:0003012|GO:0007589|GO:0032941|GO:0006936	3	ENSG00000180914	ENSP00000414828	5021	-0.68	oxytocin receptor	"8,854,549"	GeneID:5021	"104,141"	OXTR	"8,750,408"	-	"86677, 86213, 85205, 86229, 85189"	"in gene, in gene, in gene, in gene, in gene"	5	-0.384406295	3	H__sapiens__15_-715963	query	0.02	40	NP_000907.2	OXTR	0.62	NM_000916	NP_000907	"NM_000916.3, XM_011533762.1, XM_011533763.1"	0.680854743	FALSE	H__sapiens__15_-715963		Gene OXTR	P30559
8455	25.5	1	10	0		"MGC129601, P2RX2, DFNA41, P2X2"	divalent inorganic cation transport|cellular divalent inorganic cation homeostasis|divalent metal ion transport|metal ion homeostasis|gated channel activity|receptor complex|positive regulation of ion transport|cellular calcium ion homeostasis|ligand-gated ion channel activity|cation channel activity|ligand-gated channel activity|cellular ion homeostasis|excitatory extracellular ligand-gated ion …	GO:0072511|GO:0072503|GO:0070838|GO:0055065|GO:0022836|GO:0043235|GO:0043270|GO:0006874|GO:0015276|GO:0005261|GO:0022834|GO:0006873|GO:0005231|GO:0051480|GO:0022803|GO:0072507|GO:0055074|GO:0022838|GO:0007204|GO:0005216|GO:0030003|GO:0006875|GO:0006816|GO:0015267|GO:0005230|GO:0043269	12	ENSG00000187848	ENSP00000444477	22953	-1.35	purinergic receptor P2X 2	"132,622,462"	GeneID:22953	"3,682"	P2RX2	"132,618,780"	+	"-348, 788"	"upstream, in gene"	2	-0.292811115	2	H__sapiens__15_-717580	query	0.02	30	"NP_733782.1, NP_777362.1, NP_057402.1, NP_733783.1, NP_777361.1, NP_036358.2, NP_001269093.1, NP_001269094.1"	P2RX2	0.39	NM_174873	NP_777362	"NM_170682.3, NM_174873.2, NM_016318.3, NM_170683.3, NM_174872.2, NM_012226.4, NM_001282164.1, NM_001282165.1, XM_005266154.2, XM_005266155.3, XM_011534786.1, XM_005266156.3"	0.746163066	FALSE	H__sapiens__15_-717580	P2X2	Gene P2RX2	Q9UBL9
8456	26	1	17	0		"GHSR, GHDP"	signal release|adult behavior|neuron projection|neuron part|G-protein coupled receptor activity|behavior|single-organism behavior	GO:0023061|GO:0030534|GO:0043005|GO:0097458|GO:0004930|GO:0007610|GO:0044708	3	ENSG00000121853	ENSP00000395344	2693	-0.61		"172,448,456"	GeneID:2693	"5,165"	GHSR	"172,443,291"	-	104	in gene	1	-0.287557268	1	H__sapiens__15_-706186	query	0.02	26	"NP_004113.1, NP_940799.1"	GHSR	0.65	NM_198407	NP_940799	"NM_004122.2, NM_198407.2"	0.750093609	FALSE	H__sapiens__15_-706186		Gene GHSR	Q92847
8457	36.43	1	22.29	1		"CAV2.1, HPCA, SCA6, FHM, APCA, MHP, EA2, MHP1, CACNL1A4, CACNA1A"	cellular divalent inorganic cation homeostasis|energy reserve metabolic process|metal ion homeostasis|gated channel activity|voltage-gated cation channel activity|cellular calcium ion homeostasis|cation channel activity|voltage-gated ion channel activity|metal ion transmembrane transporter activity|cellular ion homeostasis|cytosolic calcium ion homeostasis|passive transmembrane transporter activi…	GO:0072503|GO:0006112|GO:0055065|GO:0022836|GO:0022843|GO:0006874|GO:0005261|GO:0005244|GO:0046873|GO:0006873|GO:0051480|GO:0022803|GO:0072507|GO:0042391|GO:0055074|GO:0022838|GO:0022832|GO:0022890|GO:0007204|GO:0005216|GO:0030003|GO:0023061|GO:0006875|GO:0015267|GO:0051899	19	ENSG00000141837	ENSP00000490686	773	-0.71	calcium voltage-gated channel subunit alpha1 A	"13,506,460"	GeneID:773	"300,018"	CACNA1A	"13,206,442"	-	"299132, 207409, 3164, 316, -644, -1124, 297068, 207388, 2364, 1756"	"in gene, in gene, in gene, in gene, upstream, upstream, in gene, in gene, in gene, in gene"	10	-0.341000119	7	H__sapiens__15_-709167	query	0.02	111	"NP_001120693.1, NP_001120694.1, NP_000059.3, NP_001167551.1, NP_075461.2"	CACNA1A	0.61	NM_023035	NP_075461	"NM_001127221.1, NM_001127222.1, NM_000068.3, NM_001174080.1, NM_023035.2"	0.711058823	FALSE	H__sapiens__15_-709167	SCA6	Gene CACNA1A	O00555
8458	39.8	1	25.2	1		"M1R, HM1, CHRM1, MGC30125, M1"	lipase activity|phospholipase C-activating G-protein coupled receptor signaling pathway|phospholipase activity|phospholipase C activity|regulation of ion transport|positive regulation of ion transport	GO:0016298|GO:0007200|GO:0004620|GO:0004629|GO:0043269|GO:0043270	11	ENSG00000168539	ENSP00000444482	1128	-0.66	cholinergic receptor muscarinic 1	"62,921,861"	GeneID:1128	"13,182"	CHRM1	"62,908,679"	-	"1413, -123, -2043, -4379, -5339, 4693, 1797, -1883, -4347"	"in gene, upstream, upstream, upstream, upstream, in gene, in gene, upstream, upstream"	9	-0.303938778	5	H__sapiens__15_-713388	query	0.02	95	NP_000729.2	CHRM1	0.63	NM_000738	NP_000729	"NM_000738.2, XM_011544742.1"	0.737906041	FALSE	H__sapiens__15_-713388		Gene CHRM1	P11229
8459	27.5	1	10.5	0		"SCN1A, FEB3A, FEB3, Nav1.1, EIEE6, FHM3, GEFSP2, SMEI, HBSCI, SCN1, NAC1"	passive transmembrane transporter activity|cation channel activity|substrate-specific channel activity|voltage-gated channel activity|gated channel activity|channel activity|voltage-gated cation channel activity|inorganic cation transmembrane transporter activity|voltage-gated ion channel activity|ion channel activity|metal ion transmembrane transporter activity	GO:0022803|GO:0005261|GO:0022838|GO:0022832|GO:0022836|GO:0015267|GO:0022843|GO:0022890|GO:0005244|GO:0005216|GO:0046873	2	ENSG00000144285	ENSP00000490895	6323	-1.39	sodium voltage-gated channel alpha subunit 1	"166,149,272"	GeneID:6323	"160,112"	SCN1A	"165,989,160"	-	"22616, 21464"	"in gene, in gene"	2	-0.282192529	2	H__sapiens__15_-709539	query	0.02	35	"NP_008851.3, NP_001159435.1, NP_001159436.1, NP_001189364.1"	SCN1A	0.38	NM_006920	NP_008851	"NM_006920.4, NM_001165963.1, NM_001165964.1, NM_001202435.1, XM_011511598.1, XM_011511599.1, XM_011511600.1, XM_011511601.1, XM_011511602.1, XM_011511603.1, XM_011511604.1, XM_011511605.1, XM_011511606.1, XM_011511607.1, XR_922981.1"	0.754128479	FALSE	H__sapiens__15_-709539	SMEI	Gene SCN1A	P35498
8460	47	1	36.17	1		"CALY, DRD1IP, NSG3"			10	ENSG00000130643	ENSP00000357546	50632	-0.38	calcyon neuron specific vesicular protein	"133,336,971"	GeneID:50632	"12,899"	CALY	"133,324,072"	-	"18283, 11499, 10923, 8971, 6987, 779, 18251, 11339, 10859, 6955, 427"	"downstream, in gene, in gene, in gene, in gene, in gene, downstream, in gene, in gene, in gene, in gene"	11	-0.326213892	6	H__sapiens__15_-707288	query	0.05	97	NP_056537.1	CALY	0.77	NM_015722	NP_056537	"NM_015722.3, XM_011539835.1, XM_011539836.1, XM_005252685.3, XM_011539837.1, XM_011539838.1, XM_011539839.1"	0.721650815	FALSE	H__sapiens__15_-707288	NSG3	Gene CALY	Q9NYX4
8461	34	1	14.33	1		"MTNR1A, MEL-1A-R, MT1"	positive regulation of purine nucleotide biosynthetic process|positive regulation of purine nucleotide metabolic process|regulation of nucleotide biosynthetic process|multi-organism behavior|purine ribonucleotide biosynthetic process|nucleotide biosynthetic process|receptor complex|positive regulation of nucleotide biosynthetic process|G-protein coupled receptor signaling pathway, coupled to cycl…	GO:1900373|GO:1900544|GO:0030808|GO:0051705|GO:0009152|GO:0009165|GO:0043235|GO:0030810|GO:0007187|GO:0030804|GO:0009260|GO:0046390|GO:0045981|GO:1900371|GO:1901293|GO:0009190|GO:0030802|GO:0072522|GO:0030801|GO:0009187|GO:0007610|GO:0052652|GO:0006164|GO:0030799	4	ENSG00000168412	ENSP00000302811	4543	-1.25	melatonin receptor 1A	"186,555,383"	GeneID:4543	"22,383"	MTNR1A	"186,533,000"	-	"759, 183, -265, 247"	"in gene, in gene, upstream, in gene"	4	-0.32511147	3	H__sapiens__15_-713355	query	0.02	53	NP_005949.1	MTNR1A	0.42	NM_005958	NP_005949	"NM_005958.3, XM_011532002.1"	0.722446818	FALSE	H__sapiens__15_-713355	MEL-1A-R	Gene MTNR1A	P48039
8462	83	1	47.5	1		"MGC71696, S1PR3, EDG-3, FLJ37523, S1P3, EDG3, FLJ93220, LPB3"	cellular cation homeostasis|cellular ion homeostasis|cellular calcium ion homeostasis|cellular divalent inorganic cation homeostasis|cytosolic calcium ion homeostasis|divalent inorganic cation homeostasis|metal ion homeostasis|calcium ion homeostasis|cellular metal ion homeostasis|G-protein coupled receptor activity|positive regulation of cytosolic calcium ion concentration	GO:0030003|GO:0006873|GO:0006874|GO:0072503|GO:0051480|GO:0072507|GO:0055065|GO:0055074|GO:0006875|GO:0004930|GO:0007204	9	ENSG00000213694	ENSP00000365006	1903	-0.81	sphingosine-1-phosphate receptor 3	"89,005,155"	GeneID:1903	"13,746"	S1PR3	"88,991,409"	+	"-321, 271, -321, 127"	"upstream, in gene, upstream, in gene"	4	-0.248175863	2	H__sapiens__15_-723677	query	0.02	104	NP_005217.2	S1PR3	0.57	NM_005226	NP_005217	NM_005226.3	0.780222719	FALSE	H__sapiens__15_-723677	EDG3	Gene S1PR3	Q99500
8463	28.5	1	16.5	0		"GPR10, MGC126541, PrRPR, PRLHR, GR3, MGC126539"	G-protein coupled peptide receptor activity|peptide receptor activity|neurotransmitter receptor activity|neuropeptide signaling pathway|G-protein coupled receptor activity|neuropeptide receptor activity	GO:0008528|GO:0001653|GO:0030594|GO:0007218|GO:0004930|GO:0008188	10	ENSG00000119973	ENSP00000490073	2834	-0.79	prolactin releasing hormone receptor	"118,599,895"	GeneID:2834	"7,970"	PRLHR	"118,591,925"	-	"4663, 3767"	"in gene, in gene"	2	-0.256524635	2	H__sapiens__15_-705976	query	0.02	33	NP_004239.1	PRLHR	0.58	NM_004248	NP_004239	"NM_004248.2, XM_011539698.1"	0.773735934	FALSE	H__sapiens__15_-705976	PrRPR	Gene PRLHR	P49683
8464	63	1	33	1		"GPR72, GIR, GPR83"	G-protein coupled receptor activity	GO:0004930	11	ENSG00000123901	ENSP00000441550	10888	-0.93	G protein-coupled receptor 83	"94,401,419"	GeneID:10888	"24,108"	GPR83	"94,377,311"	-	"75, 267"	"in gene, in gene"	2	-0.20999	1	H__sapiens__15_-706415	query	0.02	63	NP_057624.3	GPR83	0.52	NM_016540	NP_057624	"NM_016540.3, XM_011542559.1"	0.810592352	FALSE	H__sapiens__15_-706415	GPR72	Gene GPR83	Q9NYM4
8465	35.5	1	22.5	1		"CYP4X1, MGC40051"			1	ENSG00000186377	ENSP00000360968	260293	-0.66	cytochrome P450 family 4 subfamily X member 1	"47,050,751"	GeneID:260293	"89,387"	CYP4X1	"46,961,364"	+	"62444, 63212, 62444"	"in gene, in gene, in gene"	3	-0.235624349	2	H__sapiens__15_-717249	query	0.02	54	NP_828847.1	CYP4X1	0.63	NM_178033	NP_828847	"NM_178033.1, XM_011541206.1, XM_011541207.1"	0.790077411	FALSE	H__sapiens__15_-717249	MGC40051	Gene CYP4X1	Q8N118
8466										ENSG00000135127	ENSP00000449064	92558						BICDL1						-3.644755666		H__sapiens__15_-708008	result						NM_207311	NP_997194		0.026127793	FALSE	H__sapiens__15_-708008	FLJ26450		Q6ZP65
8467	47	1	44.33	1		"MGLUR1, GRM1A, GPRC1A, mGlu1, MGLU1, PPP1R85, GRM1, MGLUR1A, SCAR13"	glutamate receptor activity|G-protein coupled receptor activity|receptor complex	GO:0008066|GO:0004930|GO:0043235	6	ENSG00000152822	ENSP00000425599	2911	-0.08	"glutamate receptor, metabotropic 1"	"146,437,598"	GeneID:2911	"472,829"	GRM1	"145,964,769"	+	"-865, 63007, 63711, 64671, 67871, 469855, -865, 63743, 64831, 469663"	"upstream, in gene, in gene, in gene, in gene, in gene, upstream, in gene, in gene, in gene"	10	-3.634326114	6	H__sapiens__15_-710584	result	0.05	148	"NP_001264993.1, NP_001264995.1, NP_001264994.1, NP_001264996.1"		0.94	NM_001278067	NP_001264996	"NM_001278064.1, NM_001278066.1, NM_001278065.1, NM_001278067.1, XM_011535782.1, XM_011535783.1, XM_011535784.1"	0.02640172	FALSE	H__sapiens__15_-710584	PPP1R85	Gene GRM1	Q13255
8468	57	1	57	1		"GLR5, GluK1, EAA3, EEA3, GLUR5, GRIK1"	passive transmembrane transporter activity|ionotropic glutamate receptor activity|substrate-specific channel activity|glutamate receptor activity|glutamate receptor signaling pathway|ionotropic glutamate receptor signaling pathway|gated channel activity|synaptic transmission, glutamatergic|regulation of synaptic transmission, glutamatergic|ion channel activity|neuron-neuron synaptic transmission|…	GO:0022803|GO:0004970|GO:0022838|GO:0008066|GO:0007215|GO:0035235|GO:0022836|GO:0035249|GO:0051966|GO:0005216|GO:0007270|GO:0015276|GO:0022834|GO:0050804|GO:0015267|GO:0005230	21	ENSG00000171189	ENSP00000382798	2897	0	glutamate ionotropic receptor kainate type subunit 1	"29,939,964"	GeneID:2897	"403,031"	GRIK1	"29,536,933"	-	"636, 636"	"in gene, in gene"	2	-3.627282151	1	H__sapiens__15_-714004	result	0.05	57	"NP_000821.1, NP_783300.1, XP_005260999.1, XP_005261000.1, XP_006724054.1"		1	NM_175611	NP_783300	"NM_000830.3, NM_175611.2, XM_005260942.1, XM_005260943.1, XM_006723991.1, XM_005260944.2, XM_011529527.1, XM_011529528.1"	0.026588349	FALSE	H__sapiens__15_-714004	GLUR5	Gene GRIK1	P39086
8469	39.33	1	35.67	1		"GLR7, GluK3, GRIK3, GluR7a, GLUR7, EAA5"	glutamate receptor activity|glutamate receptor signaling pathway|ionotropic glutamate receptor signaling pathway|neuron part|gated channel activity|adenylate cyclase-modulating G-protein coupled receptor signaling pathway|ligand-gated ion channel activity|ligand-gated channel activity|G-protein coupled receptor activity|cell body|passive transmembrane transporter activity|regulation of membrane p…	GO:0008066|GO:0007215|GO:0035235|GO:0097458|GO:0022836|GO:0007188|GO:0015276|GO:0022834|GO:0004930|GO:0044297|GO:0022803|GO:0042391|GO:0007193|GO:0004970|GO:0022838|GO:0030425|GO:0035249|GO:0045202|GO:0007187|GO:0051966|GO:0005216|GO:0043025|GO:0007270|GO:0043005|GO:0050804|GO:0015267|GO:0005230|GO:0007216|GO:0044456	1	ENSG00000163873	ENSP00000362185	2899	-0.14	glutamate ionotropic receptor kainate type subunit 3	"37,034,548"	GeneID:2899	"239,021"	GRIK3	"36,795,527"	-	"2644, 1236, -556, 1076, -204, -652"	"in gene, in gene, upstream, in gene, upstream, upstream"	6	-3.601631301	3	H__sapiens__15_-712155	result	0.05	67	NP_000822.2		0.91	NM_000831	NP_000822	"NM_000831.3, XM_011541294.1, XM_011541295.1"	0.027279186	FALSE	H__sapiens__15_-712155	GluK3	Gene GRIK3	Q13003
8470	35.4	1	29.2	1		"MGC74427, GLR6, GLUR6, EAA4, GluK2, MRT6, GLUK6, GRIK2"	passive transmembrane transporter activity|ligand-gated ion channel activity|ligand-gated channel activity|ionotropic glutamate receptor activity|substrate-specific channel activity|glutamate receptor activity|glutamate receptor signaling pathway|regulation of synaptic transmission|gated channel activity|channel activity|extracellular ligand-gated ion channel activity|ion channel activity	GO:0022803|GO:0015276|GO:0022834|GO:0004970|GO:0022838|GO:0008066|GO:0007215|GO:0050804|GO:0022836|GO:0015267|GO:0005230|GO:0005216	6	ENSG00000164418	ENSP00000407140	2898	-0.28	glutamate ionotropic receptor kainate type subunit 2	"102,070,083"	GeneID:2898	"676,375"	GRIK2	"101,393,708"	+	"-140, 6100, 6772, 8852, -236, 6036, 8724, 9620"	"upstream, in gene, in gene, in gene, upstream, in gene, in gene, in gene"	8	-3.592869113	5	H__sapiens__15_-712349	result	0.05	52	"NP_068775.1, NP_786944.1, NP_001159719.1"		0.82	NM_175768	NP_786944	"NM_021956.4, NM_175768.3, NM_001166247.1, XM_005266945.2, XM_011535777.1, XM_011535778.1, XM_005266946.2, XM_011535779.1, XM_011535780.1, XM_011535781.1"	0.027519261	FALSE	H__sapiens__15_-712349	MRT6	Gene GRIK2	Q13002
8471	53.5	1	33.5	1		"GABRA5, MGC138184"			15	ENSG00000186297	ENSP00000451527	2558	-0.68	gamma-aminobutyric acid type A receptor alpha5 subunit	"26,949,210"	GeneID:2558	"82,491"	GABRA5	"26,866,719"	+	"961, 897, 1697, 25217"	"in gene, in gene, in gene, in gene"	4	-3.582525147	2	H__sapiens__15_-717227	result	0.02	85	"NP_000801.1, NP_001158509.1, XP_005268315.1, XP_006720522.1"		0.63	NM_001165037	NP_001158509	"NM_000810.3, NM_001165037.1, XM_005268258.1, XM_006720459.1"	0.027805397	FALSE	H__sapiens__15_-717227		Gene GABRA5	P31644
8472	60	1	49.71	1		"GRIN2D, GluN2D, EB11, NMDAR2D, NR2D"			19	ENSG00000105464	ENSP00000263269	2906	-0.27	glutamate ionotropic receptor NMDA type subunit 2D	"48,444,937"	GeneID:2906	"50,062"	GRIN2D	"48,394,875"	+	"-5243, -4027, -2011, -1179, -91, 1093, 3877, 4373, 20149, 47029, 48485, 51253, -5211, -4027, -2267, -1179, -123, 1925, 3301, 4613, 5317, 47365, 51221"	"upstream, upstream, upstream, upstream, upstream, in gene, in gene, in gene, in gene, in gene, in gene, downstream, upstream, upstream, upstream, upstream, upstream, in gene, in gene, in gene, in gene, in gene, downstream"	23	-3.573094013	14	H__sapiens__15_-704091	result	0.05	195	NP_000827.2		0.83	NM_000836	NP_000827	"NM_000836.2, XM_011526872.1"	0.028068874	FALSE	H__sapiens__15_-704091	NR2D	Gene GRIN2D	O15399
8473	31	1	59.5	1		"GRIA3, GluA3, GLUR-C, GLUR-K3, GLUR3, GLURC, MRX94"	endocytic vesicle|passive transmembrane transporter activity|endocytic vesicle membrane|ionotropic glutamate receptor activity|substrate-specific channel activity|glutamate receptor activity|glutamate receptor signaling pathway|ionotropic glutamate receptor signaling pathway|gated channel activity|cytoplasmic vesicle membrane|receptor complex|ionotropic glutamate receptor complex|ion channel acti…	GO:0030139|GO:0022803|GO:0030666|GO:0004970|GO:0022838|GO:0008066|GO:0007215|GO:0035235|GO:0022836|GO:0030659|GO:0043235|GO:0008328|GO:0005216|GO:0032281|GO:0015276|GO:0022834|GO:0034702|GO:1902495|GO:0012506|GO:0015267|GO:0005230	X	ENSG00000125675	ENSP00000481875	2892	0.94	glutamate ionotropic receptor AMPA type subunit 3	"123,490,915"	GeneID:2892	"306,672"	GRIA3	"123,184,243"	+	"-531, 45, 813, 1709, 845, 1517"	"upstream, in gene, in gene, in gene, in gene, in gene"	6	-3.568978983	2	H__sapiens__15_-706672	result	0.05	81	"NP_015564.4, NP_000819.3, NP_001243672.1"		1.92	NM_007325	NP_015564	"NM_007325.4, NM_000828.4, NM_001256743.1"	0.028184616	FALSE	H__sapiens__15_-706672	MRX94	Gene GRIA3	P42263
8474	64.6	1	40	1		"SRC1, p60-Src, SRC, c-SRC, ASV"	regulation of membrane potential|membrane depolarization|response to organic cyclic compound	GO:0042391|GO:0051899|GO:0014070	20	ENSG00000197122	ENSP00000362680	6714	-0.69	"SRC proto-oncogene, non-receptor tyrosine kinase"	"37,405,432"	GeneID:6714	"60,747"	SRC	"37,344,685"	+	"-749, 2195, 4755, 40019, 61758, 1363, 2195, 3294, 39379, 39955"	"upstream, in gene, in gene, in gene, downstream, in gene, in gene, in gene, in gene, in gene"	10	-0.509537705	5	H__sapiens__15_-718346	query	0.02	185	"NP_005408.1, NP_938033.1"	SRC	0.62	NM_198291	NP_938033	"NM_005417.4, NM_198291.2, XM_011529013.1, XM_011529014.1"	0.600773249	FALSE	H__sapiens__15_-718346	c-src	Gene SRC	P12931
8475	82	1	106	1		"GLUR8, MGLUR8, GPRC1H, MGC126724, GRM8, mGlu8, FLJ41058"	sensory perception|regulation of cAMP biosynthetic process|negative regulation of purine nucleotide biosynthetic process|visual perception|glutamate receptor activity|glutamate receptor signaling pathway|nucleotide biosynthetic process|cAMP metabolic process|adenylate cyclase-modulating G-protein coupled receptor signaling pathway|ribose phosphate biosynthetic process|cAMP biosynthetic process|re…	GO:0007600|GO:0030817|GO:1900372|GO:0007601|GO:0008066|GO:0007215|GO:0009165|GO:0046058|GO:0007188|GO:0046390|GO:0006171|GO:1900371|GO:0009190|GO:0030802|GO:0004930|GO:0009187|GO:0052652|GO:0030815|GO:0030809|GO:0030803|GO:0045980|GO:0030818|GO:0030800|GO:0007193|GO:0030808|GO:0009152|GO:0007187|GO:0009260|GO:1901293|GO:1900543|GO:0030814|GO:0072522|GO:0006164|GO:0007216|GO:0030799	7	ENSG00000179603	ENSP00000419832	2918	0.37	"glutamate receptor, metabotropic 8"	"127,253,294"	GeneID:2918	"814,696"	GRM8	"126,438,598"	-	"1838, 366, -370"	"in gene, in gene, upstream"	3	-3.502269041	1	H__sapiens__15_-715717	result	0.05	106	"NP_000836.2, NP_001120795.1"		1.29	NM_001127323	NP_001120795	"NM_000845.2, NM_001127323.1, NR_028041.1, XM_011516091.1, XM_006715938.2, XM_011516092.1, XM_011516093.1, XM_011516094.1, XM_011516095.1, XM_011516096.1, XM_011516097.1, XM_011516098.1, XM_011516099.1, XM_011516100.1, XM_011516101.1, XM_011516102.1, XM_01"	0.030128942	FALSE	H__sapiens__15_-715717	MGLUR8	Gene GRM8	O00222
8476	65	1	55	1		"CHRNB2, nAChRB2, EFNL3"	sensory perception|divalent metal ion transport|adult behavior|visual perception|muscle contraction|dopamine metabolic process|learning|acetylcholine receptor activity|sensory perception of pain|response to alkaloid|ligand-gated ion channel activity|ligand-gated channel activity|memory|transmembrane transporter complex|single-organism behavior|substrate-specific channel activity|regulation of den…	GO:0007600|GO:0070838|GO:0030534|GO:0007601|GO:0006936|GO:0042417|GO:0007612|GO:0015464|GO:0019233|GO:0043279|GO:0015276|GO:0022834|GO:0007613|GO:1902495|GO:0044708|GO:0022838|GO:0048814|GO:0015837|GO:0097305|GO:0005216|GO:0015844|GO:0007270|GO:0006584|GO:0045471|GO:0006816|GO:0007632|GO:0050804|GO:0008542|GO:0001963|GO:0051899|GO:0072511|GO:0003012|GO:0050433|GO:0051705|GO:0018958|GO:0008306|GO:…	1	ENSG00000160716	ENSP00000490474	1141	-0.24	cholinergic receptor nicotinic beta 2 subunit	"154,579,878"	GeneID:1141	"12,097"	CHRNB2	"154,567,781"	+	"-9605, -8645, -1269, 315, 1851, 4059, -9541, -8677, -413, 379, 1051"	"upstream, upstream, upstream, in gene, in gene, in gene, upstream, upstream, upstream, in gene, in gene"	11	-3.469245742	6	H__sapiens__15_-711518	result	0.05	173	NP_000739.1		0.85	NM_000748	NP_000739	NM_000748.2	0.03114051	FALSE	H__sapiens__15_-711518		Gene CHRNB2	P17787
8477	44.1	1	37.7	1		"GRIN2C, NR2C, GluN2C, NMDAR2C"	glutamate receptor signaling pathway	GO:0007215	17	ENSG00000161509	ENSP00000338645	2905	-0.23	glutamate ionotropic receptor NMDA type subunit 2C	"74,861,514"	GeneID:2905	"19,493"	GRIN2C	"74,842,021"	-	"18922, 18506, 18026, 2570, 2101, 394, -486, -11318, 18890, 18026, 1834, 298, -438, -8646, -9318, -11334"	"in gene, in gene, in gene, in gene, in gene, in gene, upstream, upstream, in gene, in gene, in gene, in gene, upstream, upstream, upstream, upstream"	16	-3.416800338	10	H__sapiens__15_-711600	result	0.05	151	"NP_000826.2, NP_001265482.1"		0.85	NM_001278553	NP_001265482	"NM_000835.4, NM_001278553.1, NR_103735.1, XM_011524686.1, XM_011524687.1, XM_011524688.1, XM_006721845.2, XM_006721846.2, XM_011524689.1, XM_011524690.1, XM_011524691.1, XM_011524692.1"	0.032817271	FALSE	H__sapiens__15_-711600	NMDAR2C	Gene GRIN2C	Q14957
8478	109	1	66	1		"NEEP21, NSG1, D4S234, P21, D4S234E"			4	ENSG00000168824	ENSP00000480081	27065	-0.72	neuron specific gene family member 1	"4,419,058"	GeneID:27065	"32,802"	NSG1	"4,386,256"	+	"992, 112, 1584"	"in gene, in gene, in gene"	3	-3.335561981	1	H__sapiens__15_-713447	result	0.02	109	"NP_001035190.1, NP_001274693.1, NP_055207.1, NP_001274692.1"		0.61	NM_014392	NP_055207	"NM_001040101.1, NM_001287764.1, NM_014392.4, NM_001287763.1"	0.035594577	FALSE	H__sapiens__15_-713447	NEEP21	Gene NSG1	P42857
8479	35.13	1	22.63	1		"CAMKB, CAMK2, CAM2, CAMK2B, MGC29528"	endocytic vesicle|divalent inorganic cation transport|endocytic vesicle membrane|divalent metal ion transport|muscle system process|calcium ion transport|regulation of dendrite morphogenesis|regulation of synaptic transmission|vesicle membrane|cytoplasmic vesicle membrane|regulation of ion transport|regulation of system process	GO:0030139|GO:0072511|GO:0030666|GO:0070838|GO:0003012|GO:0006816|GO:0048814|GO:0050804|GO:0012506|GO:0030659|GO:0043269|GO:0044057	7	ENSG00000058404	ENSP00000428912	816	-0.63	calcium/calmodulin-dependent protein kinase II beta	"44,325,994"	GeneID:816	"108,844"	CAMK2B	"44,217,150"	-	"49354, 16010, 4778, 4074, 1514, 634, -102, -790, 16170, 1514, -54"	"in gene, in gene, in gene, in gene, in gene, in gene, upstream, upstream, in gene, in gene, upstream"	11	-0.512856853	8	H__sapiens__15_-701762	query	0.02	68	"NP_742076.1, NP_742078.1, NP_742081.1, NP_742080.1, NP_742075.1, NP_001211.3, NP_742077.1, NP_742079.1, NP_001280099.1"	CAMK2B	0.64	NM_172084	NP_742081	"NM_172079.2, NM_172081.2, NM_172084.2, NM_172083.2, NM_172078.2, NM_172082.2, NM_172080.2, NM_001220.4, NM_001293170.1, XM_011515547.1, XM_011515548.1, XM_011515549.1, XM_011515550.1, XM_011515551.1, XM_011515552.1, XM_011515553.1, XM_011515554.1, XM_0115"	0.598782499	FALSE	H__sapiens__15_-701762	CAMKB	Gene CAMK2B	Q13554
8480	43	1	11	0		"NTR2, NTSR2"	sensory perception|G-protein coupled receptor activity	GO:0007600|GO:0004930	2	ENSG00000169006	ENSP00000303686	23620	-1.97	neurotensin receptor 2	"11,670,203"	GeneID:23620	"12,025"	NTSR2	"11,658,178"	-	411	in gene	1	-0.562678285	1	H__sapiens__15_-713492	query	0.02	43	NP_036476.1	NTSR2	0.26	NM_012344	NP_036476	"NM_012344.3, XM_006711876.2, XM_006711877.2, XM_006711878.2, XM_005246156.2"	0.56968125	FALSE	H__sapiens__15_-713492	NTR2	Gene NTSR2	O95665
8481	30.25	1	16.63	1		"MRD6, NR2B, MGC142178, NMDAR2B, EIEE27, GluN2B, MGC142180, GRIN2B, hNR3"	glutamate receptor signaling pathway|carboxylic acid binding|ionotropic glutamate receptor signaling pathway|neuron part|cognition|receptor complex|ionotropic glutamate receptor complex|response to alcohol|organic acid binding|learning or memory|glycine binding|neuron projection|response to ethanol|ion channel complex|amino acid binding|transmembrane transporter complex|behavior|single-organism b…	GO:0007215|GO:0031406|GO:0035235|GO:0097458|GO:0050890|GO:0043235|GO:0008328|GO:0097305|GO:0043177|GO:0007611|GO:0016594|GO:0043005|GO:0045471|GO:0034702|GO:0016597|GO:1902495|GO:0007610|GO:0044708	12	ENSG00000273079	ENSP00000489997	2904	-0.86	glutamate ionotropic receptor NMDA type subunit 2B	"13,982,002"	GeneID:2904	"444,665"	GRIN2B	"13,537,337"	-	"7730, 6866, 6402, 5938, 4274, 2674, 1074, -238, 4018, 1074, -238"	"in gene, in gene, in gene, in gene, in gene, in gene, in gene, upstream, in gene, in gene, upstream"	11	-0.561571602	8	H__sapiens__15_-755821	query	0.02	55	NP_000825.2	GRIN2B	0.55	NM_000834	NP_000825	"NM_000834.3, XM_011520628.1, XM_011520629.1, XM_011520630.1, XM_005253351.2"	0.570312055	FALSE	H__sapiens__15_-755821	NMDAR2B	Gene GRIN2B	Q13224
8482	39.33	1	23	1		"DRD1A, DRD1, DADR"	cellular divalent inorganic cation homeostasis|divalent metal ion transport|positive regulation of purine nucleotide biosynthetic process|adult behavior|positive regulation of lyase activity|nucleotide biosynthetic process|dopamine receptor signaling pathway|dopamine metabolic process|learning|cellular calcium ion homeostasis|ribose phosphate biosynthetic process|regulation of purine nucleotide b…	GO:0072503|GO:0070838|GO:1900373|GO:0030534|GO:0051349|GO:0009165|GO:0007212|GO:0042417|GO:0007612|GO:0006874|GO:0046390|GO:1900371|GO:0001505|GO:0009190|GO:0004930|GO:0007190|GO:0044708|GO:0007189|GO:0072507|GO:0009152|GO:0035249|GO:0030819|GO:0015837|GO:0007204|GO:0015844|GO:0009260|GO:0050905|GO:0007270|GO:0045762|GO:0006584|GO:0045981|GO:0006816|GO:1901293|GO:0007632|GO:0050804|GO:0030814|GO:…	5	ENSG00000184845	ENSP00000377353	1812	-0.77	dopamine receptor D1	"175,444,160"	GeneID:1812	"3,488"	DRD1	"175,440,672"	-	"2304, 1184, 0, 1216, -245, -1056"	"in gene, in gene, in gene, in gene, upstream, upstream"	6	-0.513208588	3	H__sapiens__15_-716840	query	0.02	60	NP_000785.1	DRD1	0.58	NM_000794	NP_000785	NM_000794.3	0.598571924	FALSE	H__sapiens__15_-716840		Gene DRD1	P21728
8483	69	1	38.5	1		"ECA5, GABRB3, MGC9051"			15	ENSG00000166206	ENSP00000490678	2562	-0.84	gamma-aminobutyric acid type A receptor beta3 subunit	"26,773,788"	GeneID:2562	"230,242"	GABRB3	"26,543,546"	-	"1372, 156, 1372, 140"	"in gene, in gene, in gene, in gene"	4	-0.468821115	2	H__sapiens__15_-712789	query	0.02	92	"NP_000805.1, NP_068712.1, NP_001178249.1, NP_001265560.1, NP_001178250.1"	GABRB3	0.56	NM_021912	NP_068712	"NM_000814.5, NM_021912.4, NM_001191320.1, NM_001278631.1, NM_001191321.2, NR_103801.1, XM_011521428.1"	0.625739509	FALSE	H__sapiens__15_-712789		Gene GABRB3	P28472
8484	20.25	1	10.25	0		"MGLUR5, GPRC1E, GRM5, mGlu5, PPP1R86"	phospholipase C-activating G-protein coupled receptor signaling pathway|glutamate receptor activity|glutamate receptor signaling pathway|G-protein coupled receptor activity|G-protein coupled glutamate receptor signaling pathway	GO:0007200|GO:0008066|GO:0007215|GO:0004930|GO:0007216	11	ENSG00000168959	ENSP00000405690	2915	-0.98	"glutamate receptor, metabotropic 5"	"89,065,961"	GeneID:2915	"561,385"	GRM5	"88,504,576"	-	"4020, 3529, 3145, 185"	"in gene, in gene, in gene, in gene"	4	-0.344778822	4	H__sapiens__15_-713484	query	0.02	25	"NP_001137303.1, NP_000833.1"	GRM5	0.51	NM_001143831	NP_001137303	"NM_001143831.2, NM_000842.4, XM_006718828.2, XM_011542792.1, XM_011542793.1, XM_011542794.1, XM_011542795.1"	0.708377014	FALSE	H__sapiens__15_-713484	PPP1R86	Gene GRM5	P41594
8485	57	1	41	1		"NR2A, FESD, LKS, RP11-297M9.2, GluN2A, NMDAR2A, GRIN2A, EPND"	learning or memory|response to ethanol|glutamate receptor signaling pathway|ionotropic glutamate receptor signaling pathway|ion channel complex|cognition|transmembrane transporter complex|receptor complex|behavior|ionotropic glutamate receptor complex|response to alcohol|single-organism behavior	GO:0007611|GO:0045471|GO:0007215|GO:0035235|GO:0034702|GO:0050890|GO:1902495|GO:0043235|GO:0007610|GO:0008328|GO:0097305|GO:0044708	16	ENSG00000183454	ENSP00000490676	2903	-0.48	glutamate ionotropic receptor NMDA type subunit 2A	"10,183,364"	GeneID:2903	"429,960"	GRIN2A	"9,753,404"	-	"143780, 3108, 143780, 36"	"in gene, in gene, in gene, in gene"	4	-0.558628553	2	H__sapiens__15_-716498	query	0.05	94	"NP_001127879.1, NP_000824.1, NP_001127880.1"	GRIN2A	0.72	NM_001134408	NP_001127880	"NM_001134407.2, NM_000833.4, NM_001134408.2, XM_011522456.1, XM_011522457.1, XM_011522458.1, XM_011522459.1, XM_011522460.1, XM_011522461.1"	0.571992984	FALSE	H__sapiens__15_-716498	NMDAR2A	Gene GRIN2A	Q12879
8486	40.5	1	16.25	1		"KIAA0968, CAMK2A, CAMKA"	endocytic vesicle|endocytic vesicle membrane|vesicle membrane|cytoplasmic vesicle membrane	GO:0030139|GO:0030666|GO:0012506|GO:0030659	5	ENSG00000070808	ENSP00000427580	815	-1.32	calcium/calmodulin-dependent protein kinase II alpha	"150,289,840"	GeneID:815	"70,349"	CAMK2A	"150,219,491"	-	"11184, 6944, 6160, 208, 3472, 3088, 1232"	"in gene, in gene, in gene, in gene, in gene, in gene, in gene"	7	-0.536468382	4	H__sapiens__15_-702109	query	0.02	96	"NP_057065.2, NP_741960.1"	CAMK2A	0.4	NM_171825	NP_741960	"NM_015981.3, NM_171825.2"	0.584809935	FALSE	H__sapiens__15_-702109	KIAA0968	Gene CAMK2A	Q9UQM7
8487	31	1	14.5	1		"BETA3AR, ADRB3, FLJ99960"	regulation of cAMP biosynthetic process|energy reserve metabolic process|positive regulation of purine nucleotide biosynthetic process|positive regulation of purine nucleotide metabolic process|positive regulation of lyase activity|G-protein coupled amine receptor activity|regulation of cyclase activity|nucleotide biosynthetic process|receptor complex|regulation of lyase activity|positive regulat…	GO:0030817|GO:0006112|GO:1900373|GO:1900544|GO:0051349|GO:0008227|GO:0031279|GO:0009165|GO:0043235|GO:0051339|GO:0030810|GO:0046058|GO:0030804|GO:0007188|GO:0046390|GO:0006171|GO:1900371|GO:0009190|GO:0030802|GO:0004930|GO:0009187|GO:0052652|GO:0007190|GO:0030808|GO:0009152|GO:0030819|GO:0007187|GO:0009260|GO:0045762|GO:0045981|GO:0031281|GO:0071875|GO:1901293|GO:0030814|GO:0072522|GO:0030801|GO:…	8	ENSG00000188778	ENSP00000343782	155	-1.1	adrenoceptor beta 3	"37,966,666"	GeneID:155	"3,671"	ADRB3	"37,962,995"	-	"1290, 490, 634"	"in gene, in gene, in gene"	3	-0.41253138	2	H__sapiens__15_-717818	query	0.02	41	NP_000016.1	ADRB3	0.47	NM_000025	NP_000016	NM_000025.2	0.661972424	FALSE	H__sapiens__15_-717818		Gene ADRB3	P13945
8488	36.5	1	21.75	1		CHRNB4	excitatory extracellular ligand-gated ion channel activity|passive transmembrane transporter activity|neurotransmitter receptor activity|neurotransmitter transport|substrate-specific channel activity|gated channel activity|receptor complex|acetylcholine receptor activity|neurotransmitter secretion|ion channel activity|acetylcholine-gated channel complex|ligand-gated ion channel activity|signal re…	GO:0005231|GO:0022803|GO:0030594|GO:0006836|GO:0022838|GO:0022836|GO:0043235|GO:0015464|GO:0007269|GO:0005216|GO:0005892|GO:0015276|GO:0023061|GO:0007271|GO:0005261|GO:0022834|GO:0051588|GO:0001505|GO:0034702|GO:0050804|GO:1902495|GO:0015267|GO:0005230	15	ENSG00000117971	ENSP00000457404	1143	-0.75	cholinergic receptor nicotinic beta 4 subunit	"78,655,586"	GeneID:1143	"32,289"	CHRNB4	"78,623,297"	-	"35490, 35010, 34498, 14450, 35138, 14770, 14146"	"downstream, downstream, downstream, in gene, downstream, in gene, in gene"	7	-0.529390264	4	H__sapiens__15_-705751	query	0.02	53	"NP_000741.1, NP_001243496.1"	CHRNB4	0.6	NM_001256567	NP_001243496	"NM_000750.3, NM_001256567.1, XM_011521181.1, XM_011521182.1, XM_011521183.1, XM_011521184.1, XM_011521185.1, XM_011521186.1, XM_011521187.1, XM_011521188.1, XM_011521189.1, XM_011521190.1, XM_011521191.1, XM_011521192.1, XM_011521193.1"	0.588963972	FALSE	H__sapiens__15_-705751		Gene CHRNB4	P30926
8489	32.5	1	14.5	0		SSTR4	G-protein coupled receptor signaling pathway, coupled to cyclic nucleotide second messenger	GO:0007187	20	ENSG00000132671	ENSP00000255008	6754	-1.16		"23,036,677"	GeneID:6754	"1,257"	SSTR4	"23,035,420"	+	"228, 932"	"in gene, in gene"	2	-0.522699528	2	H__sapiens__15_-707620	query	0.02	44	NP_001043.2	SSTR4	0.45	NM_001052	NP_001043	NM_001052.2	0.592917787	FALSE	H__sapiens__15_-707620		Gene SSTR4	P31391
8490	72.5	1	40	1		"HTR6, 5-HT6R, 5-HT6"	G-protein coupled amine receptor activity|G-protein coupled receptor activity	GO:0008227|GO:0004930	1	ENSG00000158748	ENSP00000289753	3362	-0.86		"19,680,966"	GeneID:3362	"15,679"	HTR6	"19,665,287"	+	"-647, 329, -679, 25, 729"	"upstream, in gene, upstream, in gene, in gene"	5	-0.521983952	2	H__sapiens__15_-711254	query	0.02	77	NP_000862.1	HTR6	0.55	NM_000871	NP_000862	NM_000871.2	0.593342217	FALSE	H__sapiens__15_-711254	5-HT6R	Gene HTR6	P50406
8491	50.33	1	32.07	1		"NOCIR, OOR, MGC34578, KOR-3, NOP, OPRL1, ORL1"	sensory perception|G-protein coupled peptide receptor activity|cellular ion homeostasis|cellular divalent inorganic cation homeostasis|cytosolic calcium ion homeostasis|peptide receptor activity|divalent inorganic cation homeostasis|metal ion homeostasis|adenylate cyclase-inhibiting G-protein coupled receptor signaling pathway|calcium ion homeostasis|positive regulation of cytosolic calcium ion c…	GO:0007600|GO:0008528|GO:0006873|GO:0072503|GO:0051480|GO:0001653|GO:0072507|GO:0055065|GO:0007193|GO:0055074|GO:0007204|GO:0007187|GO:0019233|GO:0007188|GO:0030003|GO:0006874|GO:0006875|GO:0004930	20	ENSG00000277044	ENSP00000487083	4987	-0.65	opiate receptor-like 1	"64,100,643"	GeneID:4987	"20,525"	OPRL1	"64,080,118"	+	"-8470, -6294, -4790, -758, 138, 3914, 9546, 10410, 12586, 15562, 22378, 22954, 24874, 26042, -5750, -4790, -4422, -694, 154, 1162, 2410, 3402, 3914, 4650, 11402, 12490"	"upstream, upstream, upstream, upstream, in gene, in gene, in gene, in gene, in gene, in gene, downstream, downstream, downstream, downstream, upstream, upstream, upstream, upstream, in gene, in gene, in gene, in gene, in gene, in gene, in gene, in gene"	26	-0.515554804	15	H__sapiens__15_-706649	query	0.02	144	"NP_000904.1, NP_001186948.1, NP_872588.1"	OPRL1	0.64	NM_182647	NP_872588	"NM_000913.4, NM_001200019.1, NM_182647.2, XM_011528828.1, XM_011528829.1, XM_011528830.1"	0.597169191	FALSE	H__sapiens__15_-706649	ORL1	Gene OPRL1	P41146
8492	37	1	18	0		"STHE, GLRA1, MGC138878, MGC138879, HKPX1"	excitatory extracellular ligand-gated ion channel activity|passive transmembrane transporter activity|regulation of membrane potential|muscle system process|substrate-specific channel activity|carboxylic acid binding|gated channel activity|muscle contraction|ion channel activity|organic acid binding|neuromuscular process|ligand-gated ion channel activity|glycine binding|neuropeptide signaling pat…	GO:0005231|GO:0022803|GO:0042391|GO:0003012|GO:0022838|GO:0031406|GO:0022836|GO:0006936|GO:0005216|GO:0043177|GO:0050905|GO:0015276|GO:0016594|GO:0007218|GO:0022834|GO:0016597|GO:0015267|GO:0005230|GO:0044057	5	ENSG00000145888	ENSP00000430595	2741	-1.04	glycine receptor alpha 1	"151,924,866"	GeneID:2741	"102,353"	GLRA1	"151,822,513"	-	-222	upstream	1	-0.515101438	1	H__sapiens__15_-709760	query	0.02	37	"NP_000162.2, NP_001139512.1, NP_001278929.1"	GLRA1	0.49	NM_001292000	NP_001278929	"NM_000171.3, NM_001146040.1, NM_001292000.1, XM_005268412.2"	0.597439989	FALSE	H__sapiens__15_-709760	STHE	Gene GLRA1	P23415
8493	37.75	1	18.5	1		"ADRA1A, ADRA1, ALPHA1, ADRA1R, DAR, dJ779E11.2, ADRA1D"	adenylate cyclase-modulating G-protein coupled receptor signaling pathway|adrenergic receptor signaling pathway|G-protein coupled receptor signaling pathway, coupled to cyclic nucleotide second messenger	GO:0007188|GO:0071875|GO:0007187	20	ENSG00000171873	ENSP00000368766	146	-1.03	adrenoceptor alpha 1D	"4,249,012"	GeneID:146	"28,381"	ADRA1D	"4,220,631"	-	"26996, 756, -12, -396, -524"	"in gene, in gene, upstream, upstream, upstream"	5	-0.484640649	4	H__sapiens__15_-714175	query	0.02	52	NP_000669.1	ADRA1D	0.49	NM_000678	NP_000669	NM_000678.3	0.615918488	FALSE	H__sapiens__15_-714175	ADRA1R	Gene ADRA1D	P25100
8494	65.33	1	41	1		"CREB3L1, OASIS"			11	ENSG00000157613	ENSP00000481956	90993	-0.67	cAMP responsive element binding protein 3-like 1	"46,321,422"	GeneID:90993	"43,784"	CREB3L1	"46,277,638"	+	"570, 1754, 17882, 90, 538, 18234"	"in gene, in gene, in gene, in gene, in gene, in gene"	6	-0.454244215	3	H__sapiens__15_-711118	query	0.02	103	NP_443086.1	CREB3L1	0.63	NM_052854	NP_443086	"NM_052854.3, XM_006718380.2"	0.634927655	FALSE	H__sapiens__15_-711118	OASIS	Gene CREB3L1	Q96BA8
8495	40	1	16	0		"MGC138331, GLP1R"	regulation of cAMP biosynthetic process|cellular divalent inorganic cation homeostasis|energy reserve metabolic process|positive regulation of purine nucleotide biosynthetic process|positive regulation of purine nucleotide metabolic process|metal ion homeostasis|positive regulation of lyase activity|regulation of cyclase activity|nucleotide biosynthetic process|regulation of lyase activity|positi…	GO:0030817|GO:0072503|GO:0006112|GO:1900373|GO:1900544|GO:0055065|GO:0051349|GO:0031279|GO:0009165|GO:0051339|GO:0030810|GO:0046058|GO:0030804|GO:0006874|GO:0046390|GO:0006171|GO:1900371|GO:0009190|GO:0030802|GO:0009187|GO:0052652|GO:0007190|GO:0006873|GO:0051480|GO:0072507|GO:0055074|GO:0030808|GO:0009152|GO:0030819|GO:0007204|GO:0030003|GO:0009260|GO:0045762|GO:0023061|GO:0045981|GO:0006875|GO:…	6	ENSG00000112164	ENSP00000362353	2740	-1.32	glucagon like peptide 1 receptor	"39,091,303"	GeneID:2740	"42,522"	GLP1R	"39,048,781"	+	-13	upstream	1	-0.431015688	1	H__sapiens__15_-704992	query	0.02	40	NP_002053.3	GLP1R	0.4	NM_002062	NP_002053	"NM_002062.3, XR_926153.1, XR_926154.1, XR_926155.1"	0.649848716	FALSE	H__sapiens__15_-704992		Gene GLP1R	P43220
8496	26	1	9	0		"TYH, DYT14, TH, DYT5b"	sensory perception|visual perception|phenol-containing compound metabolic process|neuron part|cognition|cytoplasmic vesicle membrane|dopamine metabolic process|learning|response to alcohol|neuronal cell body|catechol-containing compound metabolic process|neuron-neuron synaptic transmission|learning or memory|catecholamine metabolic process|neuron projection|response to ethanol|locomotory behavior…	GO:0007600|GO:0007601|GO:0018958|GO:0097458|GO:0050890|GO:0030659|GO:0042417|GO:0007612|GO:0097305|GO:0043025|GO:0009712|GO:0007270|GO:0007611|GO:0006584|GO:0043005|GO:0045471|GO:0007626|GO:0007613|GO:0012506|GO:0001963|GO:0007610|GO:0044057|GO:0044297|GO:0044708	11	ENSG00000180176	ENSP00000403546	7054	-1.53	tyrosine hydroxylase	"2,172,137"	GeneID:7054	"8,208"	TH	"2,163,929"	-	5705	in gene	1	-0.413942256	1	H__sapiens__15_-715820	query	0.02	26	"NP_954986.2, NP_000351.2, NP_954987.2"	TH	0.35	NM_199293	NP_954987	"NM_199292.2, NM_000360.3, NM_199293.2, XM_011520335.1"	0.661039122	FALSE	H__sapiens__15_-715820	DYT5b	Gene TH	P07101
8497	70	1	21	1		"HTR4, 5-HT4R, 5-HT4"	serotonin receptor signaling pathway|serotonin receptor activity|G-protein coupled amine receptor activity|G-protein coupled receptor activity|G-protein coupled receptor signaling pathway, coupled to cyclic nucleotide second messenger	GO:0007210|GO:0004993|GO:0008227|GO:0004930|GO:0007187	5	ENSG00000164270	ENSP00000485747	3360	-1.74		"148,654,527"	GeneID:3360	"203,495"	HTR4	"148,451,032"	-	"159, 42"	"in gene, in gene"	2	-0.404199426	1	H__sapiens__15_-712301	query	0.02	70	"NP_001035259.1, NP_001035262.2, NP_001035263.1, NP_955525.1, NP_000861.1, NP_001273339.1"	HTR4	0.3	NM_199453	NP_955525	"NM_001040169.2, NM_001040172.2, NM_001040173.2, NM_199453.3, NM_000870.6, NM_001286410.1, NR_104445.1"	0.667510989	FALSE	H__sapiens__15_-712301	5-HT4	Gene HTR4	Q13639
8498	30	1	15	0		"CLP, CALML3"			10	ENSG00000178363	ENSP00000315299	810	-1	calmodulin like 3	"5,526,268"	GeneID:810	"1,379"	CALML3	"5,524,889"	+	1063	in gene	1	-0.400382426	1	H__sapiens__15_-715480	query	0.02	30	NP_005176.1	CALML3	0.5	NM_005185	NP_005176	NM_005185.3	0.670063747	FALSE	H__sapiens__15_-715480		Gene CALML3	P27482
8499	57.63	1	20.25	1		"DYT23, CACNA1B, Cav2.2, CACNL1A5, BIII, CACNN"	regulation of membrane potential|membrane depolarization	GO:0042391|GO:0051899	9	ENSG00000148408	ENSP00000413042	774	-1.51	calcium voltage-gated channel subunit alpha1 B	"138,124,624"	GeneID:774	"246,835"	CACNA1B	"137,877,789"	+	"-365, 723, 4739, 21987, 22547, -829, 1187, 2163, 144611, 145390, 146115"	"upstream, in gene, in gene, in gene, in gene, upstream, in gene, in gene, in gene, in gene, in gene"	11	-0.513685117	8	H__sapiens__15_-710087	query	0.02	156	"NP_000709.1, NP_001230741.1"	CACNA1B	0.35	NM_001243812	NP_001230741	"NM_000718.3, NM_001243812.1, XM_011518990.1, XM_011518991.1, XM_011518992.1, XM_011518993.1, XM_011518994.1, XM_011518995.1, XM_011518996.1, XM_011518997.1"	0.598286755	FALSE	H__sapiens__15_-710087	Cav2.2	Gene CACNA1B	Q00975
8500	44.4	1	25.6	1		"HBAC2, KIAA1060, ADCY2, MGC133314, FLJ16822, FLJ45092, AC2"	energy reserve metabolic process|positive regulation of phospholipase activity|neuron part|nucleotide biosynthetic process|positive regulation of phospholipase C activity|cAMP metabolic process|adenylate cyclase-modulating G-protein coupled receptor signaling pathway|ribose phosphate biosynthetic process|cAMP biosynthetic process|cyclic nucleotide biosynthetic process|cyclic nucleotide metabolic …	GO:0006112|GO:0010518|GO:0097458|GO:0009165|GO:0010863|GO:0046058|GO:0007188|GO:0046390|GO:0006171|GO:0009190|GO:0009187|GO:0052652|GO:0060193|GO:0007189|GO:0007193|GO:0009152|GO:0030425|GO:0007202|GO:0010517|GO:0007187|GO:0009260|GO:0043005|GO:1901293|GO:0072522|GO:1900274|GO:0006164	5	ENSG00000078295	ENSP00000426196	108	-0.79	adenylate cyclase 2 (brain)	"7,830,081"	GeneID:108	"433,851"	ADCY2	"7,396,230"	+	"-1542, -454, 538, 1498, 2138, -870, 186"	"upstream, upstream, in gene, in gene, in gene, upstream, in gene"	7	-0.367118572	5	H__sapiens__15_-702394	query	0.02	92	NP_065433.2	ADCY2	0.58	NM_020546	NP_065433	"NM_020546.2, XM_011513942.1, XR_427657.2"	0.692727502	FALSE	H__sapiens__15_-702394	KIAA1060	Gene ADCY2	Q08462
8501	65	1	44	1		"OPRK, OPRK1, KOR"	sensory perception|G-protein coupled peptide receptor activity|peptide receptor activity|phospholipase C-activating G-protein coupled receptor signaling pathway|body fluid secretion|adenylate cyclase-inhibiting G-protein coupled receptor signaling pathway|secretion by tissue|G-protein coupled receptor signaling pathway, coupled to cyclic nucleotide second messenger|sensory perception of pain|aden…	GO:0007600|GO:0008528|GO:0001653|GO:0007200|GO:0007589|GO:0007193|GO:0032941|GO:0007187|GO:0019233|GO:0007188|GO:0007626|GO:0004930|GO:0007610|GO:0044057	8	ENSG00000082556	ENSP00000483000	4986	-0.56	"opioid receptor, kappa 1"	"53,251,697"	GeneID:4986	"25,981"	OPRK1	"53,225,716"	-	"577, 529"	"in gene, in gene"	2	-0.505588027	1	H__sapiens__15_-702550	query	0.05	65	"NP_000903.2, NP_001269833.1"	OPRK1	0.68	NM_001318497	NP_001305426	"NM_000912.3, NM_001282904.1"	0.603150802	FALSE	H__sapiens__15_-702550	OPRK	Gene OPRK1	P41145
8502	55	1	36	1		"ADRA1A, ALPHA1AAR, ADRA1C, ADRA1L1"	divalent inorganic cation transport|cellular divalent inorganic cation homeostasis|divalent metal ion transport|muscle system process|metal ion homeostasis|positive regulation of phospholipase activity|G-protein coupled amine receptor activity|muscle contraction|positive regulation of phospholipase C activity|cellular calcium ion homeostasis|G-protein coupled receptor activity|positive regulation…	GO:0072511|GO:0072503|GO:0070838|GO:0003012|GO:0055065|GO:0010518|GO:0008227|GO:0006936|GO:0010863|GO:0006874|GO:0004930|GO:0060193|GO:0044057|GO:0006873|GO:0051480|GO:0072507|GO:0042391|GO:0055074|GO:0007202|GO:0007204|GO:0010517|GO:0030003|GO:0007270|GO:0006875|GO:0006816|GO:0071875|GO:0050804|GO:1900274	8	ENSG00000120907	ENSP00000431073	148	-0.61	adrenoceptor alpha 1A	"26,871,008"	GeneID:148	"128,161"	ADRA1A	"26,742,847"	-	"4512, 6416, 4160"	"in gene, in gene, in gene"	3	-0.363700592	1	H__sapiens__15_-706098	query	0.02	55	"NP_150646.3, NP_150645.2, NP_150647.2, NP_000671.2"	ADRA1A	0.65	NM_033304	NP_150647	"NM_033303.3, NM_033302.2, NM_033304.2, NM_000680.2, XM_006716292.2, XM_005273414.3, XM_006716293.2, XM_011544411.1, XM_011544412.1"	0.695099282	FALSE	H__sapiens__15_-706098	ADRA1L1	Gene ADRA1A	P35348
8503	60	1	25.5	1		"OPRD1, OPRD"	G-protein coupled peptide receptor activity|peptide receptor activity|phospholipase C-activating G-protein coupled receptor signaling pathway|G-protein coupled receptor activity|G-protein coupled receptor signaling pathway, coupled to cyclic nucleotide second messenger	GO:0008528|GO:0001653|GO:0007200|GO:0004930|GO:0007187	1	ENSG00000116329	ENSP00000477970	4985	-1.23	"opioid receptor, delta 1"	"28,863,696"	GeneID:4985	"51,554"	OPRD1	"28,812,142"	+	"370, 2450, 466"	"in gene, in gene, in gene"	3	-0.503803062	2	H__sapiens__15_-705547	query	0.02	83	NP_000902.3	OPRD1	0.43	NM_000911	NP_000902	NM_000911.3	0.604228367	FALSE	H__sapiens__15_-705547		Gene OPRD1	P41143
8504	21.5	1	10	0		"OX2R, HCRTR2"	G-protein coupled peptide receptor activity|peptide receptor activity|neurotransmitter receptor activity|neuropeptide signaling pathway|G-protein coupled receptor activity|neuropeptide receptor activity	GO:0008528|GO:0001653|GO:0030594|GO:0007218|GO:0004930|GO:0008188	6	ENSG00000137252	ENSP00000477548	3062	-1.1	hypocretin receptor 2	"55,282,620"	GeneID:3062	"108,347"	HCRTR2	"55,174,273"	+	"223, 799"	"in gene, in gene"	2	-0.484351692	2	H__sapiens__15_-708426	query	0.02	25	NP_001517.2	HCRTR2	0.47	NM_001526	NP_001517	"NM_001526.3, XM_011514542.1"	0.616096488	FALSE	H__sapiens__15_-708426		Gene HCRTR2	O43614
8505	25	1	16	0		"MGC12716, SLC18A3, VACHT"	neurotransmitter transport|signal release|regulation of neurotransmitter levels|vesicle membrane|cytoplasmic vesicle membrane|neurotransmitter secretion	GO:0006836|GO:0023061|GO:0001505|GO:0012506|GO:0030659|GO:0007269	10	ENSG00000187714	ENSP00000363229	6572	-0.64	solute carrier family 18 member A3	"49,612,720"	GeneID:6572	"2,419"	SLC18A3	"49,610,301"	+	387	in gene	1	-0.418325368	1	H__sapiens__15_-717538	query	0.02	25	NP_003046.2	SLC18A3	0.64	NM_003055	NP_003046	NM_003055.2	0.658148053	FALSE	H__sapiens__15_-717538	VACHT	Gene SLC18A3	Q16572
8506	88	1	46	1		"CRF-RB, HM-CRF, CRHR2, CRFR2, CRF2"	adenylate cyclase-modulating G-protein coupled receptor signaling pathway|G-protein coupled receptor signaling pathway, coupled to cyclic nucleotide second messenger	GO:0007188|GO:0007187	7	ENSG00000106113	ENSP00000426498	1395	-0.94	corticotropin releasing hormone receptor 2	"30,700,103"	GeneID:1395	"48,260"	CRHR2	"30,651,843"	-	"17895, 17943"	"in gene, in gene"	2	-0.383435053	1	H__sapiens__15_-704241	query	0.02	88	"NP_001874.2, NP_001189404.1, NP_001189410.1, NP_001189411.1, NP_001189412.1"	CRHR2	0.52	NM_001883	NP_001874	"NM_001883.4, NM_001202475.1, NM_001202481.1, NM_001202482.1, NM_001202483.1, XM_011515127.1, XM_011515128.1, XM_011515129.1"	0.681516339	FALSE	H__sapiens__15_-704241	HM-CRF	Gene CRHR2	Q13324
8507	32	1	17	1		"mGlu2, GPRC1B, GLUR2, GRM2, MGLUR2"	regulation of cAMP biosynthetic process|negative regulation of purine nucleotide biosynthetic process|glutamate receptor activity|regulation of cyclase activity|nucleotide biosynthetic process|negative regulation of adenylate cyclase activity|regulation of lyase activity|cAMP metabolic process|negative regulation of lyase activity|ribose phosphate biosynthetic process|cAMP biosynthetic process|re…	GO:0030817|GO:1900372|GO:0008066|GO:0031279|GO:0009165|GO:0007194|GO:0051339|GO:0046058|GO:0051350|GO:0046390|GO:0006171|GO:1900371|GO:0009190|GO:0030802|GO:0004930|GO:0031280|GO:0009187|GO:0052652|GO:0030815|GO:0030809|GO:0030803|GO:0045980|GO:0030818|GO:0030800|GO:0030808|GO:0009152|GO:0009260|GO:1901293|GO:1900543|GO:0030814|GO:0072522|GO:0045761|GO:0006164|GO:0030799	3	ENSG00000164082	ENSP00000408906	2912	-0.91	"glutamate receptor, metabotropic 2"	"51,718,616"	GeneID:2912	"11,583"	GRM2	"51,707,033"	+	"-601, 167, 2087, 231"	"upstream, in gene, in gene, in gene"	4	-0.475245179	3	H__sapiens__15_-712231	query	0.02	47	"NP_000830.2, NP_001123535.1"	GRM2	0.53	NM_000839	NP_000830	"NM_000839.3, NM_001130063.1, XM_011533635.1, XM_011533636.1, XM_011533637.1, XM_011533638.1, XM_011533639.1, XM_011533640.1, XM_011533641.1, XM_011533642.1, XM_011533643.1, XR_940421.1, XM_011533644.1, XM_011533645.1, XM_011533646.1, XM_011533647.1"	0.621732602	FALSE	H__sapiens__15_-712231	MGLUR2	Gene GRM2	Q14416
8508	56.35	1	33.35	1		"GRIK5, EAA2, KA2, GluK5, GRIK2"	passive transmembrane transporter activity|ligand-gated ion channel activity|ligand-gated channel activity|ionotropic glutamate receptor activity|substrate-specific channel activity|glutamate receptor activity|glutamate receptor signaling pathway|ionotropic glutamate receptor signaling pathway|gated channel activity|channel activity|extracellular ligand-gated ion channel activity|ion channel acti…	GO:0022803|GO:0015276|GO:0022834|GO:0004970|GO:0022838|GO:0008066|GO:0007215|GO:0035235|GO:0022836|GO:0015267|GO:0005230|GO:0005216	19	ENSG00000105737	ENSP00000470251	2901	-0.76	glutamate ionotropic receptor kainate type subunit 5	"42,071,804"	GeneID:2901	"73,488"	GRIK5	"41,998,316"	-	"80348, 79484, 77884, 77020, 76252, 75420, 74652, 73212, 72540, 80156, 79516, 78012, 71180, 29212, 6012, 2684, -1188, -4836, -7444, -8772, 4860, 2700, 284, -3940, -4868, -6516, -7620, -8228, -8996"	"downstream, downstream, downstream, downstream, downstream, downstream, downstream, in gene, in gene, downstream, downstream, downstream, in gene, in gene, in gene, in gene, upstream, upstream, upstream, upstream, in gene, in gene, in gene, upstream, upstream, upstream, upstream, upstream, upstream"	29	-0.32884671	17	H__sapiens__15_-704164	query	0.02	154	"NP_002079.3, NP_001287959.1"	GRIK5	0.59	NM_002088	NP_002079	"NM_002088.4, NM_001301030.1, XM_011526862.1, XM_011526863.1, XM_005258821.2, XM_011526864.1, XM_011526865.1, XM_011526866.1, XM_011526867.1, XM_011526868.1, XM_011526869.1, XM_011526870.1, XR_935810.1, XM_011526871.1"	0.71975334	FALSE	H__sapiens__15_-704164	KA2	Gene GRIK5	Q16478
8509	64.5	1	38.5	1		"GPRC1D, GRM4, MGLUR4, MGC177594, mGlu4"	adenylate cyclase-modulating G-protein coupled receptor signaling pathway|neurotransmitter transport|signal release|adenylate cyclase-inhibiting G-protein coupled receptor signaling pathway|glutamate receptor activity|glutamate receptor signaling pathway|regulation of neurotransmitter levels|G-protein coupled receptor activity|neurotransmitter secretion|G-protein coupled receptor signaling pathwa…	GO:0007188|GO:0006836|GO:0023061|GO:0007193|GO:0008066|GO:0007215|GO:0001505|GO:0004930|GO:0007269|GO:0007187|GO:0007216	6	ENSG00000124493	ENSP00000477466	2914	-0.74	"glutamate receptor, metabotropic 4"	"34,155,622"	GeneID:2914	"136,979"	GRM4	"34,018,643"	-	"11142, 854, 11254, 10086"	"in gene, in gene, in gene, in gene"	4	-0.472940671	2	H__sapiens__15_-706518	query	0.02	103	"NP_000832.1, NP_001243738.1, NP_001243740.1, NP_001243741.1, NP_001243742.1, NP_001269776.1"	GRM4	0.6	NM_001256813	NP_001243742	"NM_000841.3, NM_001256809.2, NM_001256811.2, NM_001256812.2, NM_001256813.2, NM_001282847.1, XM_011514531.1"	0.623167042	FALSE	H__sapiens__15_-706518	MGLUR4	Gene GRM4	Q14833
8510	27	1	15.6	1		"LMOR, MOR1, OPRM1, KIAA0403, MOR, OPRM"	sensory perception|G-protein coupled peptide receptor activity|cellular divalent inorganic cation homeostasis|peptide receptor activity|divalent metal ion transport|negative regulation of purine nucleotide biosynthetic process|adult behavior|nucleotide biosynthetic process|negative regulation of adenylate cyclase activity|voltage-gated cation channel activity|sensory perception of pain|cellular c…	GO:0007600|GO:0008528|GO:0072503|GO:0001653|GO:0070838|GO:1900372|GO:0030534|GO:0009165|GO:0007194|GO:0022843|GO:0019233|GO:0006874|GO:0051350|GO:0046390|GO:1900371|GO:0009190|GO:0004930|GO:0030809|GO:0008188|GO:0030803|GO:0046873|GO:0044708|GO:0030818|GO:0030800|GO:0072507|GO:0022838|GO:0009152|GO:0007204|GO:0097305|GO:0005216|GO:0009260|GO:0045471|GO:0007218|GO:0006816|GO:1901293|GO:0030814|GO:…	6	ENSG00000112038	ENSP00000431048	4988	-0.79	"opioid receptor, mu 1"	"154,246,867"	GeneID:4988	"236,371"	OPRM1	"154,010,496"	+	"29120, 234528, 235072, 235872, 236608, 29184"	"in gene, in gene, in gene, in gene, downstream, in gene"	6	-0.302171531	5	H__sapiens__15_-704971	query	0.02	47	"NP_001138757.1, NP_001008503.2, NP_001138759.1, NP_001138755.1, NP_001138756.1, NP_001008505.2, NP_001008504.2, NP_000905.3, NP_001138751.1, NP_001138752.1, NP_001138753.1, NP_001138758.1, NP_001138754.1, NP_001272451.1, NP_001272457.1, NP_001272455.1, NP"	OPRM1	0.58	NM_001285526	NP_001272455	"NM_001145285.2, NM_001008503.2, NM_001145287.2, NM_001145283.2, NM_001145284.3, NM_001145281.2, NM_001145282.2, NM_001008504.3, NM_001008505.2, NM_001145286.2, NM_001145279.3, NM_000914.4, NM_001145280.3, NM_001285522.1, NM_001285528.1, NM_001285526.1, NM"	0.739211256	FALSE	H__sapiens__15_-704971	MOR1	Gene OPRM1	P35372
8511	42	1	20	1		"NTR, NTSR1"	G-protein coupled peptide receptor activity|peptide receptor activity|neurotransmitter receptor activity|neuropeptide signaling pathway|G-protein coupled receptor activity|neuropeptide receptor activity	GO:0008528|GO:0001653|GO:0030594|GO:0007218|GO:0004930|GO:0008188	20	ENSG00000101188	ENSP00000359532	4923	-1.07	neurotensin receptor 1 (high affinity)	"62,762,771"	GeneID:4923	"53,988"	NTSR1	"62,708,783"	+	"-527, 209, 3153, 785"	"upstream, in gene, in gene, in gene"	4	-0.470180571	3	H__sapiens__15_-703438	query	0.02	61	NP_002522.2	NTSR1	0.48	NM_002531	NP_002522	"NM_002531.2, XM_011528827.1"	0.624889421	FALSE	H__sapiens__15_-703438	NTR	Gene NTSR1	P30989
8512	80	1	51.5	1		"HIP5, HAP2, HLP, hHLP1, HAP1"			17	ENSG00000173805	ENSP00000404640	9001	-0.64	huntingtin-associated protein 1	"41,734,646"	GeneID:9001	"12,007"	HAP1	"41,722,639"	-	"1094, 182, 214"	"in gene, in gene, in gene"	3	-0.418766663	2	H__sapiens__15_-714589	query	0.02	118	"NP_817084.2, NP_001073339.1, NP_001073340.1"	HAP1	0.64	NM_177977	NP_817084	"NM_177977.2, NM_001079870.1, NM_001079871.1"	0.65785768	FALSE	H__sapiens__15_-714589	HIP5	Gene HAP1	P54257
8513										ENSG00000161905	ENSP00000460483	246						ALOX15						-0.466831948		H__sapiens__15_-711643	query				ALOX15		NM_001140	NP_001131		0.626985448	FALSE	H__sapiens__15_-711643	15-LOX-1		P16050
8514	50	1	15	0		"MT2, FGQTL2, MEL-1B-R, MTNR1B"	signal release|G-protein coupled receptor activity|G-protein coupled receptor signaling pathway, coupled to cyclic nucleotide second messenger	GO:0023061|GO:0004930|GO:0007187	11	ENSG00000134640	ENSP00000436101	4544	-1.74	melatonin receptor 1B	"92,986,240"	GeneID:4544	"16,617"	MTNR1B	"92,969,623"	+	105	in gene	1	-0.452052894	1	H__sapiens__15_-707923	query	0.02	50	NP_005950.1	MTNR1B	0.3	NM_005959	NP_005950	"NM_005959.3, XM_011542839.1"	0.636320511	FALSE	H__sapiens__15_-707923		Gene MTNR1B	P49286
8515	50	1	28.75	1		"FLJ95812, NACHRA4, NACHR, EBN1, NACRA4, BFNC, EBN, CHRNA4"	sensory perception|divalent inorganic cation transport|divalent metal ion transport|adult behavior|regulation of catecholamine secretion|neuron part|gated channel activity|receptor complex|acetylcholine receptor activity|sensory perception of pain|response to alkaloid|acetylcholine-gated channel complex|ligand-gated ion channel activity|quaternary ammonium group binding|synaptic transmission, cho…	GO:0007600|GO:0072511|GO:0070838|GO:0030534|GO:0050433|GO:0097458|GO:0022836|GO:0043235|GO:0015464|GO:0019233|GO:0043279|GO:0005892|GO:0015276|GO:0050997|GO:0007271|GO:0005261|GO:0022834|GO:0050432|GO:0034702|GO:1902495|GO:0051952|GO:0014070|GO:0044297|GO:0044708|GO:0015872|GO:0035094|GO:0005231|GO:0022803|GO:0030594|GO:0042391|GO:0022838|GO:0060078|GO:0030425|GO:0050890|GO:0015837|GO:0051937|GO:…	20	ENSG00000101204	ENSP00000486914	1137	-0.8	cholinergic receptor nicotinic alpha 4 subunit	"63,361,396"	GeneID:1137	"18,086"	CHRNA4	"63,343,310"	-	"3188, 2612, 404, -300, 2132, 404, -348"	"in gene, in gene, in gene, upstream, in gene, in gene, upstream"	7	-0.449291104	4	H__sapiens__15_-703449	query	0.02	112	"NP_000735.1, NP_001243502.1"	CHRNA4	0.58	NM_001256573	NP_001243502	"NM_000744.6, NM_001256573.1, NR_046317.1, XM_011528524.1"	0.638080324	FALSE	H__sapiens__15_-703449		Gene CHRNA4	P43681
8516	51.33	1	21.67	1		"MGC33092, EAAT4, MGC43671, SLC1A6"			19	ENSG00000105143	ENSP00000472837	6511	-1.24		"15,010,643"	GeneID:6511	"60,610"	SLC1A6	"14,950,033"	-	"31315, 30547, 30547, -589"	"in gene, in gene, in gene, upstream"	4	-0.437019302	3	H__sapiens__15_-704019	query	0.02	59	"NP_001259016.1, NP_005062.1, NP_001259017.1, XP_006722905.1, XP_006722907.1"	SLC1A6	0.42	NM_005071	NP_005062	"NM_001272087.1, NM_005071.2, NM_001272088.1, NR_073589.1, XM_006722842.1, XM_006722844.1, XM_006722843.2"	0.645958963	FALSE	H__sapiens__15_-704019	EAAT4	Gene SLC1A6	P48664
8517	64	1	39	1		"FET1, MGC149204, ETM1, DRD3, MGC149205, D3DR"	cellular divalent inorganic cation homeostasis|negative regulation of purine nucleotide biosynthetic process|adult behavior|nucleotide biosynthetic process|negative regulation of adenylate cyclase activity|dopamine receptor signaling pathway|dopamine metabolic process|learning|response to alkaloid|cellular calcium ion homeostasis|negative regulation of lyase activity|ribose phosphate biosynthetic…	GO:0072503|GO:1900372|GO:0030534|GO:0009165|GO:0007194|GO:0007212|GO:0042417|GO:0007612|GO:0043279|GO:0006874|GO:0051350|GO:0046390|GO:1900371|GO:0001505|GO:0009190|GO:0004930|GO:0030809|GO:0030803|GO:0044708|GO:0030818|GO:0030800|GO:0007189|GO:0072507|GO:0009152|GO:0015837|GO:0015844|GO:0009260|GO:0050905|GO:0007270|GO:0006584|GO:1901293|GO:0007632|GO:0050804|GO:0030814|GO:0008542|GO:0045761|GO:…	3	ENSG00000151577	ENSP00000420662	1814	-0.71	dopamine receptor D3	"114,199,407"	GeneID:1814	"71,610"	DRD3	"114,127,797"	-	"46575, 46511"	"in gene, in gene"	2	-0.44295169	1	H__sapiens__15_-710421	query	0.02	64	"NP_000787.2, NP_001277738.1, NP_001269492.1, NP_387512.3"	DRD3	0.61	NM_033663	NP_387512	"NM_000796.5, NM_001290809.1, NM_001282563.2, NM_033663.5, XM_011512510.1, XM_011512511.1, XM_011512512.1"	0.642138228	FALSE	H__sapiens__15_-710421		Gene DRD3	P35462
8518	47	1	24.5	1		"GIRK2, BIR1, GIRK-2, KCNJ6, KATP2, hiGIRK2, KATP-2, KCNJ7, MGC126596, KIR3.2, KPLBS"	passive transmembrane transporter activity|substrate-specific channel activity|voltage-gated channel activity|gated channel activity|voltage-gated cation channel activity|inorganic cation transmembrane transporter activity|ion channel activity|ligand-gated ion channel activity|cation channel activity|ligand-gated channel activity|ion channel complex|transmembrane transporter complex|channel activ…	GO:0022803|GO:0022838|GO:0022832|GO:0022836|GO:0022843|GO:0022890|GO:0005216|GO:0015276|GO:0005261|GO:0022834|GO:0034702|GO:1902495|GO:0015267|GO:0005244|GO:0046873	21	ENSG00000157542	ENSP00000477437	3763	-0.94	potassium voltage-gated channel subfamily J member 6	"37,919,731"	GeneID:3763	"302,249"	KCNJ6	"37,617,482"	-	"244147, 5987, 5283, 3923, 5331, 3347"	"in gene, in gene, in gene, in gene, in gene, in gene"	6	-0.41437049	4	H__sapiens__15_-711109	query	0.02	60	NP_002231.1	KCNJ6	0.52	NM_002240	NP_002231	"NM_002240.3, XM_011529558.1, XM_011529559.1"	0.660756102	FALSE	H__sapiens__15_-711109	Kir3.2	Gene KCNJ6	P48051
8519	51	1	30.75	1		"GPR51, HRIHFB2099, GABABR2, HG20, FLJ36928, GPRC3B, GABBR2"	regulation of cAMP biosynthetic process|negative regulation of purine nucleotide biosynthetic process|regulation of cyclase activity|nucleotide biosynthetic process|negative regulation of adenylate cyclase activity|receptor complex|regulation of lyase activity|cAMP metabolic process|negative regulation of lyase activity|ribose phosphate biosynthetic process|cAMP biosynthetic process|regulation of…	GO:0030817|GO:1900372|GO:0031279|GO:0009165|GO:0007194|GO:0043235|GO:0051339|GO:0046058|GO:0051350|GO:0046390|GO:0006171|GO:1900371|GO:0009190|GO:0030802|GO:0004930|GO:0031280|GO:0009187|GO:0052652|GO:0030815|GO:0030809|GO:0030803|GO:0045980|GO:0030818|GO:0030800|GO:0030808|GO:0009152|GO:0009260|GO:1901293|GO:1900543|GO:0030814|GO:0072522|GO:0045761|GO:0006164|GO:0030799	9	ENSG00000136928	ENSP00000490789	9568	-0.73		"98,709,197"	GeneID:9568	"421,115"	GABBR2	"98,288,082"	-	"3805, 3053, 1357, -259, 845, -339"	"in gene, in gene, in gene, upstream, in gene, upstream"	6	-0.428794951	4	H__sapiens__15_-708360	query	0.02	92	NP_005449.5	GABBR2	0.6	NM_005458	NP_005449	"NM_005458.7, XM_005252316.3"	0.651293462	FALSE	H__sapiens__15_-708360	HG20	Gene GABBR2	O75899
8520	55	1	27	1		"PTGDR1, PTGDR, DP1, MGC49004, DP, ASRT1, AS1"	G-protein coupled receptor activity	GO:0004930	14	ENSG00000168229	ENSP00000452408	5729	-1.03	prostaglandin D2 receptor (DP)	"52,276,724"	GeneID:5729	"9,468"	PTGDR	"52,267,256"	+	"1192, 552, 1320"	"in gene, in gene, in gene"	3	-0.361844702	1	H__sapiens__15_-713304	query	0.02	55	"NP_000944.1, NP_001268398.1"	PTGDR	0.49	NM_001281469	NP_001268398	"NM_000953.2, NM_001281469.1, XM_005267891.2"	0.696390507	FALSE	H__sapiens__15_-713304	PTGDR1	Gene PTGDR	Q13258
8521	74	1	47.33	1		"PACAPRI, PAC1, PACAPR, ADCYAP1R1, PAC1R"	regulation of cAMP biosynthetic process|positive regulation of purine nucleotide biosynthetic process|positive regulation of purine nucleotide metabolic process|positive regulation of lyase activity|regulation of cyclase activity|nucleotide biosynthetic process|receptor complex|regulation of lyase activity|positive regulation of nucleotide biosynthetic process|cAMP metabolic process|positive regu…	GO:0030817|GO:1900373|GO:1900544|GO:0051349|GO:0031279|GO:0009165|GO:0043235|GO:0051339|GO:0030810|GO:0046058|GO:0030804|GO:0046390|GO:0006171|GO:1900371|GO:0009190|GO:0030802|GO:0009187|GO:0052652|GO:0007190|GO:0030808|GO:0009152|GO:0030819|GO:0009260|GO:0045762|GO:0045981|GO:0031281|GO:1901293|GO:0030814|GO:0072522|GO:0030801|GO:0045761|GO:0030816|GO:0006164|GO:0030799	7	ENSG00000078549	ENSP00000483721	117	-0.64	ADCYAP receptor type I	"31,111,479"	GeneID:117	"59,138"	ADCYAP1R1	"31,052,341"	+	"-149, 523, 4523, -266, 555"	"upstream, in gene, in gene, upstream, in gene"	5	-0.424241075	3	H__sapiens__15_-702403	query	0.02	173	"NP_001186564.1, NP_001186565.1, NP_001109.2, NP_001186566.1, XP_006715708.1"	ADCYAP1R1	0.64	NM_001199637	NP_001186566	"NM_001199635.1, NM_001199636.1, NM_001118.4, NM_001199637.1, XM_006715645.1, XM_011515117.1, XM_011515118.1, XM_011515119.1, XM_011515120.1, XM_005249618.3"	0.654266136	FALSE	H__sapiens__15_-702403	PACAPR	Gene ADCYAP1R1	P41586
8522	37.72	1	18.39	1		"KVEBN1, KCNA11, EBN1, KV7.2, ENB1, BFNC, EBN, KCNQ2, HNSPC, BFNS1, EIEE7"	passive transmembrane transporter activity|substrate-specific channel activity|voltage-gated channel activity|neuron part|gated channel activity|voltage-gated cation channel activity|inorganic cation transmembrane transporter activity|ion channel activity|neuron projection|cation channel activity|channel activity|voltage-gated ion channel activity|metal ion transmembrane transporter activity	GO:0022803|GO:0022838|GO:0022832|GO:0097458|GO:0022836|GO:0022843|GO:0022890|GO:0005216|GO:0043005|GO:0005261|GO:0015267|GO:0005244|GO:0046873	20	ENSG00000281151	ENSP00000490734	3785	-1.04	potassium voltage-gated channel subfamily Q member 2	"63,472,640"	GeneID:3785	"72,432"	KCNQ2	"63,400,208"	-	"19936, 19392, 18144, 17008, 15776, 14368, 13888, 13003, 12640, 11104, 10144, 9120, 8320, 7680, 6304, 448, -1088, 4192, 1248, -576"	"in gene, in gene, in gene, in gene, in gene, in gene, in gene, in gene, in gene, in gene, in gene, in gene, in gene, in gene, in gene, in gene, upstream, in gene, in gene, upstream"	20	-0.362093582	18	H__sapiens__15_-702260	query	0.02	141	"NP_742104.1, NP_742107.1, NP_742105.1, NP_742106.1, NP_004509.2, XP_006723850.1"	KCNQ2	0.49	NM_172109	NP_742107	"NM_172106.1, NM_172109.1, NM_172107.2, NM_172108.3, NM_004518.4, XM_006723787.1, XM_011528807.1, XM_011528808.1, XM_011528809.1, XM_011528810.1, XM_011528811.1, XM_011528812.1, XM_011528813.1, XM_011528814.1, XM_011528815.1, XM_011528816.1"	0.696217211	FALSE	H__sapiens__15_-702260	Kv7.2	Gene KCNQ2	O43526
8523	34.33	1	18	1		"NACHRA3, PAOD2, MGC104879, CHRNA3, LNCR2"	muscle system process|adult behavior|neuron part|gated channel activity|muscle contraction|receptor complex|acetylcholine receptor activity|response to alkaloid|acetylcholine-gated channel complex|ligand-gated ion channel activity|quaternary ammonium group binding|synaptic transmission, cholinergic|cation channel activity|ligand-gated channel activity|regulation of neurotransmitter transport|regu…	GO:0003012|GO:0030534|GO:0097458|GO:0022836|GO:0006936|GO:0043235|GO:0015464|GO:0043279|GO:0005892|GO:0015276|GO:0050997|GO:0007271|GO:0005261|GO:0022834|GO:0051588|GO:0001505|GO:0034702|GO:1902495|GO:0051952|GO:0014070|GO:0044057|GO:0044297|GO:0044708|GO:0035094|GO:0005231|GO:0022803|GO:0030594|GO:0042391|GO:0006836|GO:0022838|GO:0048814|GO:0060078|GO:0030425|GO:0015837|GO:0007269|GO:0045202|GO:…	15	ENSG00000080644	ENSP00000453993	1136	-0.93	cholinergic receptor nicotinic alpha 3 subunit	"78,621,295"	GeneID:1136	"28,243"	CHRNA3	"78,593,052"	-	"1199, 719, 207, 847"	"in gene, in gene, in gene, in gene"	4	-0.422103432	3	H__sapiens__15_-702479	query	0.02	53	"NP_000734.2, NP_001160166.1, XP_006720445.1"	CHRNA3	0.52	NM_001166694	NP_001160166	"NM_000743.4, NM_001166694.1, NR_046313.1, XM_006720382.1, XM_011521173.1"	0.655666219	FALSE	H__sapiens__15_-702479		Gene CHRNA3	P32297
8524	28.33	1	16.33	1		"GluA1, MGC133252, GRIA1, GLUR1, GLURA, HBGR1, GLUH1"	glutamate receptor activity|glutamate receptor signaling pathway|ionotropic glutamate receptor signaling pathway|neuron part|gated channel activity|receptor complex|ionotropic glutamate receptor complex|alpha-amino-3-hydroxy-5-methyl-4-isoxazolepropionic acid selective glutamate receptor complex|ligand-gated ion channel activity|ligand-gated channel activity|ion channel complex|transmembrane tran…	GO:0008066|GO:0007215|GO:0035235|GO:0097458|GO:0022836|GO:0043235|GO:0008328|GO:0032281|GO:0015276|GO:0022834|GO:0034702|GO:1902495|GO:0044297|GO:0030139|GO:0022803|GO:0030666|GO:0004970|GO:0022838|GO:0030425|GO:0030659|GO:0045202|GO:0005216|GO:0043025|GO:0043005|GO:0012506|GO:0015267|GO:0005230|GO:0044456	5	ENSG00000155511	ENSP00000428994	2890	-0.79	glutamate ionotropic receptor AMPA type subunit 1	"153,813,873"	GeneID:2890	"324,177"	GRIA1	"153,489,696"	+	"624, 2368, 4384, 1568, 1984, 2496"	"in gene, in gene, in gene, in gene, in gene, in gene"	6	-0.416016996	3	H__sapiens__15_-710874	query	0.02	43	"NP_000818.2, NP_001107655.1, NP_001244948.1, NP_001244949.1, NP_001244950.1, NP_001244951.1, NP_001244952.1"	GRIA1	0.58	NM_001258023	NP_001244952	"NM_000827.3, NM_001114183.1, NM_001258019.1, NM_001258020.1, NM_001258021.1, NM_001258022.1, NM_001258023.1, NR_047578.1, XM_011537635.1, XR_427776.2"	0.659669059	FALSE	H__sapiens__15_-710874	GLURA	Gene GRIA1	P42261
8525	50	1	31.33	1		"ADCY3, ADCY8, HBAC1, AC8"	energy reserve metabolic process|adenylate cyclase-activating G-protein coupled receptor signaling pathway|positive regulation of phospholipase activity|adenylate cyclase-inhibiting G-protein coupled receptor signaling pathway|cognition|activation of phospholipase C activity|positive regulation of phospholipase C activity|regulation of phospholipase activity|G-protein coupled receptor signaling p…	GO:0006112|GO:0007189|GO:0010518|GO:0007193|GO:0050890|GO:0007202|GO:0010863|GO:0010517|GO:0007187|GO:0007188|GO:0007611|GO:0007610|GO:0060193|GO:1900274|GO:0044708	8	ENSG00000155897	ENSP00000428010	114	-0.67	adenylate cyclase 8 (brain)	"131,041,598"	GeneID:114	"261,298"	ADCY8	"130,780,300"	-	"92734, 3006, 1534, 974"	"in gene, in gene, in gene, in gene"	4	-0.421811262	3	H__sapiens__15_-710911	query	0.02	99	NP_001106.1	ADCY8	0.63	NM_001115	NP_001106	"NM_001115.2, XM_005250769.2, XM_006716501.2"	0.655857813	FALSE	H__sapiens__15_-710911	HBAC1	Gene ADCY8	P40145
