# Supplementary material for: Detection of H3K4me3 Identifies NeuroHIV Signatures, Genomic Effects of Methamphetamine and Addiction Pathways in Postmortem HIV+ Brain Specimens that Are Not Amenable to Transcriptome Analysis
Source: Viruses. 2021 Mar 24;13(4):544. doi: 10.3390/v13040544 (PMC8064323; doi:10.3390/v13040544)
Supplement: Supplementary file 1 [file viruses-13-00544-s001.zip › Supplementary Table 3 All addiction merged default node.csv]

SUID	1_HIV+M- Mild_H3K4me3_hg38::1 AvgPeak	1_HIV+M- Mild_H3K4me3_hg38::1 Present	2_HIV+M+ HAD_H3K4me3_hg38::1 AvgPeak	2_HIV+M+ HAD_H3K4me3_hg38::1 Present	Affy Tag	Altsymbols	annotation name	annotations	AverageShortestPathLength	BetweennessCentrality	Chromosome	ClosenessCentrality	ClusteringCoefficient	Degree	Eccentricity	Ensembl Gene ID	Ensembl Protein ID	Entrez Gene ID	FoldChange (log2Ratio)	Full Description	Gene End	Gene ID	Gene Length	gene name	Gene Start	Gene Strand	Interval Dists to Start	Interval Pos	IntervalCount	Intervals	IsSingleNode	log score	MergedRegCount	name	NeighborhoodConnectivity	node type	NumberOfDirectedEdges	NumberOfUndirectedEdges	p value	PartnerOfMultiEdgedNodePairs	Peak Sample	Peak Value	PROT	query term	Radiality	Ratio	RefSeq mRNA ID	RefSeq Protein ID	RNA
450	54.75	1	45.5	1		"COMT, HEL-S-98n"	neurotransmitter biosynthetic process|neurotransmitter metabolic process|regulation of neurotransmitter levels	GO:0042136|GO:0042133|GO:0001505	2.36283186	1.317E-5	22	0.42322097	0.0	2	3	ENSG00000093010	ENSP00000416778	1312	-0.27		"19,969,975"	GeneID:1312	"28,235"	COMT	"19,941,740"	+	"148, 2132, 5396, 31764, -236, 2271"	"in gene, in gene, in gene, downstream, upstream, in gene"	6	"1_Mild_H3K4me3_hg38::1::24926, 1_Mild_H3K4me3_hg38::1::24927, 1_Mild_H3K4me3_hg38::1::24928, 1_Mild_H3K4me3_hg38::1::24929, 2_HAD_H3K4me3_hg38::1::25833, 2_HAD_H3K4me3_hg38::1::25834"	false	-0.3389579460992416	4	H__sapiens__5_-702970	40.5	query	0	2	0.05	0	1_Mild_H3K4me3_hg38::1	145	"NP_000745.1, NP_001128633.1, NP_001128634.1, NP_009294.1"	COMT	0.54572271	0.83	NM_007310	NP_009294	"NM_000754.3, NM_001135161.1, NM_001135162.1, NM_007310.2, XM_011529885.1, XM_011529886.1, XM_011529887.1, XM_011529888.1, XM_011529889.1, XM_011529890.1, XM_011529891.1"
451	125.0	1	118.0	1		"PNAS-2, HSPC177, SNF7DC2, CGI-34, CHMP5, Vps60, C9orf83"			2.30088496	0.0	9	0.43461538	1.0	3	3	ENSG00000086065	ENSP00000442725	51510	-0.08		"33,282,069"	GeneID:51510	"17,190"	CHMP5	"33,264,879"	+	"-2671, -655, 25969, -655, 26033"	"upstream, upstream, downstream, upstream, downstream"	5	"1_Mild_H3K4me3_hg38::1::35896, 1_Mild_H3K4me3_hg38::1::35897, 1_Mild_H3K4me3_hg38::1::35898, 2_HAD_H3K4me3_hg38::1::37304, 2_HAD_H3K4me3_hg38::1::37305"	false	-0.36535390780320104	3	H__sapiens__5_-702660	42.0	query	0	3	0.05	0	1_Mild_H3K4me3_hg38::1	187	"NP_057494.3, NP_001182465.1"	CHMP5	0.56637168	0.94	NM_016410	NP_057494	"NM_016410.5, NM_001195536.1"
452	114.0	1	172.0	1		"CAMK2D, MGC44911, DKFZp686I2288, CAMKD, DKFZp686G23119"	calcium channel complex|cytosolic calcium ion transport|blood circulation|metal ion homeostasis|regulation of ion homeostasis|divalent inorganic cation transport|release of sequestered calcium ion into cytosol|regulation of heart contraction|calcium ion transport into cytosol|cellular divalent inorganic cation homeostasis|endocytic vesicle|regulation of ion transport|cellular calcium ion homeosta…	GO:0034704|GO:0060401|GO:0008015|GO:0055065|GO:2000021|GO:0072511|GO:0051209|GO:0008016|GO:0060402|GO:0072503|GO:0030139|GO:0043269|GO:0006874|GO:0034703|GO:0051480|GO:1902495|GO:0032412|GO:0034765|GO:0003015|GO:0030659|GO:0051924|GO:0060047|GO:0051283|GO:0003013|GO:0051282|GO:0010959|GO:0044057|GO:0022898|GO:0012506|GO:0006816|GO:0034762|GO:0055074|GO:0070838|GO:0006875|GO:0030666|GO:0072507|GO:…	1.66371681	0.0079725	4	0.60106383	0.3883357	46	2	ENSG00000145349	ENSP00000425824	817	0.59	calcium/calmodulin-dependent protein kinase II delta	"113,762,133"	GeneID:817	"311,101"	CAMK2D	"113,451,032"	-	"1109, 1045"	"in gene, in gene"	2	"1_Mild_H3K4me3_hg38::1::28724, 2_HAD_H3K4me3_hg38::1::29760"	false	-0.41872373047944905	1	H__sapiens__5_-709682	37.60526316	query	0	46	0.05	3	2_HAD_H3K4me3_hg38::1	172	"NP_001212.2, NP_742126.1, NP_742125.1, NP_742112.1, NP_742113.1, NP_742127.1"	CAMK2D	0.77876106	1.51	NM_172129	NP_742127	"NM_001221.3, NM_172128.2, NM_172127.2, NM_172114.1, NM_172115.2, NM_172129.1, XM_005263251.3, XM_005263252.3, XM_005263253.3, XM_005263254.3, XM_005263255.3, XM_005263258.3, XM_005263256.3, XM_005263257.3, XM_011532289.1, XM_011532290.1, XM_005263260.3, X"
453	85.0	1	83.29	1		"hJAL, CREB3, CREB4, AIBZIP, JAL, CREB3L4, ATCE1"			1.89380531	0.00176361	1	0.52803738	0.31428571	16	3	ENSG00000143578	ENSP00000402308	148327	-0.03	cAMP responsive element binding protein 3-like 4	"153,974,364"	GeneID:148327	"6,525"	CREB3L4	"153,967,839"	+	"-9503, -7391, -4479, 1361, 7297, 7761, 9633, -9647, -7391, -4479, 737, 5473, 6177, 9473"	"upstream, upstream, upstream, in gene, downstream, downstream, downstream, upstream, upstream, upstream, in gene, in gene, in gene, downstream"	14	"1_Mild_H3K4me3_hg38::1::2496, 1_Mild_H3K4me3_hg38::1::2497, 1_Mild_H3K4me3_hg38::1::2498, 1_Mild_H3K4me3_hg38::1::2499, 1_Mild_H3K4me3_hg38::1::2500, 1_Mild_H3K4me3_hg38::1::2501, 1_Mild_H3K4me3_hg38::1::2502, 2_HAD_H3K4me3_hg38::1::2558, 2_HAD_H3K4me3_hg38::1::2559, 2_HAD_H3K4me3_hg38::1::2560, 2_HAD_H3K4me3_hg38::1::2561, 2_HAD_H3K4me3_hg38::1::2562, 2_HAD_H3K4me3_hg38::1::2563, 2_HAD_H3K4me3_…	false	-0.34218647393046847	7	H__sapiens__5_-709426	34.6	query	0	16	0.05	1	1_Mild_H3K4me3_hg38::1	187	"NP_001242907.1, NP_001242908.1, NP_001242909.1, NP_001242910.1, NP_570968.1"	CREB3L4	0.7020649	0.98	NM_130898	NP_570968	"NM_001255978.1, NM_001255979.1, NM_001255980.1, NM_001255981.1, NM_130898.3, NR_045658.1, XM_006711172.2"
454	41.67	1	34.67	1		"GluN3B, GRIN3B, NR3B"	calcium ion transmembrane transporter activity|cation channel activity|inorganic cation transmembrane transporter activity|glycine binding|divalent inorganic cation transport|ion channel activity|regulation of ion transport|receptor complex|ionotropic glutamate receptor signaling pathway|transmembrane transporter complex|regulation of calcium ion transport|amino acid binding|regulation of metal i…	GO:0015085|GO:0005261|GO:0022890|GO:0016594|GO:0072511|GO:0005216|GO:0043269|GO:0043235|GO:0035235|GO:1902495|GO:0051924|GO:0016597|GO:0010959|GO:0015267|GO:0030594|GO:0006816|GO:0043025|GO:0044297|GO:0070838|GO:0007215|GO:0008328|GO:0072509|GO:0097458|GO:0034702|GO:0022803|GO:0005262|GO:0046873|GO:0022838	1.71681416	0.00217494	19	0.58247423	0.73975045	39	3	ENSG00000116032	ENSP00000234389	116444	-0.27	glutamate ionotropic receptor NMDA type subunit 3B	"1,010,223"	GeneID:116444	"9,785"	GRIN3B	"1,000,438"	+	"-7990, -150, 410, 3050, 8586, 10218, 11594, 13642, 14282, 14890, 15482, 20074, 714, 13418, 15018, 16218, 17802, 20010"	"upstream, upstream, in gene, in gene, in gene, downstream, downstream, downstream, downstream, downstream, downstream, downstream, in gene, downstream, downstream, downstream, downstream, downstream"	18	"1_Mild_H3K4me3_hg38::1::17459, 1_Mild_H3K4me3_hg38::1::17460, 1_Mild_H3K4me3_hg38::1::17461, 1_Mild_H3K4me3_hg38::1::17462, 1_Mild_H3K4me3_hg38::1::17463, 1_Mild_H3K4me3_hg38::1::17464, 1_Mild_H3K4me3_hg38::1::17465, 1_Mild_H3K4me3_hg38::1::17466, 1_Mild_H3K4me3_hg38::1::17467, 1_Mild_H3K4me3_hg38::1::17468, 1_Mild_H3K4me3_hg38::1::17469, 1_Mild_H3K4me3_hg38::1::17470, 2_HAD_H3K4me3_hg38::1::183…	false	-0.1335257300986489	12	H__sapiens__5_-705505	44.47058824	query	0	39	0.05	4	2_HAD_H3K4me3_hg38::1	228	NP_619635.1	GRIN3B	0.76106195	0.83	NM_138690	NP_619635	"NM_138690.1, XM_011527669.1"
455	66.33	1	63.73	1		"RASA1, SYNGAP, MRD5, KIAA1938, RASA5, DKFZp761G1421, SYNGAP1"	regulation of synaptic plasticity|regulation of synaptic transmission	GO:0048167|GO:0050804	2.18584071	0.0	6	0.45748988	1.0	11	3	ENSG00000227460	ENSP00000490803	8831	-0.06		"33,453,689"	GeneID:8831	"33,619"	SYNGAP1	"33,420,070"	+	"-9942, -8854, -2534, 570, 1306, 3306, 5722, 6730, 7674, 8346, 13930, 32154, 32698, 34682, -9830, -8646, -6022, -2150, 2442, 2874, 3434, 5754, 7610, 8346, 10074, 10490, 11730, 13018, 32122, 32666, 34202"	"upstream, upstream, upstream, in gene, in gene, in gene, in gene, in gene, in gene, in gene, in gene, in gene, in gene, downstream, upstream, upstream, upstream, upstream, in gene, in gene, in gene, in gene, in gene, in gene, in gene, in gene, in gene, in gene, in gene, in gene, downstream"	31	"1_Mild_H3K4me3_hg38::1::31422, 1_Mild_H3K4me3_hg38::1::31423, 1_Mild_H3K4me3_hg38::1::31424, 1_Mild_H3K4me3_hg38::1::31425, 1_Mild_H3K4me3_hg38::1::31426, 1_Mild_H3K4me3_hg38::1::31427, 1_Mild_H3K4me3_hg38::1::31428, 1_Mild_H3K4me3_hg38::1::31429, 1_Mild_H3K4me3_hg38::1::31430, 1_Mild_H3K4me3_hg38::1::31431, 1_Mild_H3K4me3_hg38::1::31432, 1_Mild_H3K4me3_hg38::1::31433, 1_Mild_H3K4me3_hg38::1::31…	false	-0.3278115499458285	15	H__sapiens__5_-718398	47.8	query	0	11	0.05	5	1_Mild_H3K4me3_hg38::1	189	NP_006763.2	SYNGAP1	0.60471976	0.96	NM_006772	NP_006763	NM_006772.2
456	99.25	1	123.25	1		"AC5, ADCY5, FDFM"	cellular response to fibroblast growth factor stimulus|energy derivation by oxidation of organic compounds|response to peptide|positive regulation of phospholipase activity|response to peptide hormone|positive regulation of phospholipase C activity|epidermal growth factor receptor signaling pathway|ERBB signaling pathway|energy reserve metabolic process|activation of protein kinase activity|activ…	GO:0044344|GO:0015980|GO:1901652|GO:0010518|GO:0043434|GO:0010863|GO:0007173|GO:0038127|GO:0006112|GO:0032147|GO:0034199|GO:0007187|GO:0048011|GO:0060191|GO:0042044|GO:0071375|GO:0007188|GO:0010517|GO:0006833|GO:0071774|GO:0007189|GO:1901653|GO:0060193|GO:0008543|GO:0033762|GO:1900274|GO:0007193|GO:0007202|GO:0038179|GO:0071377	1.7699115	0.00676091	3	0.565	0.45767196	37	3	ENSG00000173175	ENSP00000420252	111	0.31	adenylate cyclase 5	"123,448,638"	GeneID:111	"166,342"	ADCY5	"123,282,296"	-	"3086, 926, -258, -1378, 35390, 1054, -162, -1634"	"in gene, in gene, upstream, upstream, in gene, in gene, upstream, upstream"	8	"1_Mild_H3K4me3_hg38::1::27098, 1_Mild_H3K4me3_hg38::1::27099, 1_Mild_H3K4me3_hg38::1::27100, 1_Mild_H3K4me3_hg38::1::27101, 2_HAD_H3K4me3_hg38::1::28043, 2_HAD_H3K4me3_hg38::1::28044, 2_HAD_H3K4me3_hg38::1::28045, 2_HAD_H3K4me3_hg38::1::28046"	false	-0.16132518585084696	4	H__sapiens__5_-714462	33.39285714	query	0	37	0.05	7	2_HAD_H3K4me3_hg38::1	223	"NP_899200.1, NP_001186571.1, XP_005247135.1, XP_006713546.1, XP_006713547.1"	ADCY5	0.74336283	1.24	NM_183357	NP_899200	"NM_183357.2, NM_001199642.1, XM_005247078.1, XM_006713483.1, XM_006713484.1, XM_005247077.2, XM_011512358.1, XM_011512359.1, XM_011512360.1, XM_011512361.1"
457							neurotransmitter biosynthetic process|phenol-containing compound metabolic process|neurotransmitter metabolic process|catechol-containing compound metabolic process|regulation of neurotransmitter levels|catecholamine metabolic process	GO:0042136|GO:0018958|GO:0042133|GO:0009712|GO:0001505|GO:0006584	1.83185841	0.00397201		0.54589372	0.33766234	23	3	ENSG00000171759	ENSP00000489230	5053						PAH							false	-0.176746880949594		H__sapiens__5_-714136	35.27272727	query	0	23		1				PAH	0.72271386		NM_000277	NP_000268
458	25.0	1	15.0	0		GABRE			1.86725664	0.00147211	X	0.53554502	0.60818713	20	3	ENSG00000102287	ENSP00000397335	574412	-0.74	gamma-aminobutyric acid type A receptor epsilon subunit	"151,974,684"	GeneID:2564	"21,560"	GABRE	"151,953,124"	-	236	in gene	1	1_Mild_H3K4me3_hg38::1::38353	false	-0.2350782627704139	1	H__sapiens__5_-703634	35.21052632	query	0	20	0.02	1	1_Mild_H3K4me3_hg38::1	25	NP_004952.2	GABRE	0.71091445	0.6	NM_004961	NP_004952	"NM_004961.3, XM_011531135.1, XM_011531136.1, XM_006724813.2, XM_011531137.1, XM_011531138.1, XM_011531139.1, XM_011531140.1"
459	60.0	1	38.33	1		"STEP, FLJ14427, PTPSTEP, PTPN5, STEP61"	phosphoric ester hydrolase activity	GO:0042578	2.02654867	1.6366E-4	11	0.49344978	0.47619048	7	3	ENSG00000110786	ENSP00000435056	84867	-0.65	"protein tyrosine phosphatase, non-receptor type 5"	"18,792,721"	GeneID:84867	"64,793"	PTPN5	"18,727,928"	-	"71281, 1153, -676, 71185, 1121, 593"	"downstream, in gene, upstream, downstream, in gene, in gene"	6	"1_Mild_H3K4me3_hg38::1::5691, 1_Mild_H3K4me3_hg38::1::5692, 1_Mild_H3K4me3_hg38::1::5693, 2_HAD_H3K4me3_hg38::1::6040, 2_HAD_H3K4me3_hg38::1::6041, 2_HAD_H3K4me3_hg38::1::6042"	false	-0.3351919384530337	3	H__sapiens__5_-704789	42.28571429	query	0	7	0.02	0	1_Mild_H3K4me3_hg38::1	94	"NP_116170.3, NP_008837.1, NP_001035059.1, NP_001265165.1, NP_001265168.1, NP_001265167.1"	PTPN5	0.65781711	0.64	NM_032781	NP_116170	"NM_032781.3, NM_006906.1, NM_001039970.1, NM_001278236.1, NM_001278239.1, NM_001278238.1, XM_011520411.1, XM_011520412.1"
460	69.0	1	164.0	1		"LRRC7, KIAA1365, DENSIN, MGC144918, DKFZp686I1147"			1.90265487	8.8758E-4	1	0.5255814	0.47619048	19	3	ENSG00000033122	ENSP00000477399	57554	1.25	leucine rich repeat containing 7	"70,148,192"	GeneID:57554	"579,419"	LRRC7	"69,568,773"	+	"-1989, -1509, -293, 1835, -741"	"upstream, upstream, upstream, in gene, upstream"	5	"1_Mild_H3K4me3_hg38::1::1793, 1_Mild_H3K4me3_hg38::1::1794, 1_Mild_H3K4me3_hg38::1::1795, 1_Mild_H3K4me3_hg38::1::1796, 2_HAD_H3K4me3_hg38::1::1867"	false	-0.3204024816820126	1	H__sapiens__5_-701475	41.46666667	query	0	19	0.02	3	2_HAD_H3K4me3_hg38::1	164	NP_065845.1	LRRC7	0.69911504	2.38	NM_020794	NP_065845	"NM_020794.2, XM_011541836.1"
461									2.04424779	3.7018E-4		0.48917749	0.88571429	15	3	ENSG00000188828	ENSP00000412480	441509						GLRA4							false	-0.21744149918628095		H__sapiens__5_-717837	34.0	query	0	15		0				GLRA4	0.6519174		NM_001024452	NP_001019623
462	67.0	1	110.0	1		"MGC117022, GluD2, GRID2, MGC117024, SCAR18, MGC117023"	brain development|regulation of excitatory postsynaptic membrane potential|neuron projection|synaptic transmission, glutamatergic|regulation of postsynaptic membrane potential|regulation of membrane potential|dendrite|neuron spine|synapse|membrane depolarization|dendritic spine|glutamate receptor signaling pathway|ionotropic glutamate receptor complex|glutamate receptor activity|receptor complex|…	GO:0007420|GO:0060079|GO:0043005|GO:0035249|GO:0060078|GO:0042391|GO:0030425|GO:0044309|GO:0045202|GO:0051899|GO:0043197|GO:0007215|GO:0008328|GO:0008066|GO:0043235|GO:0097458|GO:1902495|GO:0007270|GO:0034702	1.57522124	0.00880504	4	0.63483146	0.55053191	69	2	ENSG00000152208	ENSP00000490775	2895	0.72	glutamate ionotropic receptor delta type subunit 2	"93,774,556"	GeneID:2895	"1,470,157"	GRID2	"92,304,399"	+	"-495, 913, 1041"	"upstream, in gene, in gene"	3	"1_Mild_H3K4me3_hg38::1::28604, 1_Mild_H3K4me3_hg38::1::28605, 2_HAD_H3K4me3_hg38::1::29625"	false	-0.2339834166003317	1	H__sapiens__5_-710500	41.97916667	query	0	69	0.05	13	2_HAD_H3K4me3_hg38::1	110	"NP_001501.2, NP_001273767.1"	GRID2	0.80825959	1.64	NM_001510	NP_001501	"NM_001510.3, NM_001286838.1, XM_011531893.1, XM_011531894.1, XM_011531895.1"
463	45.6	1	48.6	1		"FOSB, GOSB, AP-1, MGC42291, G0S3, DKFZp686C0818, GOS3"	behavior	GO:0007610	1.90265487	0.00243402	19	0.5255814	0.27619048	15	3	ENSG00000125740	ENSP00000485018	2354	0.09	FBJ murine osteosarcoma viral oncogene homolog B	"45,475,179"	GeneID:2354	"7,184"	FOSB	"45,467,995"	+	"517, 4709, 6483, 9429, 9957, 1189, 3301, 4773, 10693"	"in gene, in gene, in gene, downstream, downstream, in gene, in gene, in gene, downstream"	9	"1_Mild_H3K4me3_hg38::1::19967, 1_Mild_H3K4me3_hg38::1::19968, 1_Mild_H3K4me3_hg38::1::19969, 1_Mild_H3K4me3_hg38::1::19970, 1_Mild_H3K4me3_hg38::1::19971, 2_HAD_H3K4me3_hg38::1::20768, 2_HAD_H3K4me3_hg38::1::20769, 2_HAD_H3K4me3_hg38::1::20770, 2_HAD_H3K4me3_hg38::1::20771"	false	-0.3945781183699516	5	H__sapiens__5_-706684	31.73333333	query	0	15	0.05	0	2_HAD_H3K4me3_hg38::1	123	"NP_006723.2, NP_001107643.1, XP_005258748.1"	FOSB	0.69911504	1.07	NM_006732	NP_006723	"NM_006732.2, NM_001114171.1, XM_005258691.1"
464	67.8	1	67.4	1		"GluK4, KA1, GRIK, EAA1, GRIK4"	ionotropic glutamate receptor activity|ion channel activity|glutamate receptor signaling pathway|glutamate receptor activity|ligand-gated ion channel activity|channel activity|ionotropic glutamate receptor signaling pathway|extracellular ligand-gated ion channel activity|passive transmembrane transporter activity|ligand-gated channel activity|gated channel activity|substrate-specific channel acti…	GO:0004970|GO:0005216|GO:0007215|GO:0008066|GO:0015276|GO:0015267|GO:0035235|GO:0005230|GO:0022803|GO:0022834|GO:0022836|GO:0022838	1.66371681	0.0036757	11	0.60106383	0.65991903	54	3	ENSG00000149403	ENSP00000435648	2900	-0.01	glutamate ionotropic receptor kainate type subunit 4	"120,988,805"	GeneID:2900	"477,059"	GRIK4	"120,511,746"	+	"-450, 510, 1102, 1950, 52990, 474302, -514, 510, 1214, 52894, 474654"	"upstream, in gene, in gene, in gene, in gene, in gene, upstream, in gene, in gene, in gene, in gene"	11	"1_Mild_H3K4me3_hg38::1::7316, 1_Mild_H3K4me3_hg38::1::7317, 1_Mild_H3K4me3_hg38::1::7318, 1_Mild_H3K4me3_hg38::1::7319, 1_Mild_H3K4me3_hg38::1::7320, 1_Mild_H3K4me3_hg38::1::7321, 2_HAD_H3K4me3_hg38::1::7709, 2_HAD_H3K4me3_hg38::1::7710, 2_HAD_H3K4me3_hg38::1::7711, 2_HAD_H3K4me3_hg38::1::7712, 2_HAD_H3K4me3_hg38::1::7713"	false	-0.16420193375487813	5	H__sapiens__5_-710197	43.8974359	query	0	54	0.05	13	2_HAD_H3K4me3_hg38::1	109	"NP_055434.2, NP_001269399.1, NP_001269402.1"	GRIK4	0.77876106	0.99	NM_014619	NP_055434	"NM_014619.4, NM_001282470.2, NM_001282473.2, XM_011542783.1, XM_011542784.1, XM_011542785.1, XM_011542786.1, XM_011542787.1, XM_011542788.1"
465	75.08	1	57.5	1		"AMDM, SNSK, ANPb, NPR2, ECDM, NPRBi, GUC2B, ANPRB, NPRB, GUCY2B"	cyclic purine nucleotide metabolic process|ribonucleotide biosynthetic process|circulatory system process|blood circulation|cyclase activity|purine-containing compound biosynthetic process|nucleotide biosynthetic process|cyclic nucleotide biosynthetic process|ribose phosphate biosynthetic process|purine nucleotide biosynthetic process|cGMP metabolic process|receptor guanylyl cyclase signaling pat…	GO:0052652|GO:0009260|GO:0003013|GO:0008015|GO:0009975|GO:0072522|GO:0009165|GO:0009190|GO:0046390|GO:0006164|GO:0046068|GO:0007168|GO:1901293|GO:0016829|GO:0001653|GO:0009152|GO:0009187|GO:0042562|GO:0016849	1.60176991	0.00704601	9	0.62430939	0.57681159	55	3	ENSG00000159899	ENSP00000402902	4882	-0.38	natriuretic peptide receptor 2	"35,809,731"	GeneID:4882	"56,786"	NPR2	"35,752,945"	+	"-8209, -4177, 559, 2703, 4111, 5551, 38191, 38895, 40991, 58255, 59055, 61887, -4145, -1105, 2991, 4047, 38191, 38895, 39503, 58199, 59087, 59887, 61711"	"upstream, upstream, in gene, in gene, in gene, in gene, in gene, in gene, in gene, downstream, downstream, downstream, upstream, upstream, in gene, in gene, in gene, in gene, in gene, downstream, downstream, downstream, downstream"	23	"1_Mild_H3K4me3_hg38::1::35999, 1_Mild_H3K4me3_hg38::1::36000, 1_Mild_H3K4me3_hg38::1::36001, 1_Mild_H3K4me3_hg38::1::36002, 1_Mild_H3K4me3_hg38::1::36003, 1_Mild_H3K4me3_hg38::1::36004, 1_Mild_H3K4me3_hg38::1::36005, 1_Mild_H3K4me3_hg38::1::36006, 1_Mild_H3K4me3_hg38::1::36007, 1_Mild_H3K4me3_hg38::1::36008, 1_Mild_H3K4me3_hg38::1::36009, 1_Mild_H3K4me3_hg38::1::36010, 2_HAD_H3K4me3_hg38::1::374…	false	-2.4263137295740718	12	H__sapiens__5_-711396	41.08695652	result	0	55	0.05	7	1_Mild_H3K4me3_hg38::1	195	NP_003986.2		0.79941003	0.77	NM_003995	NP_003986	"NM_003995.3, XM_005251478.3, XM_006716778.2, XM_011517889.1, XM_011517890.1, XM_011517891.1, XM_011517892.1, XM_005251479.3, XM_011517893.1, XM_011517894.1, XM_011517895.1"
466	69.09	1	56.73	1		"MGC8949, PPP2R5D, B56D, MGC2134, MRD35"	energy derivation by oxidation of organic compounds|energy reserve metabolic process|neurotrophin TRK receptor signaling pathway|neurotrophin signaling pathway|phosphoric ester hydrolase activity	GO:0015980|GO:0006112|GO:0048011|GO:0038179|GO:0042578	1.88495575	0.00111701	6	0.53051643	0.44166667	17	3	ENSG00000112640	ENSP00000420674	5528	-0.28	"protein phosphatase 2 regulatory subunit B', delta"	"43,012,345"	GeneID:5528	"27,846"	PPP2R5D	"42,984,499"	+	"-5779, -2547, 173, 2813, 3277, 25133, 28845, 37517, -5843, -4371, -2499, 237, 3394, 29133, 33965, 34445, 34925, 35533, 35821, 37501"	"upstream, upstream, in gene, in gene, in gene, in gene, downstream, downstream, upstream, upstream, upstream, in gene, in gene, downstream, downstream, downstream, downstream, downstream, downstream, downstream"	20	"1_Mild_H3K4me3_hg38::1::31656, 1_Mild_H3K4me3_hg38::1::31657, 1_Mild_H3K4me3_hg38::1::31658, 1_Mild_H3K4me3_hg38::1::31659, 1_Mild_H3K4me3_hg38::1::31660, 1_Mild_H3K4me3_hg38::1::31661, 1_Mild_H3K4me3_hg38::1::31662, 1_Mild_H3K4me3_hg38::1::31663, 2_HAD_H3K4me3_hg38::1::32837, 2_HAD_H3K4me3_hg38::1::32838, 2_HAD_H3K4me3_hg38::1::32839, 2_HAD_H3K4me3_hg38::1::32840, 2_HAD_H3K4me3_hg38::1::32841, …	false	-0.40250877348331804	11	H__sapiens__5_-705071	41.125	query	0	17	0.05	1	1_Mild_H3K4me3_hg38::1	227	"NP_851307.1, NP_001257405.1, NP_006236.1, NP_851308.1"	PPP2R5D	0.70501475	0.82	NM_180977	NP_851308	"NM_180976.2, NM_001270476.1, NM_006245.3, NM_180977.2"
467									1.80530973	0.0038353		0.55392157	0.39	28	3	ENSG00000100077	ENSP00000478925	157						GRK3							false	-0.4274037815180546		H__sapiens__5_-703158	35.96	query	0	28		3				GRK3	0.73156342		NM_005160	NP_005151
468	39.33	1	35.67	1		"GLR7, GluK3, GRIK3, GluR7a, GLUR7, EAA5"	synapse part|ligand-gated ion channel activity|synaptic transmission, glutamatergic|regulation of synaptic transmission, glutamatergic|ion channel activity|glutamate receptor activity|G-protein coupled receptor signaling pathway, coupled to cyclic nucleotide second messenger|ionotropic glutamate receptor signaling pathway|neuron-neuron synaptic transmission|adenylate cyclase-modulating G-protein …	GO:0044456|GO:0015276|GO:0035249|GO:0051966|GO:0005216|GO:0008066|GO:0007187|GO:0035235|GO:0007270|GO:0007188|GO:0043005|GO:0004930|GO:0015267|GO:0050804|GO:0042391|GO:0044306|GO:0030425|GO:0043025|GO:0022834|GO:0044297|GO:0045202|GO:0004970|GO:0007215|GO:0007193|GO:0097458|GO:0005230|GO:0022803|GO:0022836|GO:0022838	1.53097345	0.01060697	1	0.65317919	0.51015965	83	2	ENSG00000163873	ENSP00000362185	2899	-0.14	glutamate ionotropic receptor kainate type subunit 3	"37,034,548"	GeneID:2899	"239,021"	GRIK3	"36,795,527"	-	"2644, 1236, -556, 1076, -204, -652"	"in gene, in gene, upstream, in gene, upstream, upstream"	6	"1_Mild_H3K4me3_hg38::1::1262, 1_Mild_H3K4me3_hg38::1::1263, 1_Mild_H3K4me3_hg38::1::1264, 2_HAD_H3K4me3_hg38::1::1267, 2_HAD_H3K4me3_hg38::1::1268, 2_HAD_H3K4me3_hg38::1::1269"	false	-0.21364204438439705	3	H__sapiens__5_-712155	41.1509434	query	0	83	0.05	22	1_Mild_H3K4me3_hg38::1	67	NP_000822.2	GRIK3	0.82300885	0.91	NM_000831	NP_000822	"NM_000831.3, XM_011541294.1, XM_011541295.1"
469	90.5	1	88.0	1		"P90, CNX, FLJ26570, IP90, CANX"			1.79646018	0.00429552	5	0.55665025	0.36231884	25	3	ENSG00000127022	ENSP00000427115	821	-0.04	calnexin	"179,731,641"	GeneID:821	"52,995"	CANX	"179,678,646"	+	"394, 20554, 22559, 53322, 54890, 57530, -2118, 362, 2282, 20458, 22634, 54154, 54922, 57082, 57706"	"in gene, in gene, in gene, downstream, downstream, downstream, upstream, in gene, in gene, in gene, in gene, downstream, downstream, downstream, downstream"	15	"1_Mild_H3K4me3_hg38::1::30627, 1_Mild_H3K4me3_hg38::1::30628, 1_Mild_H3K4me3_hg38::1::30629, 1_Mild_H3K4me3_hg38::1::30630, 1_Mild_H3K4me3_hg38::1::30631, 1_Mild_H3K4me3_hg38::1::30632, 2_HAD_H3K4me3_hg38::1::31769, 2_HAD_H3K4me3_hg38::1::31770, 2_HAD_H3K4me3_hg38::1::31771, 2_HAD_H3K4me3_hg38::1::31772, 2_HAD_H3K4me3_hg38::1::31773, 2_HAD_H3K4me3_hg38::1::31774, 2_HAD_H3K4me3_hg38::1::31775, 2_…	false	-0.4943746267141263	6	H__sapiens__5_-706866	37.54166667	query	0	25	0.05	1	1_Mild_H3K4me3_hg38::1	189	"NP_001737.1, NP_001019820.1"	CANX	0.73451327	0.97	NM_001746	NP_001737	"NM_001746.3, NM_001024649.1, XM_011534664.1, XM_011534665.1"
470	42.25	1	42.75	1		"CDG1Y, SSR4, TRAPD"			2.10619469	2.4108E-4	X	0.47478992	0.33333333	6	3	ENSG00000180879	ENSP00000359104	6748	0.02		"153,798,512"	GeneID:6748	"4,337"	SSR4	"153,794,175"	+	"-4127, -3391, 865, 2945, 3361, -2495, 865, 3201, 3585"	"upstream, upstream, in gene, in gene, in gene, upstream, in gene, in gene, in gene"	9	"1_Mild_H3K4me3_hg38::1::38409, 1_Mild_H3K4me3_hg38::1::38410, 1_Mild_H3K4me3_hg38::1::38411, 1_Mild_H3K4me3_hg38::1::38412, 1_Mild_H3K4me3_hg38::1::38413, 2_HAD_H3K4me3_hg38::1::39894, 2_HAD_H3K4me3_hg38::1::39895, 2_HAD_H3K4me3_hg38::1::39896, 2_HAD_H3K4me3_hg38::1::39897"	false	-0.21166602005813218	4	H__sapiens__5_-715953	38.83333333	query	0	6	0.05	0	2_HAD_H3K4me3_hg38::1	119	"NP_001191455.1, NP_006271.1, NP_001191456.1"	SSR4	0.63126844	1.01	NM_006280	NP_006271	"NM_001204526.1, NM_006280.2, NM_001204527.1, NR_037927.1, XM_011531186.1, XM_011531187.1"
471	56.0	1	57.75	1		"KIAA0037, ADCY7, FLJ36387, AC7"	cellular response to fibroblast growth factor stimulus|regulation of cAMP biosynthetic process|positive regulation of phospholipase activity|epidermal growth factor receptor signaling pathway|ERBB signaling pathway|energy reserve metabolic process|activation of protein kinase A activity|regulation of nucleotide biosynthetic process|G-protein coupled receptor signaling pathway, coupled to cyclic n…	GO:0044344|GO:0030817|GO:0010518|GO:0007173|GO:0038127|GO:0006112|GO:0034199|GO:0030808|GO:0007187|GO:0009152|GO:0030816|GO:0060191|GO:0042044|GO:0009187|GO:0052652|GO:0007188|GO:0010517|GO:0009975|GO:0072522|GO:0045471|GO:0071774|GO:0030799|GO:0009190|GO:0060193|GO:0045981|GO:0016829|GO:0007193|GO:0015980|GO:1901652|GO:0030801|GO:0043434|GO:0030814|GO:0010863|GO:0006164|GO:0032147|GO:0048011|GO:…	1.79646018	0.0030893	16	0.55665025	0.57333333	33	3	ENSG00000121281	ENSP00000460636	113	0.04	adenylate cyclase 7	"50,318,135"	GeneID:113	"73,386"	ADCY7	"50,244,749"	+	"963, 1715, 979, 1811, 21939, 30483"	"in gene, in gene, in gene, in gene, in gene, in gene"	6	"1_Mild_H3K4me3_hg38::1::13458, 1_Mild_H3K4me3_hg38::1::13459, 2_HAD_H3K4me3_hg38::1::14154, 2_HAD_H3K4me3_hg38::1::14155, 2_HAD_H3K4me3_hg38::1::14156, 2_HAD_H3K4me3_hg38::1::14157"	false	-0.2677557562848436	4	H__sapiens__5_-706132	35.52	query	0	33	0.05	7	1_Mild_H3K4me3_hg38::1	124	"NP_001105.1, NP_001272986.1"	ADCY7	0.73451327	1.03	NM_001286057	NP_001272986	"NM_001114.4, NM_001286057.1, XM_011522835.1, XM_011522836.1, XM_011522837.1, XM_011522838.1, XM_011522839.1, XM_011522840.1, XM_011522841.1, XM_011522842.1, XM_005255779.3, XM_011522843.1, XM_005255786.3, XM_011522844.1, XR_933193.1"
472	24.5	1	10.0	0		"VMAT2, SLC18A2, MGC26538, VAT2, SVAT, SVMT, MGC120478, MGC120477"	signal release|vesicle membrane|neurotransmitter transport|monoamine transport|regulation of neurotransmitter levels|cytoplasmic vesicle membrane	GO:0023061|GO:0012506|GO:0006836|GO:0015844|GO:0001505|GO:0030659	1.89380531	0.00121091	10	0.52803738	0.40659341	14	3	ENSG00000165646	ENSP00000298472	6571	-1.29	solute carrier family 18 member A2	"117,279,430"	GeneID:6571	"38,357"	SLC18A2	"117,241,073"	+	"-273, 655"	"upstream, in gene"	2	"1_Mild_H3K4me3_hg38::1::5029, 1_Mild_H3K4me3_hg38::1::5030"	false	-0.38171992106256325	2	H__sapiens__5_-712645	37.35714286	query	0	14	0.02	0	1_Mild_H3K4me3_hg38::1	32	NP_003045.2	SLC18A2	0.7020649	0.41	NM_003054	NP_003045	NM_003054.4
473	80.0	1	96.0	1		"RP11-707M3.3, PDE7, HCP1, PDE7A"	phosphoric ester hydrolase activity|cyclic-nucleotide phosphodiesterase activity|phosphoric diester hydrolase activity|3',5'-cyclic-nucleotide phosphodiesterase activity	GO:0042578|GO:0004112|GO:0008081|GO:0004114	1.79646018	0.00497217	8	0.55665025	0.37681159	27	3	ENSG00000205268	ENSP00000430262	5150	0.26	phosphodiesterase 7A	"65,841,734"	GeneID:5150	"127,400"	PDE7A	"65,714,334"	-	"1558, -58, 390, -730"	"in gene, upstream, in gene, upstream"	4	"1_Mild_H3K4me3_hg38::1::34955, 1_Mild_H3K4me3_hg38::1::34956, 2_HAD_H3K4me3_hg38::1::36326, 2_HAD_H3K4me3_hg38::1::36327"	false	-0.22148170607680293	2	H__sapiens__5_-721198	33.91666667	query	0	27	0.05	2	2_HAD_H3K4me3_hg38::1	175	"NP_001229247.1, NP_002594.1"	PDE7A	0.73451327	1.2	NM_002603	NP_002594	"NM_001242318.2, NM_002603.3, XM_011517540.1"
474	62.0	1	58.5	1		"GB1, dJ271M21.1.1, GPRC3A, FLJ92613, GABABR1, GABBR1-3, dJ271M21.1.2, GABBR1"	negative regulation of lyase activity|negative regulation of purine nucleotide metabolic process|regulation of cAMP biosynthetic process|regulation of cAMP metabolic process|negative regulation of cyclic nucleotide biosynthetic process|purine nucleotide biosynthetic process|negative regulation of nucleotide biosynthetic process|negative regulation of cyclase activity|receptor complex|negative reg…	GO:0051350|GO:1900543|GO:0030817|GO:0030814|GO:0030803|GO:0006164|GO:0030809|GO:0031280|GO:0043235|GO:0030818|GO:0030808|GO:0007187|GO:0009152|GO:0045761|GO:0009187|GO:0052652|GO:0006171|GO:0009260|GO:0007188|GO:0072522|GO:0004930|GO:1900371|GO:0030800|GO:0009165|GO:0030799|GO:0009190|GO:0046390|GO:0007194|GO:1900372|GO:0031279|GO:0051339|GO:1901293|GO:0007193|GO:0045980|GO:0030802|GO:0046058|GO:…	1.6460177	0.00420892	6	0.60752688	0.65731707	48	3	ENSG00000237112	ENSP00000449449	2550	-0.08		"29,633,185"	GeneID:2550	"30,957"	GABBR1	"29,602,228"	-	"8897, 5537, 4769, 2593, 785, 7745, 5537, 4801, 2785, 769, -1151"	"in gene, in gene, in gene, in gene, in gene, in gene, in gene, in gene, in gene, in gene, upstream"	11	"1_Mild_H3K4me3_hg38::1::31170, 1_Mild_H3K4me3_hg38::1::31171, 1_Mild_H3K4me3_hg38::1::31172, 1_Mild_H3K4me3_hg38::1::31173, 1_Mild_H3K4me3_hg38::1::31174, 2_HAD_H3K4me3_hg38::1::32327, 2_HAD_H3K4me3_hg38::1::32328, 2_HAD_H3K4me3_hg38::1::32329, 2_HAD_H3K4me3_hg38::1::32330, 2_HAD_H3K4me3_hg38::1::32331, 2_HAD_H3K4me3_hg38::1::32332"	false	-2.676088030424662	6	H__sapiens__5_-721024	43.58536585	result	0	48	0.05	6	1_Mild_H3K4me3_hg38::1	152	"NP_001461.1, NP_068703.1, NP_068704.2"		0.78466077	0.94	NM_021904	NP_068704	"NM_001470.2, NM_021903.2, NM_021904.2, XR_241884.1, XR_246960.1, XR_247352.1, XR_247386.1, XR_247400.1, XR_430672.1, XM_005248982.2, XM_006715047.2, XM_011514453.1, XM_011514454.1, XM_011514455.1, XM_011514456.1, XM_005274841.2, XM_006725030.2, XM_0115462"
475	20.4	1	16.0	1		"EJM, GABRA1, ECA4, EIEE19, EJM5"	neuron-neuron synaptic transmission	GO:0007270	1.48672566	0.01955478	5	0.67261905	0.44706594	91	2	ENSG00000022355	ENSP00000490804	2554	-0.35	gamma-aminobutyric acid type A receptor alpha1 subunit	"161,899,959"	GeneID:2554	"52,768"	GABRA1	"161,847,191"	+	"457, 1513, 2649, 6121, 1097"	"in gene, in gene, in gene, in gene, in gene"	5	"1_Mild_H3K4me3_hg38::1::30375, 1_Mild_H3K4me3_hg38::1::30376, 1_Mild_H3K4me3_hg38::1::30377, 1_Mild_H3K4me3_hg38::1::30378, 2_HAD_H3K4me3_hg38::1::31522"	false	-2.596717924954915	5	H__sapiens__5_-701391	38.24137931	result	0	91	0.05	21	2_HAD_H3K4me3_hg38::1	31	"NP_000797.2, NP_001121115.1, NP_001121116.1, NP_001121117.1, NP_001121120.1"		0.83775811	0.78	NM_001127648	NP_001121120	"NM_000806.5, NM_001127643.1, NM_001127644.1, NM_001127645.1, NM_001127648.1"
476	30.83	1	28.33	1		"AC4, ADCY4"	cellular response to fibroblast growth factor stimulus|energy derivation by oxidation of organic compounds|response to peptide|positive regulation of phospholipase activity|response to peptide hormone|positive regulation of phospholipase C activity|purine nucleotide biosynthetic process|epidermal growth factor receptor signaling pathway|ERBB signaling pathway|energy reserve metabolic process|acti…	GO:0044344|GO:0015980|GO:1901652|GO:0010518|GO:0043434|GO:0010863|GO:0006164|GO:0007173|GO:0038127|GO:0006112|GO:0032147|GO:0034199|GO:0007187|GO:0048011|GO:0009152|GO:0060191|GO:0042044|GO:0071375|GO:0009187|GO:0016849|GO:0052652|GO:0006171|GO:0009260|GO:0007188|GO:0010517|GO:0009975|GO:0072522|GO:0006833|GO:0071774|GO:0007189|GO:0009165|GO:0009190|GO:0046390|GO:1901653|GO:0060193|GO:0008543|GO:…	1.90265487	0.00167967	14	0.5255814	0.75438596	27	3	ENSG00000129467	ENSP00000453893	196883	-0.12	adenylate cyclase 4	"24,335,071"	GeneID:196883	"16,722"	ADCY4	"24,318,349"	-	"23871, 2319, 399, -4497, 25023, 24511, 23519, 2303, 1631, 479, -4465"	"downstream, in gene, in gene, upstream, downstream, downstream, downstream, in gene, in gene, in gene, upstream"	11	"1_Mild_H3K4me3_hg38::1::10202, 1_Mild_H3K4me3_hg38::1::10203, 1_Mild_H3K4me3_hg38::1::10204, 1_Mild_H3K4me3_hg38::1::10205, 2_HAD_H3K4me3_hg38::1::10751, 2_HAD_H3K4me3_hg38::1::10752, 2_HAD_H3K4me3_hg38::1::10753, 2_HAD_H3K4me3_hg38::1::10754, 2_HAD_H3K4me3_hg38::1::10755, 2_HAD_H3K4me3_hg38::1::10756, 2_HAD_H3K4me3_hg38::1::10757"	false	-0.18696862036030346	6	H__sapiens__5_-707127	31.89473684	query	0	27	0.05	7	1_Mild_H3K4me3_hg38::1	59	"NP_001185521.1, NP_001185497.1, NP_640340.2"	ADCY4	0.69911504	0.92	NM_139247	NP_640340	"NM_001198592.1, NM_001198568.1, NM_139247.3"
477	41.0	1	52.33	1		"GUC1A2, GC-SA2, GUCY1A2"			1.69911504	0.00697107	11	0.58854167	0.45989305	43	2	ENSG00000152402	ENSP00000431245	2977	0.35	"guanylate cyclase 1, soluble, alpha 2"	"107,018,445"	GeneID:2977	"344,433"	GUCY1A2	"106,674,012"	-	"2157, 861, -563, 781, -307"	"in gene, in gene, upstream, in gene, upstream"	5	"1_Mild_H3K4me3_hg38::1::7077, 1_Mild_H3K4me3_hg38::1::7078, 1_Mild_H3K4me3_hg38::1::7079, 2_HAD_H3K4me3_hg38::1::7459, 2_HAD_H3K4me3_hg38::1::7460"	false	-2.548032437701034	3	H__sapiens__5_-710525	36.23529412	result	0	43	0.05	6	2_HAD_H3K4me3_hg38::1	87	"NP_000846.1, NP_001243353.1"		0.76696165	1.28	NM_001256424	NP_001243353	"NM_000855.2, NM_001256424.1"
478	47.33	1	32.0	1		"GUC2D, RCD2, retGC, LCA1, RETGC-1, ROS-GC1, CORD5, GUCY2D, CYGD, LCA, CORD6, ROSGC, GUC1A4"	receptor guanylyl cyclase signaling pathway|response to light stimulus|neuron part	GO:0007168|GO:0009416|GO:0097458	1.59292035	0.0074629	17	0.62777778	0.57169288	56	3	ENSG00000132518	ENSP00000254854	3000	-0.56	"guanylate cyclase 2D, membrane (retina-specific)"	"8,020,340"	GeneID:3000	"17,670"	GUCY2D	"8,002,670"	+	"-174, 946, 13650, 210, 13138, 13650"	"upstream, in gene, in gene, in gene, in gene, in gene"	6	"1_Mild_H3K4me3_hg38::1::14661, 1_Mild_H3K4me3_hg38::1::14662, 1_Mild_H3K4me3_hg38::1::14663, 2_HAD_H3K4me3_hg38::1::15371, 2_HAD_H3K4me3_hg38::1::15372, 2_HAD_H3K4me3_hg38::1::15373"	false	-2.4495940279566635	3	H__sapiens__5_-707591	41.21276596	result	0	56	0.05	8	1_Mild_H3K4me3_hg38::1	84	NP_000171.1		0.80235988	0.68	NM_000180	NP_000171	"NM_000180.3, XM_011523816.1"
479	22.33	1	9.67	0					1.61061947	0.0105579	5	0.62087912	0.43434343	53	3	ENSG00000170091	ENSP00000431119	51617	-1.21	HMP19 protein	"174,109,179"	GeneID:51617	"63,575"	HMP19	"174,045,604"	+	"156, 1340, 2076"	"in gene, in gene, in gene"	3	"1_Mild_H3K4me3_hg38::1::30457, 1_Mild_H3K4me3_hg38::1::30458, 1_Mild_H3K4me3_hg38::1::30459"	false	-2.355735732008784	3	H__sapiens__5_-713743	38.28888889	result	0	53	0.02	8	1_Mild_H3K4me3_hg38::1	24	NP_057064.1		0.79646018	0.43	NM_015980	NP_057064	NM_015980.4
480	44.0	1	72.0	1		"GluA4, GLUR4C, GRIA4, GLURD, GLUR4"	ligand-gated ion channel activity|channel activity|vesicle membrane|alpha-amino-3-hydroxy-5-methyl-4-isoxazolepropionic acid selective glutamate receptor complex|ligand-gated channel activity|ionotropic glutamate receptor activity|ion channel activity|glutamate receptor signaling pathway|endocytic vesicle|ionotropic glutamate receptor complex|glutamate receptor activity|endocytic vesicle membrane…	GO:0015276|GO:0015267|GO:0012506|GO:0032281|GO:0022834|GO:0004970|GO:0005216|GO:0007215|GO:0030139|GO:0008328|GO:0008066|GO:0030666|GO:0043235|GO:0035235|GO:1902495|GO:0005230|GO:0030659|GO:0034702|GO:0022803|GO:0022836|GO:0022838	1.47787611	0.0156359	11	0.67664671	0.47691409	87	2	ENSG00000152578	ENSP00000436449	2893	0.71	glutamate ionotropic receptor AMPA type subunit 4	"105,982,092"	GeneID:2893	"372,098"	GRIA4	"105,609,994"	+	"454, 2934, 438, 3094"	"in gene, in gene, in gene, in gene"	4	"1_Mild_H3K4me3_hg38::1::7069, 1_Mild_H3K4me3_hg38::1::7070, 2_HAD_H3K4me3_hg38::1::7454, 2_HAD_H3K4me3_hg38::1::7455"	false	-0.25714784957575165	2	H__sapiens__5_-710551	39.3220339	query	0	87	0.05	20	2_HAD_H3K4me3_hg38::1	121	"NP_001070712.1, NP_000820.3, NP_001070711.2, NP_001106283.1, XP_005271575.1, XP_006718886.1"	GRIA4	0.84070796	1.64	NM_001112812	NP_001106283	"NM_001077244.1, NM_000829.3, NM_001077243.2, NM_001112812.1, NR_046356.1, XM_005271518.2, XM_006718823.1, XM_011542775.1, XR_947825.1, XM_011542776.1, XM_011542777.1"
481	56.35	1	33.35	1		"GRIK5, EAA2, KA2, GluK5, GRIK2"	ionotropic glutamate receptor activity|ion channel activity|glutamate receptor signaling pathway|glutamate receptor activity|ligand-gated ion channel activity|channel activity|ionotropic glutamate receptor signaling pathway|extracellular ligand-gated ion channel activity|passive transmembrane transporter activity|ligand-gated channel activity|gated channel activity|substrate-specific channel acti…	GO:0004970|GO:0005216|GO:0007215|GO:0008066|GO:0015276|GO:0015267|GO:0035235|GO:0005230|GO:0022803|GO:0022834|GO:0022836|GO:0022838	1.72566372	0.0015217	19	0.57948718	0.79924242	55	3	ENSG00000105737	ENSP00000470251	2901	-0.76	glutamate ionotropic receptor kainate type subunit 5	"42,071,804"	GeneID:2901	"73,488"	GRIK5	"41,998,316"	-	"80348, 79484, 77884, 77020, 76252, 75420, 74652, 73212, 72540, 80156, 79516, 78012, 71180, 29212, 6012, 2684, -1188, -4836, -7444, -8772, 4860, 2700, 284, -3940, -4868, -6516, -7620, -8228, -8996"	"downstream, downstream, downstream, downstream, downstream, downstream, downstream, in gene, in gene, downstream, downstream, downstream, in gene, in gene, in gene, in gene, upstream, upstream, upstream, upstream, in gene, in gene, in gene, upstream, upstream, upstream, upstream, upstream, upstream"	29	"1_Mild_H3K4me3_hg38::1::19767, 1_Mild_H3K4me3_hg38::1::19768, 1_Mild_H3K4me3_hg38::1::19769, 1_Mild_H3K4me3_hg38::1::19770, 1_Mild_H3K4me3_hg38::1::19771, 1_Mild_H3K4me3_hg38::1::19772, 1_Mild_H3K4me3_hg38::1::19773, 1_Mild_H3K4me3_hg38::1::19774, 1_Mild_H3K4me3_hg38::1::19775, 2_HAD_H3K4me3_hg38::1::20567, 2_HAD_H3K4me3_hg38::1::20568, 2_HAD_H3K4me3_hg38::1::20569, 1_Mild_H3K4me3_hg38::1::19776…	false	-0.16405505176638643	17	H__sapiens__5_-704164	45.75757576	query	0	55	0.02	16	1_Mild_H3K4me3_hg38::1	154	"NP_002079.3, NP_001287959.1"	GRIK5	0.75811209	0.59	NM_002088	NP_002079	"NM_002088.4, NM_001301030.1, XM_011526862.1, XM_011526863.1, XM_005258821.2, XM_011526864.1, XM_011526865.1, XM_011526866.1, XM_011526867.1, XM_011526868.1, XM_011526869.1, XM_011526870.1, XR_935810.1, XM_011526871.1"
482	62.33	1	55.67	1		"FLJ97752, SAP-90, DLG4, SAP90, PSD95, FLJ98574"	learning or memory|dendritic spine organization|single-organism behavior|synapse part|dendritic spine morphogenesis|regulation of excitatory postsynaptic membrane potential|regulation of postsynaptic membrane potential|alpha-amino-3-hydroxy-5-methyl-4-isoxazolepropionic acid selective glutamate receptor complex|cellular divalent inorganic cation homeostasis|synapse organization|behavior|cellular …	GO:0007611|GO:0097061|GO:0044708|GO:0044456|GO:0060997|GO:0060079|GO:0060078|GO:0032281|GO:0072503|GO:0050808|GO:0007610|GO:0006874|GO:0060996|GO:0030659|GO:0048813|GO:0004930|GO:0022898|GO:0012506|GO:0042391|GO:0030425|GO:0045838|GO:0048168|GO:0051899|GO:0055074|GO:0006875|GO:0030666|GO:0097458|GO:0072507|GO:0032409|GO:0055065|GO:0044309|GO:2000463|GO:0043197|GO:0030139|GO:0043269|GO:0051480|GO:…	1.56637168	0.01526946	17	0.63841808	0.45306122	94	3	ENSG00000132535	ENSP00000467897	1742	-0.16		"7,220,050"	GeneID:1742	"30,160"	DLG4	"7,189,890"	-	"15058, 14066, 12722, 11890, 10418, 9154, 8562, 7826, 3954, -78, -3694, -4926, -6766, -17998, 14994, 13426, 12402, 11506, 8514, 5362, 3954, 1618, -238, -2318, -2830, -4238, -4782, -6030, -9027, -9838"	"in gene, in gene, in gene, in gene, in gene, in gene, in gene, in gene, in gene, upstream, upstream, upstream, upstream, upstream, in gene, in gene, in gene, in gene, in gene, in gene, in gene, in gene, upstream, upstream, upstream, upstream, upstream, upstream, upstream, upstream"	30	"1_Mild_H3K4me3_hg38::1::14528, 1_Mild_H3K4me3_hg38::1::14529, 1_Mild_H3K4me3_hg38::1::14530, 1_Mild_H3K4me3_hg38::1::14531, 1_Mild_H3K4me3_hg38::1::14532, 1_Mild_H3K4me3_hg38::1::14533, 1_Mild_H3K4me3_hg38::1::14534, 1_Mild_H3K4me3_hg38::1::14535, 1_Mild_H3K4me3_hg38::1::14536, 1_Mild_H3K4me3_hg38::1::14537, 1_Mild_H3K4me3_hg38::1::14538, 1_Mild_H3K4me3_hg38::1::14539, 1_Mild_H3K4me3_hg38::1::14…	false	-0.7240852427431528	15	H__sapiens__5_-707594	38.86	query	0	94	0.05	24	1_Mild_H3K4me3_hg38::1	222	"NP_001122299.1, NP_001356.1, XP_005256548.1, XP_005256549.1"	DLG4	0.81120944	0.89	NM_001365	NP_001356	"NM_001128827.1, NM_001365.3, XM_005256491.1, XM_005256492.1, XM_011523698.1, XM_011523699.1, XM_005256489.2, XM_011523700.1, XR_934005.1, XR_243545.2, XM_005256493.3, XM_005256494.2, XM_011523701.1, XM_011523702.1"
483	42.2	1	37.1	1		"AGM7, p85, GRB1, PIK3R1, p85-ALPHA, IMD36"	cellular response to fibroblast growth factor stimulus|response to peptide|response to fibroblast growth factor|response to peptide hormone|cellular response to peptide|fibroblast growth factor receptor signaling pathway|epidermal growth factor receptor signaling pathway|ERBB signaling pathway|neurotrophin TRK receptor signaling pathway|neurotrophin signaling pathway|cellular response to peptide …	GO:0044344|GO:1901652|GO:0071774|GO:0043434|GO:1901653|GO:0008543|GO:0007173|GO:0038127|GO:0048011|GO:0038179|GO:0071375|GO:0042562|GO:0019903	1.72566372	0.00537456	5	0.57948718	0.36989247	34	2	ENSG00000145675	ENSP00000431058	5295	-0.19	phosphoinositide-3-kinase regulatory subunit 1	"68,301,821"	GeneID:5295	"86,065"	PIK3R1	"68,215,756"	+	"-1116, 564, 4724, 72788, 75988, 76900, 77364, 78852, 79588, 80468, -1068, -588, 532, 3284, 3796, 4676, 73140, 74644"	"upstream, in gene, in gene, in gene, in gene, in gene, in gene, in gene, in gene, in gene, upstream, upstream, in gene, in gene, in gene, in gene, in gene, in gene"	18	"1_Mild_H3K4me3_hg38::1::29508, 1_Mild_H3K4me3_hg38::1::29509, 1_Mild_H3K4me3_hg38::1::29510, 1_Mild_H3K4me3_hg38::1::29511, 1_Mild_H3K4me3_hg38::1::29512, 1_Mild_H3K4me3_hg38::1::29513, 1_Mild_H3K4me3_hg38::1::29514, 1_Mild_H3K4me3_hg38::1::29515, 1_Mild_H3K4me3_hg38::1::29516, 1_Mild_H3K4me3_hg38::1::29517, 2_HAD_H3K4me3_hg38::1::30601, 2_HAD_H3K4me3_hg38::1::30602, 2_HAD_H3K4me3_hg38::1::30603…	false	-0.5964092048926487	10	H__sapiens__5_-709718	36.22580645	query	0	34	0.05	3	2_HAD_H3K4me3_hg38::1	198	"NP_852665.1, NP_852556.2, NP_001229395.1, NP_852664.1"	PIK3R1	0.75811209	0.88	NM_181524	NP_852665	"NM_181524.1, NM_181504.3, NM_001242466.1, NM_181523.2, XM_005248542.2, XM_011543493.1"
484	50.4	1	53.0	1		"GRASP, TAMALIN"			1.88495575	0.00169917	12	0.53051643	0.375	24	3	ENSG00000161835	ENSP00000449492	160622	0.07	GRP1 (general receptor for phosphoinositides 1)-associated scaffold protein	"52,015,889"	GeneID:160622	"8,952"	GRASP	"52,006,937"	+	"295, 16391, -1081, -633, 391, 1767, 2663, 16487, 17959, 18407"	"in gene, downstream, upstream, upstream, in gene, in gene, in gene, downstream, downstream, downstream"	10	"1_Mild_H3K4me3_hg38::1::8201, 1_Mild_H3K4me3_hg38::1::8202, 2_HAD_H3K4me3_hg38::1::8607, 2_HAD_H3K4me3_hg38::1::8608, 2_HAD_H3K4me3_hg38::1::8609, 2_HAD_H3K4me3_hg38::1::8610, 2_HAD_H3K4me3_hg38::1::8611, 2_HAD_H3K4me3_hg38::1::8612, 2_HAD_H3K4me3_hg38::1::8613, 2_HAD_H3K4me3_hg38::1::8614"	false	-0.4085393195139234	5	H__sapiens__5_-711635	37.47058824	query	0	24	0.05	6	2_HAD_H3K4me3_hg38::1	118	"NP_001258785.1, NP_859062.1"	GRASP	0.70501475	1.05	NM_181711	NP_859062	"NM_001271856.1, NM_181711.3, XM_005268691.3, XM_011537996.1, XM_006719261.2"
485	44.0	1	48.33	1		"B2AR, BETA2AR, ADRB2, ADRB2R, BAR, ADRBR"	regulation of cAMP biosynthetic process|positive regulation of cyclic nucleotide metabolic process|regulation of cAMP metabolic process|purine nucleotide biosynthetic process|activation of protein kinase activity|receptor complex|regulation of nucleotide biosynthetic process|G-protein coupled receptor signaling pathway, coupled to cyclic nucleotide second messenger|purine ribonucleotide biosynthe…	GO:0030817|GO:0030801|GO:0030814|GO:0006164|GO:0032147|GO:0043235|GO:0030808|GO:0007187|GO:0009152|GO:0030816|GO:0045761|GO:0009187|GO:0052652|GO:0006171|GO:0009260|GO:0007188|GO:0072522|GO:0004930|GO:1900371|GO:0009165|GO:0030799|GO:0009190|GO:0046390|GO:0045981|GO:0031279|GO:0051339|GO:1901293|GO:0030802|GO:1900544|GO:0046058	1.82300885	0.00606179	5	0.54854369	0.3115942	27	3	ENSG00000169252	ENSP00000305372	154	0.14	adrenoceptor beta 2	"148,828,634"	GeneID:154	"2,041"	ADRB2	"148,826,593"	+	"223, 2047, 3039, 223, 2175"	"in gene, downstream, downstream, in gene, downstream"	5	"1_Mild_H3K4me3_hg38::1::30233, 1_Mild_H3K4me3_hg38::1::30234, 1_Mild_H3K4me3_hg38::1::30235, 2_HAD_H3K4me3_hg38::1::31366, 2_HAD_H3K4me3_hg38::1::31367"	false	-0.5189523951318809	3	H__sapiens__5_-713561	33.16666667	query	0	27	0.05	3	2_HAD_H3K4me3_hg38::1	99	NP_000015.1	ADRB2	0.72566372	1.1	NM_000024	NP_000015	NM_000024.5
486	48.8	1	38.2	1		DAB1			1.5840708	0.01602296	1	0.63128492	0.33117484	62	2	ENSG00000173406	ENSP00000395296	1600	-0.35	"Dab, reelin signal transducer, homolog 1 (Drosophila)"	"58,250,539"	GeneID:1600	"1,252,633"	DAB1	"56,997,906"	-	"828011, 826651, 826155, 1515, 491, 827979, 826763, 826123, 1531, 555"	"in gene, in gene, in gene, in gene, in gene, in gene, in gene, in gene, in gene, in gene"	10	"1_Mild_H3K4me3_hg38::1::1699, 1_Mild_H3K4me3_hg38::1::1700, 1_Mild_H3K4me3_hg38::1::1701, 1_Mild_H3K4me3_hg38::1::1702, 1_Mild_H3K4me3_hg38::1::1703, 2_HAD_H3K4me3_hg38::1::1746, 2_HAD_H3K4me3_hg38::1::1747, 2_HAD_H3K4me3_hg38::1::1748, 2_HAD_H3K4me3_hg38::1::1749, 2_HAD_H3K4me3_hg38::1::1750"	false	-0.46183471083130084	5	H__sapiens__5_-714513	34.63829787	query	0	62	0.05	11	1_Mild_H3K4me3_hg38::1	76	NP_066566.3	DAB1	0.80530973	0.78	NM_021080	NP_066566	NM_021080.3
487	88.0	1	86.0	1		MAOA	neurotransmitter biosynthetic process|behavior|signal release|neurotransmitter metabolic process|neurotransmitter transport|regulation of neurotransmitter levels	GO:0042136|GO:0007610|GO:0023061|GO:0042133|GO:0006836|GO:0001505	1.86725664	0.00552044	X	0.53554502	0.22807018	22	3	ENSG00000189221	ENSP00000440846	4128	-0.03		"43,746,824"	GeneID:4128	"91,917"	MAOA	"43,654,907"	+	"293, 325"	"in gene, in gene"	2	"1_Mild_H3K4me3_hg38::1::37655, 2_HAD_H3K4me3_hg38::1::39146"	false	-0.4283825710096641	1	H__sapiens__5_-717935	28.47368421	query	0	22	0.05	1	1_Mild_H3K4me3_hg38::1	88	"NP_001257387.1, NP_000231.1"	MAOA	0.71091445	0.98	NM_001270458	NP_001257387	"NM_001270458.1, NM_000240.3"
488	26.8	1	21.8	1		"HTR2A, HTR2, 5-HT2A"	cytosolic calcium ion transport|metal ion homeostasis|positive regulation of phospholipase activity|regulation of ion homeostasis|positive regulation of phospholipase C activity|divalent inorganic cation transport|release of sequestered calcium ion into cytosol|calcium ion transport into cytosol|cellular divalent inorganic cation homeostasis|cellular calcium ion homeostasis|cytosolic calcium ion …	GO:0060401|GO:0055065|GO:0010518|GO:2000021|GO:0010863|GO:0072511|GO:0051209|GO:0060402|GO:0072503|GO:0006874|GO:0051480|GO:0060191|GO:0051283|GO:0051282|GO:0010517|GO:0004930|GO:0006816|GO:0060193|GO:0055074|GO:0070838|GO:0006875|GO:1900274|GO:0072507|GO:0007202|GO:0032844|GO:0007204	1.71681416	0.00454759	13	0.58247423	0.46969697	45	3	ENSG00000102468	ENSP00000482708	3356	-0.3		"46,897,076"	GeneID:3356	"65,534"	HTR2A	"46,831,542"	-	"4916, 4340, 3028, 1460, 996, 4564, 3572, 3060, 52"	"in gene, in gene, in gene, in gene, in gene, in gene, in gene, in gene, in gene"	9	"1_Mild_H3K4me3_hg38::1::9683, 1_Mild_H3K4me3_hg38::1::9684, 1_Mild_H3K4me3_hg38::1::9685, 1_Mild_H3K4me3_hg38::1::9686, 1_Mild_H3K4me3_hg38::1::9687, 2_HAD_H3K4me3_hg38::1::10137, 2_HAD_H3K4me3_hg38::1::10138, 2_HAD_H3K4me3_hg38::1::10139, 2_HAD_H3K4me3_hg38::1::10140"	false	-0.4147500491978498	5	H__sapiens__5_-703656	39.66666667	query	0	45	0.05	8	1_Mild_H3K4me3_hg38::1	45	"NP_000612.1, NP_001159419.1"	HTR2A	0.76106195	0.81	NM_001165947	NP_001159419	"NM_000621.4, NM_001165947.2"
489	34.0	1	25.33	1		GABRA4	neurotransmitter receptor activity	GO:0030594	1.61946903	0.01041191	4	0.61748634	0.47065338	56	2	ENSG00000109158	ENSP00000425445	2557	-0.42	gamma-aminobutyric acid type A receptor alpha4 subunit	"46,994,407"	GeneID:2557	"75,507"	GABRA4	"46,918,900"	-	"3495, 871, -1017, 807"	"in gene, in gene, upstream, in gene"	4	"1_Mild_H3K4me3_hg38::1::28325, 1_Mild_H3K4me3_hg38::1::28326, 1_Mild_H3K4me3_hg38::1::28327, 2_HAD_H3K4me3_hg38::1::29335"	false	-0.3733299488633142	3	H__sapiens__5_-704620	37.60465116	query	0	56	0.05	11	1_Mild_H3K4me3_hg38::1	58	"NP_000800.2, NP_001191195.1, NP_001191196.1"	GABRA4	0.79351032	0.75	NM_001204266	NP_001191195	"NM_000809.3, NM_001204266.1, NM_001204267.1, XM_011513677.1"
490	36.43	1	22.29	1		"CAV2.1, HPCA, SCA6, FHM, APCA, MHP, EA2, MHP1, CACNL1A4, CACNA1A"	voltage-gated cation channel activity|energy derivation by oxidation of organic compounds|metal ion homeostasis|calcium ion transmembrane transporter activity|cation channel activity|inorganic cation transmembrane transporter activity|cellular divalent inorganic cation homeostasis|ion channel activity|cellular calcium ion homeostasis|energy reserve metabolic process|cytosolic calcium ion homeosta…	GO:0022843|GO:0015980|GO:0055065|GO:0015085|GO:0005261|GO:0022890|GO:0072503|GO:0005216|GO:0006874|GO:0006112|GO:0051480|GO:0005245|GO:0015267|GO:0042391|GO:0051899|GO:0055074|GO:0023061|GO:0006875|GO:0072509|GO:0072507|GO:0022803|GO:0007204|GO:0022832|GO:0005262|GO:0046873|GO:0022836|GO:0022838|GO:0005244	1.81415929	0.00117124	19	0.55121951	0.64426877	26	3	ENSG00000141837	ENSP00000490686	773	-0.71	calcium voltage-gated channel subunit alpha1 A	"13,506,460"	GeneID:773	"300,018"	CACNA1A	"13,206,442"	-	"299132, 207409, 3164, 316, -644, -1124, 297068, 207388, 2364, 1756"	"in gene, in gene, in gene, in gene, upstream, upstream, in gene, in gene, in gene, in gene"	10	"1_Mild_H3K4me3_hg38::1::18639, 1_Mild_H3K4me3_hg38::1::18640, 1_Mild_H3K4me3_hg38::1::18641, 1_Mild_H3K4me3_hg38::1::18642, 1_Mild_H3K4me3_hg38::1::18643, 1_Mild_H3K4me3_hg38::1::18644, 2_HAD_H3K4me3_hg38::1::19518, 2_HAD_H3K4me3_hg38::1::19519, 2_HAD_H3K4me3_hg38::1::19520, 2_HAD_H3K4me3_hg38::1::19521"	false	-0.3639200931842293	7	H__sapiens__5_-709167	43.73913043	query	0	26	0.02	3	1_Mild_H3K4me3_hg38::1	111	"NP_001120693.1, NP_001120694.1, NP_000059.3, NP_001167551.1, NP_075461.2"	CACNA1A	0.72861357	0.61	NM_023035	NP_075461	"NM_001127221.1, NM_001127222.1, NM_000068.3, NM_001174080.1, NM_023035.2"
491	53.5	1	33.5	1		"GABRA5, MGC138184"			1.74336283	0.00281042	15	0.57360406	0.61609195	43	3	ENSG00000186297	ENSP00000451527	2558	-0.68	gamma-aminobutyric acid type A receptor alpha5 subunit	"26,949,210"	GeneID:2558	"82,491"	GABRA5	"26,866,719"	+	"961, 897, 1697, 25217"	"in gene, in gene, in gene, in gene"	4	"1_Mild_H3K4me3_hg38::1::11226, 2_HAD_H3K4me3_hg38::1::11855, 2_HAD_H3K4me3_hg38::1::11856, 2_HAD_H3K4me3_hg38::1::11857"	false	-0.34716951592250994	2	H__sapiens__5_-717227	41.66666667	query	0	43	0.02	9	1_Mild_H3K4me3_hg38::1	85	"NP_000801.1, NP_001158509.1, XP_005268315.1, XP_006720522.1"	GABRA5	0.75221239	0.63	NM_001165037	NP_001158509	"NM_000810.3, NM_001165037.1, XM_005268258.1, XM_006720459.1"
492	49.5	1	33.17	1		"PDE1B1, PDES1B, HEL-S-79p, PDE1B"	cellular response to fibroblast growth factor stimulus|regulation of phospholipase activity|positive regulation of phospholipase activity|response to fibroblast growth factor|cyclic nucleotide catabolic process|phosphoric ester hydrolase activity|positive regulation of phospholipase C activity|positive regulation of lipase activity|fibroblast growth factor receptor signaling pathway|epidermal gro…	GO:0044344|GO:0010517|GO:0010518|GO:0071774|GO:0009214|GO:0042578|GO:0010863|GO:0060193|GO:0008543|GO:0007173|GO:0046068|GO:0038127|GO:1900274|GO:0048011|GO:0007202|GO:0006198|GO:0060191|GO:0038179|GO:0009187|GO:0004112|GO:0046058|GO:0008081|GO:0004114	1.69026549	0.01077711	12	0.59162304	0.36666667	43	3	ENSG00000123360	ENSP00000478185	5153	-0.58		"54,579,239"	GeneID:5153	"29,846"	PDE1B	"54,549,393"	+	"815, 3743, 11359, 37551, 38943, 39503, 335, 11391, 38879, 39823"	"in gene, in gene, in gene, downstream, downstream, downstream, in gene, in gene, downstream, downstream"	10	"1_Mild_H3K4me3_hg38::1::8316, 1_Mild_H3K4me3_hg38::1::8317, 1_Mild_H3K4me3_hg38::1::8318, 1_Mild_H3K4me3_hg38::1::8319, 1_Mild_H3K4me3_hg38::1::8320, 1_Mild_H3K4me3_hg38::1::8321, 2_HAD_H3K4me3_hg38::1::8720, 2_HAD_H3K4me3_hg38::1::8721, 2_HAD_H3K4me3_hg38::1::8722, 2_HAD_H3K4me3_hg38::1::8723"	false	-0.34057558449837727	6	H__sapiens__5_-706359	35.25	query	0	43	0.05	6	1_Mild_H3K4me3_hg38::1	103	"NP_000915.1, NP_001159447.1, NP_001275697.1, NP_001275698.1, XP_006719514.1"	PDE1B	0.7699115	0.67	NM_001288769	NP_001275698	"NM_000924.3, NM_001165975.2, NM_001288768.1, NM_001288769.1, XM_006719451.1, XM_011538456.1"
493	35.5	1	53.0	1		"GluA2, GRIA2, HBGR2, GLURB, GluR-K2, GLUR2"	ligand-gated ion channel activity|channel activity|vesicle membrane|alpha-amino-3-hydroxy-5-methyl-4-isoxazolepropionic acid selective glutamate receptor complex|ligand-gated channel activity|ionotropic glutamate receptor activity|ion channel activity|glutamate receptor signaling pathway|endocytic vesicle|ionotropic glutamate receptor complex|glutamate receptor activity|endocytic vesicle membrane…	GO:0015276|GO:0015267|GO:0012506|GO:0032281|GO:0022834|GO:0004970|GO:0005216|GO:0007215|GO:0030139|GO:0008328|GO:0008066|GO:0030666|GO:0043235|GO:0035235|GO:1902495|GO:0005230|GO:0030659|GO:0034702|GO:0022803|GO:0022836|GO:0022838	1.50442478	0.01172325	4	0.66470588	0.52337662	101	2	ENSG00000120251	ENSP00000426845	2891	0.58	glutamate ionotropic receptor AMPA type subunit 2	"157,366,075"	GeneID:2891	"145,491"	GRIA2	"157,220,584"	+	"-264, 1656, 4259, 6456, -264, 1656, 3960, 4616"	"upstream, in gene, in gene, in gene, upstream, in gene, in gene, in gene"	8	"1_Mild_H3K4me3_hg38::1::28947, 1_Mild_H3K4me3_hg38::1::28948, 1_Mild_H3K4me3_hg38::1::28949, 1_Mild_H3K4me3_hg38::1::28950, 2_HAD_H3K4me3_hg38::1::29986, 2_HAD_H3K4me3_hg38::1::29987, 2_HAD_H3K4me3_hg38::1::29988, 2_HAD_H3K4me3_hg38::1::29989"	false	-0.3355920202155611	4	H__sapiens__5_-706009	41.07142857	query	0	101	0.05	26	2_HAD_H3K4me3_hg38::1	138	"NP_001077088.1, NP_000817.2, NP_001077089.1"	GRIA2	0.83185841	1.49	NM_001083620	NP_001077089	"NM_001083619.1, NM_000826.3, NM_001083620.1, XM_011531892.1, XR_938725.1"
494	24.5	1	11.5	1		"CAE2, GEFSP3, GABRG2, ECA2"	neuron projection|neurotransmitter receptor activity|neuron part|neuron-neuron synaptic transmission	GO:0043005|GO:0030594|GO:0097458|GO:0007270	1.65486726	0.00769039	5	0.60427807	0.49871795	65	3	ENSG00000113327	ENSP00000430732	2566	-1.09	gamma-aminobutyric acid type A receptor gamma2 subunit	"162,155,539"	GeneID:2566	"87,897"	GABRG2	"162,067,642"	+	"1126, 4710, 966"	"in gene, in gene, in gene"	3	"1_Mild_H3K4me3_hg38::1::30379, 1_Mild_H3K4me3_hg38::1::30380, 2_HAD_H3K4me3_hg38::1::31523"	false	-0.32562162308171466	2	H__sapiens__5_-705153	38.875	query	0	65	0.02	17	1_Mild_H3K4me3_hg38::1	29	"NP_944494.1, NP_000807.2, NP_944493.2"	GABRG2	0.78171091	0.47	NM_198904	NP_944494	"NM_198904.2, NM_000816.3, NM_198903.2"
495	48.2	1	23.4	1		"MGC45284, EIG10, GABRD, EJM7, GEFSP5"			1.65486726	0.00682811	1	0.60427807	0.51417004	49	2	ENSG00000187730	ENSP00000367848	2563	-1.04	gamma-aminobutyric acid type A receptor delta subunit	"2,030,753"	GeneID:2563	"11,424"	GABRD	"2,019,329"	+	"-1345, -321, 479, 5343, 5727, -321, 575, 1375, 2271"	"upstream, upstream, in gene, in gene, in gene, upstream, in gene, in gene, in gene"	9	"1_Mild_H3K4me3_hg38::1::211, 1_Mild_H3K4me3_hg38::1::212, 1_Mild_H3K4me3_hg38::1::213, 1_Mild_H3K4me3_hg38::1::214, 1_Mild_H3K4me3_hg38::1::215, 2_HAD_H3K4me3_hg38::1::197, 2_HAD_H3K4me3_hg38::1::198, 2_HAD_H3K4me3_hg38::1::199, 2_HAD_H3K4me3_hg38::1::200"	false	-0.3215455952126257	5	H__sapiens__5_-717543	39.79487179	query	0	49	0.02	9	1_Mild_H3K4me3_hg38::1	100	NP_000806.2	GABRD	0.78171091	0.49	NM_000815	NP_000806	"NM_000815.4, XM_011541194.1"
496	32.0	1	23.0	1		"DKFZp686H2042, GABRG1, MGC33838"			1.85840708	0.00187315	4	0.53809524	0.59047619	28	3	ENSG00000163285	ENSP00000295452	2565	-0.48	gamma-aminobutyric acid type A receptor gamma1 subunit	"46,124,065"	GeneID:2565	"88,296"	GABRG1	"46,035,769"	-	"-255, 33"	"upstream, in gene"	2	"1_Mild_H3K4me3_hg38::1::28319, 2_HAD_H3K4me3_hg38::1::29332"	false	-0.25898267797725055	1	H__sapiens__5_-711959	34.52380952	query	0	28	0.05	5	1_Mild_H3K4me3_hg38::1	32	NP_775807.2	GABRG1	0.71386431	0.72	NM_173536	NP_775807	NM_173536.3
497	47.0	1	36.17	1		"CALY, DRD1IP, NSG3"			1.84070796	0.0015314	10	0.54326923	0.61471861	25	3	ENSG00000130643	ENSP00000357546	50632	-0.38	calcyon neuron specific vesicular protein	"133,336,971"	GeneID:50632	"12,899"	CALY	"133,324,072"	-	"18283, 11499, 10923, 8971, 6987, 779, 18251, 11339, 10859, 6955, 427"	"downstream, in gene, in gene, in gene, in gene, in gene, downstream, in gene, in gene, in gene, in gene"	11	"1_Mild_H3K4me3_hg38::1::5229, 1_Mild_H3K4me3_hg38::1::5230, 1_Mild_H3K4me3_hg38::1::5231, 1_Mild_H3K4me3_hg38::1::5232, 1_Mild_H3K4me3_hg38::1::5233, 1_Mild_H3K4me3_hg38::1::5234, 2_HAD_H3K4me3_hg38::1::5542, 2_HAD_H3K4me3_hg38::1::5543, 2_HAD_H3K4me3_hg38::1::5544, 2_HAD_H3K4me3_hg38::1::5545, 2_HAD_H3K4me3_hg38::1::5546"	false	-0.3144536016886552	6	H__sapiens__5_-707288	41.81818182	query	0	25	0.05	3	1_Mild_H3K4me3_hg38::1	97	NP_056537.1	CALY	0.71976401	0.77	NM_015722	NP_056537	"NM_015722.3, XM_011539835.1, XM_011539836.1, XM_005252685.3, XM_011539837.1, XM_011539838.1, XM_011539839.1"
498	71.4	1	71.0	1		"PDE4C, MGC126222, DPDE1"	phosphoric ester hydrolase activity|cyclic-nucleotide phosphodiesterase activity|phosphoric diester hydrolase activity|3',5'-cyclic-nucleotide phosphodiesterase activity	GO:0042578|GO:0004112|GO:0008081|GO:0004114	2.04424779	5.9601E-4	19	0.48917749	0.61818182	12	3	ENSG00000105650	ENSP00000476961	729966	-0.01		"18,248,200"	GeneID:5143	"40,239"	PDE4C	"18,207,961"	-	"47560, 44648, 22952, 20552, 15080, 46717, 44648, 23784, 22568, 15528, 15080"	"downstream, downstream, in gene, in gene, in gene, downstream, downstream, in gene, in gene, in gene, in gene"	11	"1_Mild_H3K4me3_hg38::1::18997, 1_Mild_H3K4me3_hg38::1::18998, 1_Mild_H3K4me3_hg38::1::18999, 1_Mild_H3K4me3_hg38::1::19000, 1_Mild_H3K4me3_hg38::1::19001, 2_HAD_H3K4me3_hg38::1::19848, 2_HAD_H3K4me3_hg38::1::19849, 2_HAD_H3K4me3_hg38::1::19850, 2_HAD_H3K4me3_hg38::1::19851, 2_HAD_H3K4me3_hg38::1::19852, 2_HAD_H3K4me3_hg38::1::19853"	false	-0.30186689491962865	5	H__sapiens__5_-704134	28.09090909	query	0	12	0.05	1	2_HAD_H3K4me3_hg38::1	186	"NP_000914.2, NP_001092288.1, NP_001092289.1"	PDE4C	0.6519174	0.99	NM_001098819	NP_001092289	"NM_000923.4, NM_001098818.2, NM_001098819.2, NR_040546.1, XM_011528056.1, XM_011528057.1, XM_011528058.1"
499	28.71	1	33.0	1		"COD3, CSNBX2, CORDX3, CSNB2, Cav1.4, COD4, AIED, OA2, JM8, CORDX, JMC8, CACNA1F, CSNB2A"	calcium channel complex|voltage-gated cation channel activity|calcium ion transmembrane transporter activity|cation channel activity|channel activity|inorganic cation transmembrane transporter activity|ion channel activity|cation channel complex|response to light stimulus|divalent inorganic cation transmembrane transporter activity|transmembrane transporter complex|voltage-gated calcium channel c…	GO:0034704|GO:0022843|GO:0015085|GO:0005261|GO:0015267|GO:0022890|GO:0005216|GO:0034703|GO:0009416|GO:0072509|GO:1902495|GO:0005891|GO:0034702|GO:0022803|GO:0022832|GO:0005262|GO:0046873|GO:0022836|GO:0022838|GO:0005244|GO:0005245	1.72566372	0.00436958	X	0.57948718	0.45362903	36	3	ENSG00000102001	ENSP00000418961	778	0.2	calcium voltage-gated channel subunit alpha1 F	"49,233,671"	GeneID:778	"28,608"	CACNA1F	"49,205,063"	-	"35879, 33687, -665, -1881, -2489, 35847, 35143, 34535, 33671, 32903, 2887, -1913"	"downstream, downstream, upstream, upstream, upstream, downstream, downstream, downstream, downstream, downstream, in gene, upstream"	12	"1_Mild_H3K4me3_hg38::1::37771, 1_Mild_H3K4me3_hg38::1::37772, 1_Mild_H3K4me3_hg38::1::37773, 1_Mild_H3K4me3_hg38::1::37774, 1_Mild_H3K4me3_hg38::1::37775, 2_HAD_H3K4me3_hg38::1::39269, 2_HAD_H3K4me3_hg38::1::39270, 2_HAD_H3K4me3_hg38::1::39271, 2_HAD_H3K4me3_hg38::1::39272, 2_HAD_H3K4me3_hg38::1::39273, 2_HAD_H3K4me3_hg38::1::39274, 2_HAD_H3K4me3_hg38::1::39275"	false	-0.2727672073352864	7	H__sapiens__5_-703586	39.25	query	0	36	0.05	4	2_HAD_H3K4me3_hg38::1	79	"NP_005174.2, NP_001243718.1, NP_001243719.1"	CACNA1F	0.75811209	1.15	NM_005183	NP_005174	"NM_005183.3, NM_001256789.2, NM_001256790.2, XM_011543983.1"
500	43.0	1	40.11	1		"ADCY3, AC3, KIAA0511"	cellular response to fibroblast growth factor stimulus|energy derivation by oxidation of organic compounds|response to peptide|positive regulation of phospholipase activity|response to peptide hormone|positive regulation of phospholipase C activity|epidermal growth factor receptor signaling pathway|ERBB signaling pathway|energy reserve metabolic process|activation of protein kinase activity|activ…	GO:0044344|GO:0015980|GO:1901652|GO:0010518|GO:0043434|GO:0010863|GO:0007173|GO:0038127|GO:0006112|GO:0032147|GO:0034199|GO:0007187|GO:0048011|GO:0060191|GO:0042044|GO:0071375|GO:0007188|GO:0010517|GO:0006833|GO:0071774|GO:0007189|GO:1901653|GO:0060193|GO:0008543|GO:0033762|GO:1900274|GO:0007193|GO:0007202|GO:0038179|GO:0071377	1.76106195	0.00520745	2	0.5678392	0.47783251	37	3	ENSG00000138031	ENSP00000476143	109	-0.1	adenylate cyclase 3	"24,919,733"	GeneID:109	"100,564"	ADCY3	"24,819,169"	-	"6629, 4821, 4245, 853, -907, 789, -1035, -2507, -3243, -5035, -6891"	"in gene, in gene, in gene, in gene, upstream, in gene, upstream, upstream, upstream, upstream, upstream"	11	"1_Mild_H3K4me3_hg38::1::21190, 1_Mild_H3K4me3_hg38::1::21191, 1_Mild_H3K4me3_hg38::1::21192, 1_Mild_H3K4me3_hg38::1::21193, 1_Mild_H3K4me3_hg38::1::21194, 2_HAD_H3K4me3_hg38::1::21944, 2_HAD_H3K4me3_hg38::1::21945, 2_HAD_H3K4me3_hg38::1::21946, 2_HAD_H3K4me3_hg38::1::21947, 2_HAD_H3K4me3_hg38::1::21948, 2_HAD_H3K4me3_hg38::1::21949"	false	-0.20459386050287667	9	H__sapiens__5_-708583	33.65517241	query	0	37	0.05	7	1_Mild_H3K4me3_hg38::1	121	"NP_004027.2, XP_005264161.1, XP_005264162.1, XP_006711988.1"	ADCY3	0.74631268	0.93	NM_004036	NP_004027	"NM_004036.3, XM_005264104.1, XM_005264105.1, XM_006711925.1, XM_011532489.1, XM_011532490.1, XM_011532491.1, XM_011532492.1, XM_011532493.1, XM_011532494.1, XM_011532495.1, XM_011532496.1"
501	31.0	1	59.5	1		"GRIA3, GluA3, GLUR-C, GLUR-K3, GLUR3, GLURC, MRX94"	ligand-gated ion channel activity|channel activity|vesicle membrane|alpha-amino-3-hydroxy-5-methyl-4-isoxazolepropionic acid selective glutamate receptor complex|ligand-gated channel activity|ionotropic glutamate receptor activity|ion channel activity|glutamate receptor signaling pathway|endocytic vesicle|ionotropic glutamate receptor complex|glutamate receptor activity|endocytic vesicle membrane…	GO:0015276|GO:0015267|GO:0012506|GO:0032281|GO:0022834|GO:0004970|GO:0005216|GO:0007215|GO:0030139|GO:0008328|GO:0008066|GO:0030666|GO:0043235|GO:0035235|GO:1902495|GO:0005230|GO:0030659|GO:0034702|GO:0022803|GO:0022836|GO:0022838	1.54867257	0.00739567	X	0.64571429	0.57098039	77	2	ENSG00000125675	ENSP00000481875	2892	0.94	glutamate ionotropic receptor AMPA type subunit 3	"123,490,915"	GeneID:2892	"306,672"	GRIA3	"123,184,243"	+	"-531, 45, 813, 1709, 845, 1517"	"upstream, in gene, in gene, in gene, in gene, in gene"	6	"1_Mild_H3K4me3_hg38::1::38186, 1_Mild_H3K4me3_hg38::1::38187, 1_Mild_H3K4me3_hg38::1::38188, 1_Mild_H3K4me3_hg38::1::38189, 2_HAD_H3K4me3_hg38::1::39672, 2_HAD_H3K4me3_hg38::1::39673"	false	-0.2850259344508769	2	H__sapiens__5_-706672	42.39215686	query	0	77	0.05	17	2_HAD_H3K4me3_hg38::1	81	"NP_015564.4, NP_000819.3, NP_001243672.1"	GRIA3	0.81710914	1.92	NM_007325	NP_015564	"NM_007325.4, NM_000828.4, NM_001256743.1"
502	40.53	1	25.59	1		"NR1, MRD8, GluN1, NMDAR1, NMDA1, GRIN1"	learning or memory|single-organism behavior|synapse part|regulation of excitatory postsynaptic membrane potential|ligand-gated ion channel activity|regulation of postsynaptic membrane potential|visual learning|ion channel activity|behavior|response to light stimulus|ionotropic glutamate receptor signaling pathway|visual behavior|channel activity|response to ethanol|regulation of membrane potentia…	GO:0007611|GO:0044708|GO:0044456|GO:0060079|GO:0015276|GO:0060078|GO:0008542|GO:0005216|GO:0007610|GO:0009416|GO:0035235|GO:0007632|GO:0015267|GO:0045471|GO:0042391|GO:0030425|GO:0022834|GO:0045838|GO:0051899|GO:0055074|GO:0097458|GO:0072507|GO:0005230|GO:0046873|GO:0055065|GO:0015085|GO:0005261|GO:0022890|GO:0016594|GO:0044309|GO:2000463|GO:0043197|GO:0008066|GO:0043235|GO:0014069|GO:1902495|GO:…	1.66371681	0.008719	9	0.60106383	0.59871795	71	3	ENSG00000176884	ENSP00000360616	2902	-0.66	glutamate ionotropic receptor NMDA type subunit 1	"137,168,762"	GeneID:2902	"29,650"	GRIN1	"137,139,112"	+	"-9800, -7032, -2728, -2056, -1064, -488, 2168, 6856, 17720, 24200, 29005, 30019, 30824, 32632, 33304, 36224, -9480, -232, 472, 2520, 3032, 24168, 29208, 36024, 39352"	"upstream, upstream, upstream, upstream, upstream, upstream, in gene, in gene, in gene, in gene, in gene, downstream, downstream, downstream, downstream, downstream, upstream, upstream, in gene, in gene, in gene, in gene, in gene, downstream, downstream"	25	"1_Mild_H3K4me3_hg38::1::37309, 1_Mild_H3K4me3_hg38::1::37310, 1_Mild_H3K4me3_hg38::1::37311, 1_Mild_H3K4me3_hg38::1::37312, 1_Mild_H3K4me3_hg38::1::37313, 1_Mild_H3K4me3_hg38::1::37314, 1_Mild_H3K4me3_hg38::1::37315, 1_Mild_H3K4me3_hg38::1::37316, 1_Mild_H3K4me3_hg38::1::37317, 1_Mild_H3K4me3_hg38::1::37318, 1_Mild_H3K4me3_hg38::1::37319, 1_Mild_H3K4me3_hg38::1::37320, 1_Mild_H3K4me3_hg38::1::37…	false	-0.2431996759699332	17	H__sapiens__5_-715173	41.125	query	0	71	0.02	21	1_Mild_H3K4me3_hg38::1	163	"NP_000823.4, NP_001172019.1, NP_001172020.1, NP_015566.1, NP_067544.1"	GRIN1	0.77876106	0.63	NM_021569	NP_067544	"NM_000832.6, NM_001185090.1, NM_001185091.1, NM_007327.3, NM_021569.3, XM_005266073.3, XM_005266071.2, XM_005266072.2, XM_011518583.1"
503	60.0	1	49.71	1		"GRIN2D, GluN2D, EB11, NMDAR2D, NR2D"			1.68141593	0.00650636	19	0.59473684	0.67567568	54	3	ENSG00000105464	ENSP00000263269	2906	-0.27	glutamate ionotropic receptor NMDA type subunit 2D	"48,444,937"	GeneID:2906	"50,062"	GRIN2D	"48,394,875"	+	"-5243, -4027, -2011, -1179, -91, 1093, 3877, 4373, 20149, 47029, 48485, 51253, -5211, -4027, -2267, -1179, -123, 1925, 3301, 4613, 5317, 47365, 51221"	"upstream, upstream, upstream, upstream, upstream, in gene, in gene, in gene, in gene, in gene, in gene, downstream, upstream, upstream, upstream, upstream, upstream, in gene, in gene, in gene, in gene, in gene, downstream"	23	"1_Mild_H3K4me3_hg38::1::20188, 1_Mild_H3K4me3_hg38::1::20189, 1_Mild_H3K4me3_hg38::1::20190, 1_Mild_H3K4me3_hg38::1::20191, 1_Mild_H3K4me3_hg38::1::20192, 1_Mild_H3K4me3_hg38::1::20193, 1_Mild_H3K4me3_hg38::1::20194, 1_Mild_H3K4me3_hg38::1::20195, 1_Mild_H3K4me3_hg38::1::20196, 1_Mild_H3K4me3_hg38::1::20197, 1_Mild_H3K4me3_hg38::1::20198, 1_Mild_H3K4me3_hg38::1::20199, 2_HAD_H3K4me3_hg38::1::209…	false	-0.2580779337623036	14	H__sapiens__5_-704091	42.59459459	query	0	54	0.05	13	2_HAD_H3K4me3_hg38::1	195	NP_000827.2	GRIN2D	0.77286136	0.83	NM_000836	NP_000827	"NM_000836.2, XM_011526872.1"
504	21.67	1	12.67	0		"MGC88256, PDE7B, bA472E5.1"			1.7079646	0.01240384	6	0.58549223	0.31372549	44	3	ENSG00000171408	ENSP00000482117	27115	-0.77	phosphodiesterase 7B	"136,195,571"	GeneID:27115	"386,819"	PDE7B	"135,808,752"	+	"43664, 44048, 229616"	"in gene, in gene, in gene"	3	"1_Mild_H3K4me3_hg38::1::32285, 1_Mild_H3K4me3_hg38::1::32286, 1_Mild_H3K4me3_hg38::1::32287"	false	-0.2511819431342984	3	H__sapiens__5_-714049	32.70588235	query	0	44	0.02	8	1_Mild_H3K4me3_hg38::1	26	NP_061818.1	PDE7B	0.7640118	0.58	NM_018945	NP_061818	"NM_018945.3, XM_005266931.2, XM_011535755.1"
505	77.0	1	52.0	1		"GluN3A, GRIN3A, FLJ45414, NR3A, NMDAR-L"	ligand-gated ion channel activity|glycine binding|divalent inorganic cation transport|ion channel activity|glutamate receptor activity|receptor complex|transmembrane transporter complex|response to alcohol|protein phosphatase binding|amino acid binding|neuron projection|channel activity|response to ethanol|calcium ion transport|neuronal cell body|ligand-gated channel activity|cell body|synapse|io…	GO:0015276|GO:0016594|GO:0072511|GO:0005216|GO:0008066|GO:0043235|GO:1902495|GO:0097305|GO:0019903|GO:0016597|GO:0043005|GO:0015267|GO:0045471|GO:0006816|GO:0043025|GO:0022834|GO:0044297|GO:0045202|GO:0004970|GO:0070838|GO:0008328|GO:0097458|GO:0005230|GO:0034702|GO:0022803|GO:0022836|GO:0022838	1.62831858	0.00614107	9	0.61413043	0.60859466	62	2	ENSG00000198785	ENSP00000355155	116443	-0.57	glutamate ionotropic receptor NMDA type subunit 3A	"101,738,580"	GeneID:116443	"169,228"	GRIN3A	"101,569,352"	-	"468, 564"	"in gene, in gene"	2	"1_Mild_H3K4me3_hg38::1::36392, 2_HAD_H3K4me3_hg38::1::37837"	false	-0.13987192565821913	1	H__sapiens__5_-718891	42.66666667	query	0	62	0.05	13	1_Mild_H3K4me3_hg38::1	77	NP_597702.2	GRIN3A	0.79056047	0.68	NM_133445	NP_597702	"NM_133445.2, XM_011518211.1, XR_929711.1, XM_011518212.1"
506	55.0	1	83.25	1		"GluD1, GRID1, KIAA1220"	behavior|multi-organism behavior	GO:0007610|GO:0051705	1.77876106	8.1092E-4	10	0.56218905	0.89162562	32	3	ENSG00000182771	ENSP00000433064	2894	0.6	glutamate ionotropic receptor delta type subunit 1	"86,366,493"	GeneID:2894	"766,938"	GRID1	"85,599,555"	-	"733, -819, 104013, 653, -643, -2019"	"in gene, upstream, in gene, in gene, upstream, upstream"	6	"1_Mild_H3K4me3_hg38::1::4547, 1_Mild_H3K4me3_hg38::1::4548, 2_HAD_H3K4me3_hg38::1::4810, 2_HAD_H3K4me3_hg38::1::4811, 2_HAD_H3K4me3_hg38::1::4812, 2_HAD_H3K4me3_hg38::1::4813"	false	-0.1586171738573085	4	H__sapiens__5_-716330	46.20689655	query	0	32	0.05	3	2_HAD_H3K4me3_hg38::1	149	NP_060021.1	GRID1	0.74041298	1.51	NM_017551	NP_060021	"NM_017551.2, XM_011539720.1"
507									1.83185841	0.00388562		0.54589372	0.34632035	23	3	ENSG00000139287	ENSP00000329093	121278						TPH2							false	-0.08016256691567321		H__sapiens__5_-708797	34.68181818	query	0	23		1				TPH2	0.72271386		NM_173353	NP_775489
508	48.25	1	64.25	1		"HSPDE9A2, PDE9A, FLJ90181"	phosphoric ester hydrolase activity|cyclic-nucleotide phosphodiesterase activity|phosphoric diester hydrolase activity|3',5'-cyclic-nucleotide phosphodiesterase activity	GO:0042578|GO:0004112|GO:0008081|GO:0004114	1.80530973	0.00599912	21	0.55392157	0.35144928	27	3	ENSG00000160191	ENSP00000381291	5152	0.41	phosphodiesterase 9A	"42,775,520"	GeneID:5152	"121,768"	PDE9A	"42,653,752"	+	"-536, 584, 2280, 2717, 127912, -504, 88, 680, 127656"	"upstream, in gene, in gene, in gene, downstream, upstream, in gene, in gene, downstream"	9	"1_Mild_H3K4me3_hg38::1::24706, 1_Mild_H3K4me3_hg38::1::24707, 1_Mild_H3K4me3_hg38::1::24708, 1_Mild_H3K4me3_hg38::1::24709, 1_Mild_H3K4me3_hg38::1::24710, 2_HAD_H3K4me3_hg38::1::25612, 2_HAD_H3K4me3_hg38::1::25613, 2_HAD_H3K4me3_hg38::1::25614, 2_HAD_H3K4me3_hg38::1::25615"	false	-2.6782109832602568	4	H__sapiens__5_-711434	32.54166667	result	0	27	0.05	3	2_HAD_H3K4me3_hg38::1	110	"NP_002597.1, NP_001001567.1, NP_001001568.1, NP_001001569.1, NP_001001570.1, NP_001001571.1, NP_001001572.1, NP_001001573.1, NP_001001574.1, NP_001001575.1, NP_001001576.1, NP_001001577.1, NP_001001578.1, NP_001001579.1, NP_001001580.1, NP_001001581.1, NP"		0.73156342	1.33	NM_002606	NP_002597	"NM_002606.2, NM_001001567.1, NM_001001568.1, NM_001001569.1, NM_001001570.1, NM_001001571.1, NM_001001572.1, NM_001001573.1, NM_001001574.1, NM_001001575.1, NM_001001576.1, NM_001001577.1, NM_001001578.1, NM_001001579.1, NM_001001580.1, NM_001001581.1, NM"
509	21.0	1	26.0	1		"GABRA3, MGC33793"	neurotransmitter receptor activity	GO:0030594	1.65486726	0.00538877	X	0.60427807	0.57354926	65	2	ENSG00000011677	ENSP00000443527	2556	0.31	gamma-aminobutyric acid type A receptor alpha3 subunit	"152,451,359"	GeneID:2556	"285,125"	GABRA3	"152,166,234"	-	"479, 159"	"in gene, in gene"	2	"1_Mild_H3K4me3_hg38::1::38354, 2_HAD_H3K4me3_hg38::1::39847"	false	-2.6678418049357466	1	H__sapiens__5_-701283	40.94871795	result	0	65	0.05	16	2_HAD_H3K4me3_hg38::1	26	"NP_000799.1, XP_005274716.1, XP_006724874.1"		0.78171091	1.24	NM_000808	NP_000799	"NM_000808.3, XM_005274659.1, XM_006724811.1, XM_011531133.1, XM_011531134.1"
510	29.6	1	25.4	1		"FLJ97076, GABRA2"	synapse part|neurotransmitter receptor activity|vesicle membrane|neurotransmitter transport|regulation of neurotransmitter levels|cytoplasmic vesicle membrane|synapse	GO:0044456|GO:0030594|GO:0012506|GO:0006836|GO:0001505|GO:0030659|GO:0045202	1.61946903	0.01204178	4	0.61748634	0.40088594	62	2	ENSG00000151834	ENSP00000486333	2555	-0.22	gamma-aminobutyric acid type A receptor alpha2 subunit	"46,390,039"	GeneID:2555	"146,491"	GABRA2	"46,243,548"	-	"3399, 2775, 1687, 887, -377, 583, -457"	"in gene, in gene, in gene, in gene, upstream, in gene, upstream"	7	"1_Mild_H3K4me3_hg38::1::28320, 1_Mild_H3K4me3_hg38::1::28321, 1_Mild_H3K4me3_hg38::1::28322, 1_Mild_H3K4me3_hg38::1::28323, 1_Mild_H3K4me3_hg38::1::28324, 2_HAD_H3K4me3_hg38::1::29333, 2_HAD_H3K4me3_hg38::1::29334"	false	-2.647072560347435	5	H__sapiens__5_-710458	36.37209302	result	0	62	0.05	12	1_Mild_H3K4me3_hg38::1	49	"NP_000798.2, NP_001107647.1, NP_001273756.1"		0.79351032	0.86	NM_001286827	NP_001273756	"NM_000807.2, NM_001114175.1, NM_001286827.1, XM_011513675.1, XM_011513676.1, XM_005248080.2"
511	47.0	1	44.33	1		"MGLUR1, GRM1A, GPRC1A, mGlu1, MGLU1, PPP1R85, GRM1, MGLUR1A, SCAR13"	G-protein coupled receptor activity|glutamate receptor activity|receptor complex	GO:0004930|GO:0008066|GO:0043235	1.60176991	0.01534539	6	0.62430939	0.57979798	58	2	ENSG00000152822	ENSP00000425599	2911	-0.08	"glutamate receptor, metabotropic 1"	"146,437,598"	GeneID:2911	"472,829"	GRM1	"145,964,769"	+	"-865, 63007, 63711, 64671, 67871, 469855, -865, 63743, 64831, 469663"	"upstream, in gene, in gene, in gene, in gene, in gene, upstream, in gene, in gene, in gene"	10	"1_Mild_H3K4me3_hg38::1::32353, 1_Mild_H3K4me3_hg38::1::32354, 1_Mild_H3K4me3_hg38::1::32355, 1_Mild_H3K4me3_hg38::1::32356, 1_Mild_H3K4me3_hg38::1::32357, 1_Mild_H3K4me3_hg38::1::32358, 2_HAD_H3K4me3_hg38::1::33557, 2_HAD_H3K4me3_hg38::1::33558, 2_HAD_H3K4me3_hg38::1::33559, 2_HAD_H3K4me3_hg38::1::33560"	false	-2.6445422372597958	6	H__sapiens__5_-710584	41.97777778	result	0	58	0.05	12	2_HAD_H3K4me3_hg38::1	148	"NP_001264993.1, NP_001264995.1, NP_001264994.1, NP_001264996.1"		0.79941003	0.94	NM_001278067	NP_001264996	"NM_001278064.1, NM_001278066.1, NM_001278065.1, NM_001278067.1, XM_011535782.1, XM_011535783.1, XM_011535784.1"
512							receptor guanylyl cyclase signaling pathway	GO:0007168	1.56637168	0.01267445		0.63841808	0.49959184	59	3	ENSG00000070019	ENSP00000261170	2984						GUCY2C							false	-2.6150858296705266		H__sapiens__5_-702070	38.78	result	0	59		8					0.81120944		NM_004963	NP_004954
513	86.5	1	97.5	1		"GUCSB3, GUCY1B1, GC-SB3, GC-S-beta-1, GUCY1B3, GUCB3, GUC1B3"	circulatory system process|blood circulation	GO:0003013|GO:0008015	1.69911504	0.01541232	4	0.58854167	0.40952381	44	3	ENSG00000061918	ENSP00000427226	2983	0.17	"guanylate cyclase 1, soluble, beta 3"	"155,807,642"	GeneID:2983	"48,669"	GUCY1B3	"155,758,973"	+	"355, 1923, 323, 1891"	"in gene, in gene, in gene, in gene"	4	"1_Mild_H3K4me3_hg38::1::28940, 1_Mild_H3K4me3_hg38::1::28941, 2_HAD_H3K4me3_hg38::1::29979, 2_HAD_H3K4me3_hg38::1::29980"	false	-2.583351044112204	2	H__sapiens__5_-701808	34.75	result	0	44	0.05	3	2_HAD_H3K4me3_hg38::1	175	"NP_000848.1, NP_001278884.1, NP_001278883.1, NP_001278882.1, NP_001278881.1, NP_001278880.1"		0.76696165	1.13	NM_001291955	NP_001278884	"NM_000857.3, NM_001291955.1, NM_001291954.1, NM_001291953.1, NM_001291952.1, NM_001291951.1, XM_011531901.1"
514	55.33	1	52.67	1		"RP11-588K22.2, GUCY1A3, GUCSA3, GC-SA3, MYMY6, GUCY1A1, GUCA3, GUC1A3"	circulatory system process|blood circulation	GO:0003013|GO:0008015	1.84955752	0.00236691	4	0.54066986	0.64069264	26	3	ENSG00000164116	ENSP00000479710	2982	-0.07	"guanylate cyclase 1, soluble, alpha 3"	"155,737,062"	GeneID:2982	"70,494"	GUCY1A3	"155,666,568"	+	"792, 1496, 2296, 824, 1496"	"in gene, in gene, in gene, in gene, in gene"	5	"1_Mild_H3K4me3_hg38::1::28937, 1_Mild_H3K4me3_hg38::1::28938, 1_Mild_H3K4me3_hg38::1::28939, 2_HAD_H3K4me3_hg38::1::29977, 2_HAD_H3K4me3_hg38::1::29978"	false	-2.6092976880367718	3	H__sapiens__5_-712250	32.63636364	result	0	26	0.05	2	1_Mild_H3K4me3_hg38::1	83	"NP_000847.2, NP_001124154.1, NP_001124155.1, NP_001124156.1, NP_001124157.1, NP_001124159.1, NP_001243378.1, XP_005263012.1, XP_005263013.1, XP_005263014.1, XP_006714259.1, XP_006714260.1, XP_006714261.1"		0.71681416	0.95	NM_001256449	NP_001243378	"NM_000856.5, NM_001130682.2, NM_001130683.3, NM_001130684.2, NM_001130685.2, NM_001130687.2, NM_001256449.1, XM_005262955.1, XM_005262956.1, XM_005262957.1, XM_006714196.1, XM_006714197.1, XM_006714198.1, XM_011531899.1, XM_011531900.1"
515	20.25	1	10.25	0		"MGLUR5, GPRC1E, GRM5, mGlu5, PPP1R86"	glutamate receptor signaling pathway|G-protein coupled receptor activity|glutamate receptor activity	GO:0007215|GO:0004930|GO:0008066	1.56637168	0.00935078	11	0.63841808	0.52891156	62	2	ENSG00000168959	ENSP00000405690	2915	-0.98	"glutamate receptor, metabotropic 5"	"89,065,961"	GeneID:2915	"561,385"	GRM5	"88,504,576"	-	"4020, 3529, 3145, 185"	"in gene, in gene, in gene, in gene"	4	"1_Mild_H3K4me3_hg38::1::6990, 1_Mild_H3K4me3_hg38::1::6991, 1_Mild_H3K4me3_hg38::1::6992, 1_Mild_H3K4me3_hg38::1::6993"	false	-2.59671276959916	4	H__sapiens__5_-713484	40.89795918	result	0	62	0.02	11	1_Mild_H3K4me3_hg38::1	25	"NP_001137303.1, NP_000833.1"		0.81120944	0.51	NM_001143831	NP_001137303	"NM_001143831.2, NM_000842.4, XM_006718828.2, XM_011542792.1, XM_011542793.1, XM_011542794.1, XM_011542795.1"
516	43.0	1	27.0	1		"MAOB, MGC26382"	brain development	GO:0007420	1.89380531	0.00173352	X	0.52803738	0.33333333	19	3	ENSG00000069535	ENSP00000367309	4129	-0.67	monoamine oxidase B	"43,882,475"	GeneID:4129	"115,865"	MAOB	"43,766,610"	-	"235, 347"	"in gene, in gene"	2	"1_Mild_H3K4me3_hg38::1::37656, 2_HAD_H3K4me3_hg38::1::39147"	false	-0.40468389927755605	1	H__sapiens__5_-702054	34.46666667	query	0	19	0.02	2	1_Mild_H3K4me3_hg38::1	43	NP_000889.3	MAOB	0.7020649	0.63	NM_000898	NP_000889	"NM_000898.4, XM_005272608.2, XM_005272607.3, XM_011543914.1"
517	17.83	1	30.75	1		"PDE4B5, PDEIVB, MGC126529, PDE4B, DKFZp686F2182, DPDE4"	calcium channel complex|response to catecholamine|phosphoric ester hydrolase activity|divalent inorganic cation transport|regulation of heart contraction|regulation of ion transport|cation channel complex|transmembrane transporter complex|cAMP catabolic process|regulation of ion transmembrane transporter activity|regulation of ion transmembrane transport|heart process|regulation of calcium ion tr…	GO:0034704|GO:0071869|GO:0042578|GO:0072511|GO:0008016|GO:0043269|GO:0034703|GO:1902495|GO:0006198|GO:0032412|GO:0034765|GO:0003015|GO:0051924|GO:0009187|GO:0004112|GO:0060047|GO:0071868|GO:0003013|GO:0071870|GO:0010959|GO:0044057|GO:0022898|GO:0006816|GO:0034762|GO:0009214|GO:0043292|GO:0031674|GO:0070838|GO:0032409|GO:0005891|GO:0034702|GO:0046058|GO:0008081|GO:0004114|GO:0071867	1.84070796	0.00492896	1	0.54326923	0.33333333	24	3	ENSG00000184588	ENSP00000437249	5142	0.79		"66,374,579"	GeneID:5142	"582,069"	PDE4B	"65,792,510"	+	"674, 200322, 201442, 258, 866, 170338, 170770, 198530, 200578, 203106, 204418, 206850, 539938, 542018, 561938, 540002, 541186, 541570"	"in gene, in gene, in gene, in gene, in gene, in gene, in gene, in gene, in gene, in gene, in gene, in gene, in gene, in gene, in gene, in gene, in gene, in gene"	18	"1_Mild_H3K4me3_hg38::1::1770, 1_Mild_H3K4me3_hg38::1::1771, 1_Mild_H3K4me3_hg38::1::1772, 2_HAD_H3K4me3_hg38::1::1833, 2_HAD_H3K4me3_hg38::1::1834, 2_HAD_H3K4me3_hg38::1::1835, 2_HAD_H3K4me3_hg38::1::1836, 2_HAD_H3K4me3_hg38::1::1837, 2_HAD_H3K4me3_hg38::1::1838, 2_HAD_H3K4me3_hg38::1::1839, 2_HAD_H3K4me3_hg38::1::1840, 2_HAD_H3K4me3_hg38::1::1841, 1_Mild_H3K4me3_hg38::1::1773, 1_Mild_H3K4me3_hg…	false	-2.579219493479711	12	H__sapiens__5_-716785	30.0	result	0	24	0.05	3	2_HAD_H3K4me3_hg38::1	60	"NP_002591.2, NP_001032418.1, NP_001032416.1, NP_001032417.1, NP_001284369.1, NP_001284370.1, NP_001284371.1"		0.71976401	1.72	NM_002600	NP_002591	"NM_002600.3, NM_001037341.1, NM_001037339.2, NM_001037340.2, NM_001297440.1, NM_001297441.1, NM_001297442.1, XM_011541565.1, XM_005270923.3, XM_006710680.2, XM_011541566.1, XM_005270924.3, XM_005270925.2"
518	50.0	1	28.75	1		"FLJ95812, NACHRA4, NACHR, EBN1, NACRA4, BFNC, EBN, CHRNA4"	single-organism behavior|ligand-gated ion channel activity|cation channel activity|regulation of postsynaptic membrane potential|divalent inorganic cation transport|ion channel activity|behavior|regulation of ion transport|amine transport|sensory perception of pain|receptor complex|transmembrane transporter complex|adult behavior|neuron projection|channel activity|neurotransmitter receptor activi…	GO:0044708|GO:0015276|GO:0005261|GO:0060078|GO:0072511|GO:0005216|GO:0007610|GO:0043269|GO:0015837|GO:0019233|GO:0043235|GO:1902495|GO:0030534|GO:0043005|GO:0015267|GO:0030594|GO:0006816|GO:0042391|GO:0030425|GO:0043025|GO:0022834|GO:0051952|GO:0044297|GO:0051899|GO:0070838|GO:0050890|GO:0097458|GO:0015844|GO:0005230|GO:0034702|GO:0022803|GO:0015872|GO:0022836|GO:0051937|GO:0022838	1.75221239	0.00560059	20	0.57070707	0.49032258	41	3	ENSG00000101204	ENSP00000486914	1137	-0.8	cholinergic receptor nicotinic alpha 4 subunit	"63,361,396"	GeneID:1137	"18,086"	CHRNA4	"63,343,310"	-	"3188, 2612, 404, -300, 2132, 404, -348"	"in gene, in gene, in gene, upstream, in gene, in gene, upstream"	7	"1_Mild_H3K4me3_hg38::1::24349, 1_Mild_H3K4me3_hg38::1::24350, 1_Mild_H3K4me3_hg38::1::24351, 1_Mild_H3K4me3_hg38::1::24352, 2_HAD_H3K4me3_hg38::1::25247, 2_HAD_H3K4me3_hg38::1::25248, 2_HAD_H3K4me3_hg38::1::25249"	false	-0.3714485399820414	4	H__sapiens__5_-703449	37.22580645	query	0	41	0.02	8	1_Mild_H3K4me3_hg38::1	112	"NP_000735.1, NP_001243502.1"	CHRNA4	0.74926254	0.58	NM_001256573	NP_001243502	"NM_000744.6, NM_001256573.1, NR_046317.1, XM_011528524.1"
519	43.0	1	48.5	1		"NPRC, MGC22189, NPR3, ANPRC, GUCY2B, FLJ14054, C5orf23"	circulatory system process|blood circulation|G-protein coupled receptor activity|peptide receptor activity|hormone binding	GO:0003013|GO:0008015|GO:0004930|GO:0001653|GO:0042562	1.6460177	0.00971632	5	0.60752688	0.57195122	49	3	ENSG00000113389	ENSP00000425325	4883	0.17	natriuretic peptide receptor 3	"32,791,724"	GeneID:4883	"102,648"	NPR3	"32,689,076"	+	"21580, 22860, 21308, 23020"	"in gene, in gene, in gene, in gene"	4	"1_Mild_H3K4me3_hg38::1::29296, 1_Mild_H3K4me3_hg38::1::29297, 2_HAD_H3K4me3_hg38::1::30381, 2_HAD_H3K4me3_hg38::1::30382"	false	-2.534800560163971	2	H__sapiens__5_-705162	41.43902439	result	0	49	0.05	6	2_HAD_H3K4me3_hg38::1	63	"NP_000899.1, NP_001191304.1, NP_001191305.1, XP_005248366.1"		0.78466077	1.13	NM_001204376	NP_001191305	"NM_000908.3, NM_001204375.1, NM_001204376.1, XM_005248309.1, XM_011514047.1, XM_011514048.1, XM_005248310.2, XM_011514049.1, XM_011514050.1"
520	46.75	1	44.75	1		GABRB1			1.7079646	0.00591497	4	0.58549223	0.49376114	50	3	ENSG00000163288	ENSP00000426766	2560	-0.06	gamma-aminobutyric acid type A receptor beta1 subunit	"47,427,343"	GeneID:2560	"433,485"	GABRB1	"46,993,858"	+	"-2946, -322, 1566, 38622, -258, 38558"	"upstream, upstream, in gene, in gene, upstream, in gene"	6	"1_Mild_H3K4me3_hg38::1::28325, 1_Mild_H3K4me3_hg38::1::28326, 1_Mild_H3K4me3_hg38::1::28327, 1_Mild_H3K4me3_hg38::1::28328, 2_HAD_H3K4me3_hg38::1::29335, 2_HAD_H3K4me3_hg38::1::29336"	false	-0.28524628781138545	4	H__sapiens__5_-711961	37.79411765	query	0	50	0.05	11	2_HAD_H3K4me3_hg38::1	103	NP_000803.2	GABRB1	0.7640118	0.96	NM_000812	NP_000803	"NM_000812.3, XM_011513678.1"
521	28.0	1	31.0	1		"SACI, RP1-313L4.2, HCA2, Sacy, ADCY10, SAC, HEL-S-7a"	cyclic purine nucleotide metabolic process|cAMP biosynthetic process|ribonucleotide biosynthetic process|cyclase activity|purine-containing compound biosynthetic process|nucleotide biosynthetic process|cyclic nucleotide biosynthetic process|ribose phosphate biosynthetic process|purine nucleotide biosynthetic process|nucleoside phosphate biosynthetic process|lyase activity|purine ribonucleotide bi…	GO:0052652|GO:0006171|GO:0009260|GO:0009975|GO:0072522|GO:0009165|GO:0009190|GO:0046390|GO:0006164|GO:1901293|GO:0016829|GO:0009152|GO:0009187|GO:0046058|GO:0016849	1.77876106	0.00366462	1	0.56218905	0.54769231	29	3	ENSG00000143199	ENSP00000476402	55811	0.15	adenylate cyclase 10 (soluble)	"167,915,526"	GeneID:55811	"106,446"	ADCY10	"167,809,080"	-	"95238, 95366"	"in gene, in gene"	2	"1_Mild_H3K4me3_hg38::1::2919, 2_HAD_H3K4me3_hg38::1::3011"	false	-2.509390304505615	1	H__sapiens__5_-709335	36.46153846	result	0	29	0.05	3	2_HAD_H3K4me3_hg38::1	31	"NP_060887.2, NP_001161221.1, NP_001284701.1"		0.74041298	1.11	NM_018417	NP_060887	"NM_018417.5, NM_001167749.2, NM_001297772.1, XM_011509760.1, XM_011509761.1, XM_011509762.1, XM_011509763.1, XM_006711449.2, XM_011509764.1, XM_011509765.1, XR_921889.1, XM_005245330.3, XM_011509766.1"
522	71.67	1	46.0	1		"GRK5, FLJ39780, GPRK5"	adenylate cyclase-modulating G-protein coupled receptor signaling pathway|G-protein coupled receptor signaling pathway, coupled to cyclic nucleotide second messenger	GO:0007188|GO:0007187	1.79646018	0.00516159	10	0.55665025	0.34333333	26	3	ENSG00000198873	ENSP00000376609	2869	-0.64	G protein-coupled receptor kinase 5	"119,455,619"	GeneID:2869	"247,934"	GRK5	"119,207,685"	+	"-1669, -453, 347, 1547, -1125, 507, 171067"	"upstream, upstream, in gene, in gene, upstream, in gene, in gene"	7	"1_Mild_H3K4me3_hg38::1::5055, 1_Mild_H3K4me3_hg38::1::5056, 1_Mild_H3K4me3_hg38::1::5057, 1_Mild_H3K4me3_hg38::1::5058, 2_HAD_H3K4me3_hg38::1::5329, 2_HAD_H3K4me3_hg38::1::5330, 2_HAD_H3K4me3_hg38::1::5331"	false	-0.4507429832433531	3	H__sapiens__5_-718946	34.6	query	0	26	0.02	1	1_Mild_H3K4me3_hg38::1	123	"NP_005299.1, XP_005269764.1, XP_005269765.1"	GRK5	0.73451327	0.64	NM_005308	NP_005299	"NM_005308.2, XM_005269707.1, XM_005269708.1, XM_011539699.1"
523	14.33	1	28.33	1		"HCAM-1, MGC26303, PDE1A, HCAM1, HSPDE1A, CAM-PDE-1A"	cellular response to fibroblast growth factor stimulus|regulation of phospholipase activity|positive regulation of phospholipase activity|response to fibroblast growth factor|phosphoric ester hydrolase activity|positive regulation of phospholipase C activity|positive regulation of lipase activity|fibroblast growth factor receptor signaling pathway|epidermal growth factor receptor signaling pathwa…	GO:0044344|GO:0010517|GO:0010518|GO:0071774|GO:0042578|GO:0010863|GO:0060193|GO:0008543|GO:0007173|GO:0038127|GO:1900274|GO:0048011|GO:0007202|GO:0060191|GO:0038179|GO:0004112|GO:0008081|GO:0004114	1.7699115	0.00635051	2	0.565	0.37830688	29	3	ENSG00000115252	ENSP00000410309	5136	0.98		"182,522,845"	GeneID:5136	"382,810"	PDE1A	"182,140,035"	-	"2493, 221, 2557, 2029, 317"	"in gene, in gene, in gene, in gene, in gene"	5	"1_Mild_H3K4me3_hg38::1::22663, 1_Mild_H3K4me3_hg38::1::22664, 2_HAD_H3K4me3_hg38::1::23565, 2_HAD_H3K4me3_hg38::1::23566, 2_HAD_H3K4me3_hg38::1::23567"	false	-0.24884320084984649	3	H__sapiens__5_-705372	33.25	query	0	29	0.05	1	2_HAD_H3K4me3_hg38::1	51	"NP_001003683.1, NP_001245241.1, NP_001245242.1, NP_001245243.1, NP_005010.2"	PDE1A	0.74336283	1.98	NM_005019	NP_005010	"NM_001003683.2, NM_001258312.1, NM_001258313.1, NM_001258314.1, NM_005019.4, XM_011511323.1, XM_011511324.1, XM_011511325.1, XM_011511326.1, XR_922940.1"
524	87.5	1	75.5	1		"NPR1, GUCY2A, GUC2A, ANPa, ANPRA, NPRA"	cyclic purine nucleotide metabolic process|ribonucleotide biosynthetic process|circulatory system process|blood circulation|cyclase activity|purine-containing compound biosynthetic process|G-protein coupled receptor activity|regulation of system process|regulation of ion homeostasis|nucleotide biosynthetic process|cyclic nucleotide biosynthetic process|ribose phosphate biosynthetic process|purine…	GO:0052652|GO:0009260|GO:0003013|GO:0008015|GO:0009975|GO:0072522|GO:0004930|GO:0044057|GO:2000021|GO:0009165|GO:0009190|GO:0046390|GO:0006164|GO:0046068|GO:0007168|GO:0043235|GO:1901293|GO:0016829|GO:0001653|GO:0009152|GO:0032844|GO:0009187|GO:0042562|GO:0016849	1.52212389	0.01624393	1	0.65697674	0.46195286	65	3	ENSG00000169418	ENSP00000357669	4881	-0.21		"153,693,992"	GeneID:4881	"15,375"	NPR1	"153,678,617"	+	"-8025, -6585, 551, -9209, -7865, -25"	"upstream, upstream, in gene, upstream, upstream, upstream"	6	"1_Mild_H3K4me3_hg38::1::2481, 1_Mild_H3K4me3_hg38::1::2482, 1_Mild_H3K4me3_hg38::1::2483, 2_HAD_H3K4me3_hg38::1::2540, 2_HAD_H3K4me3_hg38::1::2541, 2_HAD_H3K4me3_hg38::1::2542"	false	-2.4423778813532606	2	H__sapiens__5_-713595	38.36363636	result	0	65	0.05	8	1_Mild_H3K4me3_hg38::1	112	"NP_000897.3, XP_005245275.1, XP_006711405.1, XP_006711406.1"		0.8259587	0.86	NM_000906	NP_000897	"NM_000906.3, XM_005245218.1, XM_006711342.1, XM_006711343.1, XM_011509585.1"
525	109.0	1	66.0	1		"NEEP21, NSG1, D4S234, P21, D4S234E"			1.78761062	0.00285441	4	0.55940594	0.37681159	27	2	ENSG00000168824	ENSP00000480081	27065	-0.72	neuron specific gene family member 1	"4,419,058"	GeneID:27065	"32,802"	NSG1	"4,386,256"	+	"992, 112, 1584"	"in gene, in gene, in gene"	3	"1_Mild_H3K4me3_hg38::1::28075, 2_HAD_H3K4me3_hg38::1::29058, 2_HAD_H3K4me3_hg38::1::29059"	false	-2.3842367040024897	1	H__sapiens__5_-713447	37.16666667	result	0	27	0.02	3	1_Mild_H3K4me3_hg38::1	109	"NP_001035190.1, NP_001274693.1, NP_055207.1, NP_001274692.1"		0.73746313	0.61	NM_014392	NP_055207	"NM_001040101.1, NM_001287764.1, NM_014392.4, NM_001287763.1"
526	43.5	1	47.5	1		"PRO1598, ETL7, RL, RELN, LIS2"	dendritic spine organization|brain development|dendritic spine morphogenesis|regulation of excitatory postsynaptic membrane potential|synaptic transmission, glutamatergic|regulation of postsynaptic membrane potential|regulation of dendritic spine morphogenesis|positive regulation of excitatory postsynaptic membrane potential|regulation of synaptic transmission, glutamatergic|synapse organization|…	GO:0097061|GO:0007420|GO:0060997|GO:0060079|GO:0035249|GO:0060078|GO:0061001|GO:2000463|GO:0051966|GO:0050808|GO:0007610|GO:0043269|GO:0007270|GO:0032412|GO:0034765|GO:0050806|GO:0060996|GO:0050773|GO:0016358|GO:0048814|GO:1900449|GO:0048813|GO:0043005|GO:0048167|GO:0022898|GO:0050804|GO:0034762|GO:0042391|GO:0030425|GO:0045838|GO:0051899|GO:0060998|GO:0007215|GO:0097458|GO:0032409|GO:0060999	1.7699115	0.00560657	7	0.565	0.36615385	35	2	ENSG00000189056	ENSP00000404818	5649	0.13	reelin	"103,989,516"	GeneID:5649	"517,732"	RELN	"103,471,784"	-	"364, -500, 364, -500"	"in gene, upstream, in gene, upstream"	4	"1_Mild_H3K4me3_hg38::1::33792, 1_Mild_H3K4me3_hg38::1::33793, 2_HAD_H3K4me3_hg38::1::35089, 2_HAD_H3K4me3_hg38::1::35090"	false	-0.4663205316703571	2	H__sapiens__5_-717892	37.46153846	query	0	35	0.05	6	2_HAD_H3K4me3_hg38::1	59	"NP_005036.2, NP_774959.1"	RELN	0.74336283	1.09	NM_173054	NP_774959	"NM_005045.3, NM_173054.2"
527	35.13	1	22.63	1		"CAMKB, CAMK2, CAM2, CAMK2B, MGC29528"	dendritic spine organization|dendritic spine morphogenesis|regulation of dendritic spine morphogenesis|divalent inorganic cation transport|synapse organization|endocytic vesicle|regulation of ion transport|dendritic spine development|cytoplasmic vesicle membrane|regulation of calcium ion transport|regulation of dendrite development|dendrite development|regulation of dendrite morphogenesis|dendrit…	GO:0097061|GO:0060997|GO:0061001|GO:0072511|GO:0050808|GO:0030139|GO:0043269|GO:0060996|GO:0030659|GO:0051924|GO:0050773|GO:0016358|GO:0048814|GO:0048813|GO:0048167|GO:0010959|GO:0044057|GO:0012506|GO:0006816|GO:0050804|GO:0048168|GO:0060998|GO:0070838|GO:0030666|GO:0060999	1.62831858	0.0076466	7	0.61413043	0.51335656	67	2	ENSG00000058404	ENSP00000428912	816	-0.63	calcium/calmodulin-dependent protein kinase II beta	"44,325,994"	GeneID:816	"108,844"	CAMK2B	"44,217,150"	-	"49354, 16010, 4778, 4074, 1514, 634, -102, -790, 16170, 1514, -54"	"in gene, in gene, in gene, in gene, in gene, in gene, upstream, upstream, in gene, in gene, upstream"	11	"1_Mild_H3K4me3_hg38::1::33100, 1_Mild_H3K4me3_hg38::1::33101, 1_Mild_H3K4me3_hg38::1::33102, 1_Mild_H3K4me3_hg38::1::33103, 1_Mild_H3K4me3_hg38::1::33104, 1_Mild_H3K4me3_hg38::1::33105, 1_Mild_H3K4me3_hg38::1::33106, 1_Mild_H3K4me3_hg38::1::33107, 2_HAD_H3K4me3_hg38::1::34393, 2_HAD_H3K4me3_hg38::1::34394, 2_HAD_H3K4me3_hg38::1::34395"	false	-0.46419402126344433	8	H__sapiens__5_-701762	40.73809524	query	0	67	0.02	15	1_Mild_H3K4me3_hg38::1	68	"NP_742076.1, NP_742078.1, NP_742081.1, NP_742080.1, NP_742075.1, NP_001211.3, NP_742077.1, NP_742079.1, NP_001280099.1"	CAMK2B	0.79056047	0.64	NM_172084	NP_742081	"NM_172079.2, NM_172081.2, NM_172084.2, NM_172083.2, NM_172078.2, NM_172082.2, NM_172080.2, NM_001220.4, NM_001293170.1, XM_011515547.1, XM_011515548.1, XM_011515549.1, XM_011515550.1, XM_011515551.1, XM_011515552.1, XM_011515553.1, XM_011515554.1, XM_0115"
528	59.5	1	69.5	1		"KARS2, KIAA0070, KARS, KRS, DFNB89, KARS1, CMTRIB"			2.04424779	4.3541E-4	16	0.48917749	0.38888889	9	3	ENSG00000065427	ENSP00000462057	3735	0.22	lysyl-tRNA synthetase	"75,647,687"	GeneID:3735	"19,963"	KARS	"75,627,724"	-	"27111, 26407, 24631, -569, 24647, 2007, -745, -3769, -5337"	"downstream, downstream, downstream, upstream, downstream, in gene, upstream, upstream, upstream"	9	"1_Mild_H3K4me3_hg38::1::13897, 1_Mild_H3K4me3_hg38::1::13898, 1_Mild_H3K4me3_hg38::1::13899, 1_Mild_H3K4me3_hg38::1::13900, 2_HAD_H3K4me3_hg38::1::14627, 2_HAD_H3K4me3_hg38::1::14628, 2_HAD_H3K4me3_hg38::1::14629, 2_HAD_H3K4me3_hg38::1::14630, 2_HAD_H3K4me3_hg38::1::14631"	false	-0.4575859968400474	6	H__sapiens__5_-701903	36.66666667	query	0	9	0.05	0	2_HAD_H3K4me3_hg38::1	223	"NP_005539.1, NP_001123561.1"	KARS	0.6519174	1.17	NM_005548	NP_005539	"NM_005548.2, NM_001130089.1"
529	53.25	1	39.75	1		"ADCY1, AC1, DFNB44"	cellular response to fibroblast growth factor stimulus|energy derivation by oxidation of organic compounds|response to peptide|positive regulation of phospholipase activity|response to peptide hormone|positive regulation of phospholipase C activity|epidermal growth factor receptor signaling pathway|ERBB signaling pathway|energy reserve metabolic process|activation of protein kinase activity|activ…	GO:0044344|GO:0015980|GO:1901652|GO:0010518|GO:0043434|GO:0010863|GO:0007173|GO:0038127|GO:0006112|GO:0032147|GO:0034199|GO:0007187|GO:0048011|GO:0060191|GO:0042044|GO:0071375|GO:0016849|GO:0007188|GO:0010517|GO:0009975|GO:0006833|GO:0071774|GO:0007189|GO:1901653|GO:0060193|GO:0008543|GO:0033762|GO:1900274|GO:0016829|GO:0007193|GO:0007202|GO:0038179|GO:0071377	1.76106195	0.00491003	7	0.5678392	0.46551724	35	3	ENSG00000164742	ENSP00000479770	107	-0.42	adenylate cyclase 1 (brain)	"45,723,116"	GeneID:107	"148,976"	ADCY1	"45,574,140"	+	"-60, 1508, 3684, 4548, -252, 868"	"upstream, in gene, in gene, in gene, upstream, in gene"	6	"1_Mild_H3K4me3_hg38::1::33141, 1_Mild_H3K4me3_hg38::1::33142, 1_Mild_H3K4me3_hg38::1::33143, 1_Mild_H3K4me3_hg38::1::33144, 2_HAD_H3K4me3_hg38::1::34430, 2_HAD_H3K4me3_hg38::1::34431"	false	-0.1931408349825959	4	H__sapiens__5_-712426	34.55172414	query	0	35	0.05	4	1_Mild_H3K4me3_hg38::1	121	"NP_066939.1, XP_005249642.1, NP_001268697.1"	ADCY1	0.74631268	0.75	NM_021116	NP_066939	"NM_021116.2, XM_005249585.1, NM_001281768.1, XM_005249584.2"
530	40.5	1	16.25	1		"KIAA0968, CAMK2A, CAMKA"	endocytic vesicle|endocytic vesicle membrane|vesicle membrane|cytoplasmic vesicle membrane	GO:0030139|GO:0030666|GO:0012506|GO:0030659	1.55752212	0.0256819	5	0.64204545	0.39020408	84	2	ENSG00000070808	ENSP00000427580	815	-1.32	calcium/calmodulin-dependent protein kinase II alpha	"150,289,840"	GeneID:815	"70,349"	CAMK2A	"150,219,491"	-	"11184, 6944, 6160, 208, 3472, 3088, 1232"	"in gene, in gene, in gene, in gene, in gene, in gene, in gene"	7	"1_Mild_H3K4me3_hg38::1::30258, 1_Mild_H3K4me3_hg38::1::30259, 1_Mild_H3K4me3_hg38::1::30260, 1_Mild_H3K4me3_hg38::1::30261, 2_HAD_H3K4me3_hg38::1::31396, 2_HAD_H3K4me3_hg38::1::31397, 2_HAD_H3K4me3_hg38::1::31398"	false	-0.4568262059902546	4	H__sapiens__5_-702109	36.56	query	0	84	0.02	19	1_Mild_H3K4me3_hg38::1	96	"NP_057065.2, NP_741960.1"	CAMK2A	0.81415929	0.4	NM_171825	NP_741960	"NM_015981.3, NM_171825.2"
531	41.57	1	36.71	1		"p35, p23, p25, MGC33831, CDK5R, CDK5R1, CDK5P35, p35nck5a, NCK5A"	regulation of dendrite development|dendritic spine organization|synapse part|dendrite development|regulation of dendrite morphogenesis|brain development|dendritic spine morphogenesis|dendrite morphogenesis|neuron projection|regulation of dendritic spine morphogenesis|contractile fiber|dendrite|neuronal cell body|neuron spine|cell body|synapse|regulation of dendritic spine development|dendritic sp…	GO:0050773|GO:0097061|GO:0044456|GO:0016358|GO:0048814|GO:0007420|GO:0060997|GO:0048813|GO:0043005|GO:0061001|GO:0043292|GO:0030425|GO:0043025|GO:0044309|GO:0044297|GO:0045202|GO:0060998|GO:0043197|GO:0007215|GO:0014069|GO:0097458|GO:0035235|GO:0060996	1.87610619	0.00123268	17	0.53301887	0.38095238	17	3	ENSG00000176749	ENSP00000464129	8851	-0.18	"cyclin-dependent kinase 5, regulatory subunit 1 (p35)"	"32,491,254"	GeneID:8851	"4,167"	CDK5R1	"32,487,087"	+	"-783, 497, 3729, 4401, 7249, 8369, 9105, -815, 625, 3089, 8529"	"upstream, in gene, in gene, downstream, downstream, downstream, downstream, upstream, in gene, in gene, downstream"	11	"1_Mild_H3K4me3_hg38::1::15108, 1_Mild_H3K4me3_hg38::1::15109, 1_Mild_H3K4me3_hg38::1::15110, 1_Mild_H3K4me3_hg38::1::15111, 1_Mild_H3K4me3_hg38::1::15112, 1_Mild_H3K4me3_hg38::1::15113, 1_Mild_H3K4me3_hg38::1::15114, 2_HAD_H3K4me3_hg38::1::15870, 2_HAD_H3K4me3_hg38::1::15871, 2_HAD_H3K4me3_hg38::1::15872, 2_HAD_H3K4me3_hg38::1::15873"	false	-0.45256622780640104	7	H__sapiens__5_-715146	36.93333333	query	0	17	0.05	1	1_Mild_H3K4me3_hg38::1	117	NP_003876.1	CDK5R1	0.7079646	0.88	NM_003885	NP_003876	"NM_003885.2, XM_011525438.1"
532	97.5	1	95.5	1		"LRP8, APOER2, MCI1, HSZ75190, RP5-1024G6.8"	regulation of dendrite development|dendritic spine organization|dendrite development|regulation of dendrite morphogenesis|brain development|dendritic spine morphogenesis|dendrite morphogenesis|regulation of synaptic transmission|regulation of dendritic spine morphogenesis|regulation of dendritic spine development|response to light stimulus|receptor complex|dendritic spine development|positive reg…	GO:0050773|GO:0097061|GO:0016358|GO:0048814|GO:0007420|GO:0060997|GO:0048813|GO:0050804|GO:0061001|GO:0060998|GO:0009416|GO:0043235|GO:0060996|GO:0060999	1.85840708	0.00207077	1	0.53809524	0.45614035	28	3	ENSG00000157193	ENSP00000437009	7804	-0.03	LDL receptor related protein 8	"53,328,149"	GeneID:7804	"85,785"	LRP8	"53,242,364"	-	"89845, 501, -315, 89813, 3381, 469, -187, -1115"	"downstream, in gene, upstream, downstream, in gene, in gene, upstream, upstream"	8	"1_Mild_H3K4me3_hg38::1::1658, 1_Mild_H3K4me3_hg38::1::1659, 1_Mild_H3K4me3_hg38::1::1660, 2_HAD_H3K4me3_hg38::1::1694, 2_HAD_H3K4me3_hg38::1::1695, 2_HAD_H3K4me3_hg38::1::1696, 2_HAD_H3K4me3_hg38::1::1697, 2_HAD_H3K4me3_hg38::1::1698"	false	-0.4276833344330874	4	H__sapiens__5_-711069	39.57894737	query	0	28	0.05	7	1_Mild_H3K4me3_hg38::1	160	"NP_001018064.1, NP_004622.2, NP_059992.3, NP_150643.2"	LRP8	0.71386431	0.98	NM_033300	NP_150643	"NM_001018054.2, NM_004631.4, NM_017522.4, NM_033300.3, XM_005271173.2, XM_011542094.1, XM_006710881.2, XM_006710882.2, XM_005271174.2, XM_005271175.2, XM_011542095.1, XM_011542096.1, XM_011542097.1"
533	58.25	1	56.75	1		"KNSL6, KIF2C, MCAK, CT139"			1.85840708	0.00363139	1	0.53809524	0.2745098	18	3	ENSG00000142945	ENSP00000410346	11004	-0.04	kinesin family member 2C	"44,767,767"	GeneID:11004	"28,055"	KIF2C	"44,739,712"	+	"-8832, -160, 36112, -1120, -32, 36224"	"upstream, upstream, downstream, upstream, upstream, downstream"	6	"1_Mild_H3K4me3_hg38::1::1488, 1_Mild_H3K4me3_hg38::1::1489, 1_Mild_H3K4me3_hg38::1::1490, 2_HAD_H3K4me3_hg38::1::1518, 2_HAD_H3K4me3_hg38::1::1519, 2_HAD_H3K4me3_hg38::1::1520"	false	-0.4342187872293995	4	H__sapiens__5_-709290	32.05555556	query	0	18	0.05	0	1_Mild_H3K4me3_hg38::1	137	"NP_006836.2, NP_001284584.1, NP_001284585.1, NP_001284586.1"	KIF2C	0.71386431	0.97	NM_006845	NP_006836	"NM_006845.3, NM_001297655.1, NM_001297656.1, NM_001297657.1, XM_011540540.1, XM_011540541.1"
534	30.0	1	15.0	0		"CLP, CALML3"			1.82300885	0.00409259	10	0.54854369	0.38961039	25	3	ENSG00000178363	ENSP00000315299	810	-1.0	calmodulin like 3	"5,526,268"	GeneID:810	"1,379"	CALML3	"5,524,889"	+	1063	in gene	1	1_Mild_H3K4me3_hg38::1::3838	false	-0.4096649642037139	1	H__sapiens__5_-715480	36.72727273	query	0	25	0.02	3	1_Mild_H3K4me3_hg38::1	30	NP_005176.1	CALML3	0.72566372	0.5	NM_005185	NP_005176	NM_005185.3
535									2.04424779	0.00115623		0.48917749	0.17857143	9	3	ENSG00000197576	ENSP00000479166	3201						HOXA4							false	-0.4049465666078551		H__sapiens__5_-718490	24.25	query	0	9		1				HOXA4	0.6519174		NM_002141	NP_002132
536	51.0	1	30.75	1		"GPR51, HRIHFB2099, GABABR2, HG20, FLJ36928, GPRC3B, GABBR2"	negative regulation of lyase activity|negative regulation of purine nucleotide metabolic process|regulation of cAMP biosynthetic process|regulation of cAMP metabolic process|negative regulation of cyclic nucleotide biosynthetic process|purine nucleotide biosynthetic process|negative regulation of nucleotide biosynthetic process|negative regulation of cyclase activity|receptor complex|negative reg…	GO:0051350|GO:1900543|GO:0030817|GO:0030814|GO:0030803|GO:0006164|GO:0030809|GO:0031280|GO:0043235|GO:0030818|GO:0030808|GO:0009152|GO:0045761|GO:0009187|GO:0052652|GO:0006171|GO:0009260|GO:0072522|GO:0004930|GO:1900371|GO:0030800|GO:0009165|GO:0030799|GO:0009190|GO:0046390|GO:0007194|GO:1900372|GO:0031279|GO:0051339|GO:1901293|GO:0045980|GO:0030802|GO:0046058|GO:0030815	1.53982301	0.01216648	9	0.64942529	0.51055807	73	2	ENSG00000136928	ENSP00000490789	9568	-0.73		"98,709,197"	GeneID:9568	"421,115"	GABBR2	"98,288,082"	-	"3805, 3053, 1357, -259, 845, -339"	"in gene, in gene, in gene, upstream, in gene, upstream"	6	"1_Mild_H3K4me3_hg38::1::36354, 1_Mild_H3K4me3_hg38::1::36355, 1_Mild_H3K4me3_hg38::1::36356, 1_Mild_H3K4me3_hg38::1::36357, 2_HAD_H3K4me3_hg38::1::37794, 2_HAD_H3K4me3_hg38::1::37795"	false	-0.3189201982964966	4	H__sapiens__5_-708360	40.07692308	query	0	73	0.02	18	1_Mild_H3K4me3_hg38::1	92	NP_005449.5	GABBR2	0.820059	0.6	NM_005458	NP_005449	"NM_005458.7, XM_005252316.3"
537	47.0	1	24.5	1		"GIRK2, BIR1, GIRK-2, KCNJ6, KATP2, hiGIRK2, KATP-2, KCNJ7, MGC126596, KIR3.2, KPLBS"	voltage-gated cation channel activity|ligand-gated ion channel activity|cation channel activity|channel activity|inorganic cation transmembrane transporter activity|ligand-gated channel activity|ion channel activity|cation channel complex|transmembrane transporter complex|ion channel complex|passive transmembrane transporter activity|voltage-gated channel activity|metal ion transmembrane transpor…	GO:0022843|GO:0015276|GO:0005261|GO:0015267|GO:0022890|GO:0022834|GO:0005216|GO:0034703|GO:1902495|GO:0034702|GO:0022803|GO:0022832|GO:0046873|GO:0022836|GO:0022838|GO:0005244	1.75221239	0.00663696	21	0.57070707	0.41935484	36	3	ENSG00000157542	ENSP00000477437	3763	-0.94	potassium voltage-gated channel subfamily J member 6	"37,919,731"	GeneID:3763	"302,249"	KCNJ6	"37,617,482"	-	"244147, 5987, 5283, 3923, 5331, 3347"	"in gene, in gene, in gene, in gene, in gene, in gene"	6	"1_Mild_H3K4me3_hg38::1::24652, 1_Mild_H3K4me3_hg38::1::24653, 1_Mild_H3K4me3_hg38::1::24654, 1_Mild_H3K4me3_hg38::1::24655, 2_HAD_H3K4me3_hg38::1::25549, 2_HAD_H3K4me3_hg38::1::25550"	false	-0.40397667286767414	4	H__sapiens__5_-711109	38.25	query	0	36	0.02	3	1_Mild_H3K4me3_hg38::1	60	NP_002231.1	KCNJ6	0.74926254	0.52	NM_002240	NP_002231	"NM_002240.3, XM_011529558.1, XM_011529559.1"
538	39.33	1	23.0	1		"DRD1A, DRD1, DADR"	learning or memory|single-organism behavior|synaptic transmission, dopaminergic|regulation of cAMP biosynthetic process|multi-organism behavior|synaptic transmission, glutamatergic|divalent inorganic cation transport|visual learning|release of sequestered calcium ion into cytosol|regulation of synaptic transmission, glutamatergic|cellular divalent inorganic cation homeostasis|synapse organization…	GO:0007611|GO:0044708|GO:0001963|GO:0030817|GO:0051705|GO:0035249|GO:0072511|GO:0008542|GO:0051209|GO:0051966|GO:0072503|GO:0050808|GO:0007610|GO:0015837|GO:0006874|GO:0009416|GO:0030808|GO:0007187|GO:0009152|GO:0030816|GO:0045761|GO:0051924|GO:0009187|GO:0052652|GO:0007632|GO:0007188|GO:0051282|GO:0071870|GO:0072522|GO:0004930|GO:0006816|GO:0030799|GO:0009190|GO:0051952|GO:0045981|GO:0055074|GO:…	1.65486726	0.01287327	5	0.60427807	0.3597561	45	3	ENSG00000184845	ENSP00000377353	1812	-0.77	dopamine receptor D1	"175,444,160"	GeneID:1812	"3,488"	DRD1	"175,440,672"	-	"2304, 1184, 0, 1216, -245, -1056"	"in gene, in gene, in gene, in gene, upstream, upstream"	6	"1_Mild_H3K4me3_hg38::1::30464, 1_Mild_H3K4me3_hg38::1::30465, 1_Mild_H3K4me3_hg38::1::30466, 2_HAD_H3K4me3_hg38::1::31602, 2_HAD_H3K4me3_hg38::1::31603, 2_HAD_H3K4me3_hg38::1::31604"	false	-0.38843501397092667	3	H__sapiens__5_-716840	35.29268293	query	0	45	0.02	4	1_Mild_H3K4me3_hg38::1	60	NP_000785.1	DRD1	0.78171091	0.58	NM_000794	NP_000785	NM_000794.3
539	65.33	1	41.0	1		"CREB3L1, OASIS"			1.9380531	0.00177651	11	0.51598174	0.26923077	15	3	ENSG00000157613	ENSP00000481956	90993	-0.67	cAMP responsive element binding protein 3-like 1	"46,321,422"	GeneID:90993	"43,784"	CREB3L1	"46,277,638"	+	"570, 1754, 17882, 90, 538, 18234"	"in gene, in gene, in gene, in gene, in gene, in gene"	6	"1_Mild_H3K4me3_hg38::1::5889, 1_Mild_H3K4me3_hg38::1::5890, 1_Mild_H3K4me3_hg38::1::5891, 2_HAD_H3K4me3_hg38::1::6235, 2_HAD_H3K4me3_hg38::1::6236, 2_HAD_H3K4me3_hg38::1::6237"	false	-0.37174340045223797	3	H__sapiens__5_-711118	27.92307692	query	0	15	0.02	2	1_Mild_H3K4me3_hg38::1	103	NP_443086.1	CREB3L1	0.68731563	0.63	NM_052854	NP_443086	"NM_052854.3, XM_006718380.2"
540	41.87	1	31.27	1		"DPDE2, PDE4A, PDE4, PDE46"	cAMP catabolic process|cyclic nucleotide catabolic process|cyclic nucleotide metabolic process|phosphoric ester hydrolase activity|cyclic-nucleotide phosphodiesterase activity|cAMP metabolic process|phosphoric diester hydrolase activity|3',5'-cyclic-nucleotide phosphodiesterase activity	GO:0006198|GO:0009214|GO:0009187|GO:0042578|GO:0004112|GO:0046058|GO:0008081|GO:0004114	1.9380531	0.00149218	19	0.51598174	0.46153846	16	3	ENSG00000065989	ENSP00000468507	5141	-0.42		"10,469,631"	GeneID:5141	"52,858"	PDE4A	"10,416,773"	+	"-965, -261, 187, 859, 3387, 4219, 5195, 7835, 13787, 14683, 34779, 35595, 36283, 39451, 40027, 44795, 62619, -997, -85, 3387, 4059, 5531, 7867, 13595, 14555, 36283, 44795, 62571"	"upstream, upstream, in gene, in gene, in gene, in gene, in gene, in gene, in gene, in gene, in gene, in gene, in gene, in gene, in gene, in gene, downstream, upstream, upstream, in gene, in gene, in gene, in gene, in gene, in gene, in gene, in gene, downstream"	28	"1_Mild_H3K4me3_hg38::1::18363, 1_Mild_H3K4me3_hg38::1::18364, 1_Mild_H3K4me3_hg38::1::18365, 1_Mild_H3K4me3_hg38::1::18366, 1_Mild_H3K4me3_hg38::1::18367, 1_Mild_H3K4me3_hg38::1::18368, 1_Mild_H3K4me3_hg38::1::18369, 1_Mild_H3K4me3_hg38::1::18370, 1_Mild_H3K4me3_hg38::1::18371, 1_Mild_H3K4me3_hg38::1::18372, 1_Mild_H3K4me3_hg38::1::18373, 1_Mild_H3K4me3_hg38::1::18374, 1_Mild_H3K4me3_hg38::1::18…	false	-0.2884994735211211	15	H__sapiens__5_-701930	30.0	query	0	16	0.05	2	1_Mild_H3K4me3_hg38::1	110	"NP_006193.1, NP_001104777.1, NP_001104778.1, NP_001104779.1, NP_001230050.1"	PDE4A	0.68731563	0.75	NM_006202	NP_006193	"NM_006202.2, NM_001111307.1, NM_001111308.1, NM_001111309.1, NM_001243121.1, XM_011528054.1, XM_011528055.1, XM_005259933.2"
541	44.4	1	25.6	1		"HBAC2, KIAA1060, ADCY2, MGC133314, FLJ16822, FLJ45092, AC2"	cellular response to fibroblast growth factor stimulus|energy derivation by oxidation of organic compounds|response to peptide|positive regulation of phospholipase activity|response to peptide hormone|positive regulation of phospholipase C activity|purine nucleotide biosynthetic process|epidermal growth factor receptor signaling pathway|ERBB signaling pathway|energy reserve metabolic process|acti…	GO:0044344|GO:0015980|GO:1901652|GO:0010518|GO:0043434|GO:0010863|GO:0006164|GO:0007173|GO:0038127|GO:0006112|GO:0032147|GO:0034199|GO:0007187|GO:0048011|GO:0009152|GO:0060191|GO:0042044|GO:0071375|GO:0009187|GO:0016849|GO:0052652|GO:0006171|GO:0009260|GO:0007188|GO:0010517|GO:0009975|GO:0072522|GO:0043005|GO:0006833|GO:0071774|GO:0007189|GO:0009165|GO:0009190|GO:0046390|GO:0030425|GO:1901653|GO:…	1.68141593	0.01005625	5	0.59473684	0.38438438	50	3	ENSG00000078295	ENSP00000426196	108	-0.79	adenylate cyclase 2 (brain)	"7,830,081"	GeneID:108	"433,851"	ADCY2	"7,396,230"	+	"-1542, -454, 538, 1498, 2138, -870, 186"	"upstream, upstream, in gene, in gene, in gene, upstream, in gene"	7	"1_Mild_H3K4me3_hg38::1::29212, 1_Mild_H3K4me3_hg38::1::29213, 1_Mild_H3K4me3_hg38::1::29214, 1_Mild_H3K4me3_hg38::1::29215, 1_Mild_H3K4me3_hg38::1::29216, 2_HAD_H3K4me3_hg38::1::30285, 2_HAD_H3K4me3_hg38::1::30286"	false	-0.17183731004695757	5	H__sapiens__5_-702394	34.27027027	query	0	50	0.02	10	1_Mild_H3K4me3_hg38::1	92	NP_065433.2	ADCY2	0.77286136	0.58	NM_020546	NP_065433	"NM_020546.2, XM_011513942.1, XR_427657.2"
542	26.0	1	9.0	0		"TYH, DYT14, TH, DYT5b"	learning or memory|single-organism behavior|synaptic transmission, dopaminergic|regulation of heart contraction|behavior|neuron-neuron synaptic transmission|heart process|cytoplasmic vesicle membrane|response to alcohol|heart contraction|circulatory system process|neuron projection|phenol-containing compound metabolic process|regulation of system process|response to ethanol|vesicle membrane|dopam…	GO:0007611|GO:0044708|GO:0001963|GO:0008016|GO:0007610|GO:0007270|GO:0003015|GO:0030659|GO:0097305|GO:0060047|GO:0003013|GO:0043005|GO:0018958|GO:0044057|GO:0045471|GO:0012506|GO:0042417|GO:0043025|GO:0044297|GO:0006584|GO:0007612|GO:0050890|GO:0009712|GO:0097458|GO:0007626	1.95575221	0.00237678	11	0.51131222	0.22727273	12	3	ENSG00000180176	ENSP00000403546	7054	-1.53	tyrosine hydroxylase	"2,172,137"	GeneID:7054	"8,208"	TH	"2,163,929"	-	5705	in gene	1	1_Mild_H3K4me3_hg38::1::5432	false	-0.14558669807909966	1	H__sapiens__5_-715820	27.91666667	query	0	12	0.02	0	1_Mild_H3K4me3_hg38::1	26	"NP_954986.2, NP_000351.2, NP_954987.2"	TH	0.68141593	0.35	NM_199293	NP_954987	"NM_199292.2, NM_000360.3, NM_199293.2, XM_011520335.1"
543	57.63	1	20.25	1		"DYT23, CACNA1B, Cav2.2, CACNL1A5, BIII, CACNN"	membrane depolarization|regulation of membrane potential	GO:0051899|GO:0042391	1.7079646	0.01111726	9	0.58549223	0.43560606	37	2	ENSG00000148408	ENSP00000413042	774	-1.51	calcium voltage-gated channel subunit alpha1 B	"138,124,624"	GeneID:774	"246,835"	CACNA1B	"137,877,789"	+	"-365, 723, 4739, 21987, 22547, -829, 1187, 2163, 144611, 145390, 146115"	"upstream, in gene, in gene, in gene, in gene, upstream, in gene, in gene, in gene, in gene, in gene"	11	"1_Mild_H3K4me3_hg38::1::37416, 1_Mild_H3K4me3_hg38::1::37417, 1_Mild_H3K4me3_hg38::1::37418, 1_Mild_H3K4me3_hg38::1::37419, 1_Mild_H3K4me3_hg38::1::37420, 2_HAD_H3K4me3_hg38::1::38920, 2_HAD_H3K4me3_hg38::1::38921, 2_HAD_H3K4me3_hg38::1::38922, 1_Mild_H3K4me3_hg38::1::37421, 1_Mild_H3K4me3_hg38::1::37422, 1_Mild_H3K4me3_hg38::1::37423"	false	-0.3706906437640428	8	H__sapiens__5_-710087	36.87878788	query	0	37	0.02	4	1_Mild_H3K4me3_hg38::1	156	"NP_000709.1, NP_001230741.1"	CACNA1B	0.7640118	0.35	NM_001243812	NP_001230741	"NM_000718.3, NM_001243812.1, XM_011518990.1, XM_011518991.1, XM_011518992.1, XM_011518993.1, XM_011518994.1, XM_011518995.1, XM_011518996.1, XM_011518997.1"
544	49.33	1	21.33	1		GABRG3			1.88495575	5.5447E-4	15	0.53051643	0.76315789	28	3	ENSG00000182256	ENSP00000479113	2567	-1.21	gamma-aminobutyric acid type A receptor gamma3 subunit	"27,533,895"	GeneID:2567	"562,613"	GABRG3	"26,971,282"	+	"-3378, -274, 254, -3346, -370"	"upstream, upstream, in gene, upstream, upstream"	5	"1_Mild_H3K4me3_hg38::1::11227, 1_Mild_H3K4me3_hg38::1::11228, 1_Mild_H3K4me3_hg38::1::11229, 2_HAD_H3K4me3_hg38::1::11858, 2_HAD_H3K4me3_hg38::1::11859"	false	-0.2780789689033149	3	H__sapiens__5_-716214	39.5	query	0	28	0.02	7	1_Mild_H3K4me3_hg38::1	74	"NP_150092.2, NP_001257802.1"	GABRG3	0.70501475	0.43	NM_033223	NP_150092	"NM_033223.4, NM_001270873.1, XM_011521430.1, XM_011521431.1, XM_011521432.1"
545	32.0	1	17.0	1		"mGlu2, GPRC1B, GLUR2, GRM2, MGLUR2"	negative regulation of lyase activity|negative regulation of purine nucleotide metabolic process|regulation of cAMP biosynthetic process|regulation of cAMP metabolic process|negative regulation of cyclic nucleotide biosynthetic process|purine nucleotide biosynthetic process|negative regulation of nucleotide biosynthetic process|negative regulation of cyclase activity|glutamate receptor activity|n…	GO:0051350|GO:1900543|GO:0030817|GO:0030814|GO:0030803|GO:0006164|GO:0030809|GO:0031280|GO:0008066|GO:0030818|GO:0030808|GO:0009152|GO:0045761|GO:0009187|GO:0052652|GO:0006171|GO:0009260|GO:0072522|GO:0004930|GO:1900371|GO:0030800|GO:0009165|GO:0030799|GO:0009190|GO:0046390|GO:0007194|GO:1900372|GO:0031279|GO:0051339|GO:1901293|GO:0045980|GO:0030802|GO:0046058|GO:0030815	1.53982301	0.01422363	3	0.64942529	0.49245852	74	2	ENSG00000164082	ENSP00000408906	2912	-0.91	"glutamate receptor, metabotropic 2"	"51,718,616"	GeneID:2912	"11,583"	GRM2	"51,707,033"	+	"-601, 167, 2087, 231"	"upstream, in gene, in gene, in gene"	4	"1_Mild_H3K4me3_hg38::1::26680, 1_Mild_H3K4me3_hg38::1::26681, 1_Mild_H3K4me3_hg38::1::26682, 2_HAD_H3K4me3_hg38::1::27575"	false	-0.36953104019589833	3	H__sapiens__5_-712231	39.15384615	query	0	74	0.02	19	1_Mild_H3K4me3_hg38::1	47	"NP_000830.2, NP_001123535.1"	GRM2	0.820059	0.53	NM_000839	NP_000830	"NM_000839.3, NM_001130063.1, XM_011533635.1, XM_011533636.1, XM_011533637.1, XM_011533638.1, XM_011533639.1, XM_011533640.1, XM_011533641.1, XM_011533642.1, XM_011533643.1, XR_940421.1, XM_011533644.1, XM_011533645.1, XM_011533646.1, XM_011533647.1"
546	69.0	1	38.5	1		"ECA5, GABRB3, MGC9051"			1.57522124	0.01615767	15	0.63483146	0.43971631	70	2	ENSG00000166206	ENSP00000490678	2562	-0.84	gamma-aminobutyric acid type A receptor beta3 subunit	"26,773,788"	GeneID:2562	"230,242"	GABRB3	"26,543,546"	-	"1372, 156, 1372, 140"	"in gene, in gene, in gene, in gene"	4	"1_Mild_H3K4me3_hg38::1::11224, 1_Mild_H3K4me3_hg38::1::11225, 2_HAD_H3K4me3_hg38::1::11853, 2_HAD_H3K4me3_hg38::1::11854"	false	-0.3536858633561266	2	H__sapiens__5_-712789	37.22916667	query	0	70	0.02	15	1_Mild_H3K4me3_hg38::1	92	"NP_000805.1, NP_068712.1, NP_001178249.1, NP_001265560.1, NP_001178250.1"	GABRB3	0.80825959	0.56	NM_021912	NP_068712	"NM_000814.5, NM_021912.4, NM_001191320.1, NM_001278631.1, NM_001191321.2, NR_103801.1, XM_011521428.1"
547	64.0	1	51.5	1		"CACNA1E, CACNL1A6, BII, Cav2.3, CACH6"	voltage-gated cation channel activity|energy derivation by oxidation of organic compounds|calcium ion transmembrane transporter activity|cation channel activity|channel activity|inorganic cation transmembrane transporter activity|regulation of membrane potential|membrane depolarization|ion channel activity|signal release|energy reserve metabolic process|divalent inorganic cation transmembrane tra…	GO:0022843|GO:0015980|GO:0015085|GO:0005261|GO:0015267|GO:0022890|GO:0042391|GO:0051899|GO:0005216|GO:0023061|GO:0006112|GO:0072509|GO:0022803|GO:0022832|GO:0005262|GO:0046873|GO:0022836|GO:0022838|GO:0005244|GO:0005245	1.63716814	0.00931222	1	0.61081081	0.45625692	59	3	ENSG00000198216	ENSP00000483914	777	-0.31	calcium voltage-gated channel subunit alpha1 E	"181,806,784"	GeneID:777	"323,473"	CACNA1E	"181,483,311"	+	"401, 2545, -943, 1329, 2737"	"in gene, in gene, upstream, in gene, in gene"	5	"1_Mild_H3K4me3_hg38::1::3040, 1_Mild_H3K4me3_hg38::1::3041, 2_HAD_H3K4me3_hg38::1::3130, 2_HAD_H3K4me3_hg38::1::3131, 2_HAD_H3K4me3_hg38::1::3132"	false	-0.3533626995053646	2	H__sapiens__5_-718705	39.13953488	query	0	59	0.05	14	1_Mild_H3K4me3_hg38::1	77	"NP_000712.2, NP_001192222.1, NP_001192223.1"	CACNA1E	0.78761062	0.8	NM_001205294	NP_001192223	"NM_000721.3, NM_001205293.1, NM_001205294.1, XM_011509971.1"
548	58.0	1	57.75	1		"CACNL1A1, MGC120730, CCHL1A1, CACNA1C, CACN2, CaV1.2, LQT8, TS, CACH2"	calcium channel complex|voltage-gated cation channel activity|synapse part|divalent inorganic cation transport|release of sequestered calcium ion into cytosol|regulation of heart contraction|cellular divalent inorganic cation homeostasis|ion channel activity|cellular calcium ion homeostasis|energy reserve metabolic process|heart process|regulation of calcium ion transport|heart contraction|voltag…	GO:0034704|GO:0022843|GO:0044456|GO:0072511|GO:0051209|GO:0008016|GO:0072503|GO:0005216|GO:0006874|GO:0006112|GO:0003015|GO:0051924|GO:0060047|GO:0005245|GO:0051282|GO:0015267|GO:0006816|GO:0031674|GO:0055074|GO:0006875|GO:0072507|GO:0046873|GO:0060401|GO:0015980|GO:0055065|GO:0015085|GO:0005261|GO:0022890|GO:2000021|GO:0060402|GO:0043269|GO:0034703|GO:0051480|GO:0014069|GO:1902495|GO:0051283|GO:…	1.61946903	0.02071795	12	0.61748634	0.33887043	48	2	ENSG00000151067	ENSP00000482910	775	-0.01	calcium voltage-gated channel subunit alpha1 C	"2,697,949"	GeneID:775	"727,163"	CACNA1C	"1,970,786"	+	"33534, 64654, 81566, 82430, 83486, 85726, 86846, 720542, 33502, 64062, 64702, 81566, 82654, 83486, 86766"	"in gene, in gene, in gene, in gene, in gene, in gene, in gene, in gene, in gene, in gene, in gene, in gene, in gene, in gene, in gene"	15	"1_Mild_H3K4me3_hg38::1::7559, 1_Mild_H3K4me3_hg38::1::7560, 1_Mild_H3K4me3_hg38::1::7561, 1_Mild_H3K4me3_hg38::1::7562, 1_Mild_H3K4me3_hg38::1::7563, 1_Mild_H3K4me3_hg38::1::7564, 1_Mild_H3K4me3_hg38::1::7565, 1_Mild_H3K4me3_hg38::1::7566, 2_HAD_H3K4me3_hg38::1::7964, 2_HAD_H3K4me3_hg38::1::7965, 2_HAD_H3K4me3_hg38::1::7966, 2_HAD_H3K4me3_hg38::1::7967, 2_HAD_H3K4me3_hg38::1::7968, 2_HAD_H3K4me3…	false	-0.3312257620965263	8	H__sapiens__5_-710355	34.1627907	query	0	48	0.05	5	2_HAD_H3K4me3_hg38::1	156	"NP_001123304.1, NP_001123306.1, NP_001123307.1, NP_001123309.1, NP_001123310.1, NP_000710.5, NP_001123312.1, NP_001123313.1, NP_001123314.1, NP_001123315.1, NP_001123316.1, NP_001123318.1, NP_001123299.1, NP_001123301.1, NP_001123303.1, NP_001123305.1, NP"	CACNA1C	0.79351032	1.0	NM_199460	NP_955630	"NM_001129832.1, NM_001129834.1, NM_001129835.1, NM_001129837.1, NM_001129838.1, NM_001129840.1, NM_001129841.1, NM_001129842.1, NM_001129843.1, NM_001129844.1, NM_001129846.1, NM_000719.6, NM_001129827.1, NM_001129829.1, NM_001129831.1, NM_001129833.1, NM"
549	30.25	1	16.63	1		"MRD6, NR2B, MGC142178, NMDAR2B, EIEE27, GluN2B, MGC142180, GRIN2B, hNR3"	learning or memory|single-organism behavior|neuron projection|response to ethanol|glycine binding|glutamate receptor signaling pathway|behavior|ionotropic glutamate receptor complex|receptor complex|cognition|neuron part|ionotropic glutamate receptor signaling pathway|transmembrane transporter complex|ion channel complex|response to alcohol|amino acid binding	GO:0007611|GO:0044708|GO:0043005|GO:0045471|GO:0016594|GO:0007215|GO:0007610|GO:0008328|GO:0043235|GO:0050890|GO:0097458|GO:0035235|GO:1902495|GO:0034702|GO:0097305|GO:0016597	1.45132743	0.02713914	12	0.68902439	0.45055526	131	2	ENSG00000273079	ENSP00000489997	2904	-0.86	glutamate ionotropic receptor NMDA type subunit 2B	"13,982,002"	GeneID:2904	"444,665"	GRIN2B	"13,537,337"	-	"7730, 6866, 6402, 5938, 4274, 2674, 1074, -238, 4018, 1074, -238"	"in gene, in gene, in gene, in gene, in gene, in gene, in gene, upstream, in gene, in gene, upstream"	11	"1_Mild_H3K4me3_hg38::1::7815, 1_Mild_H3K4me3_hg38::1::7816, 1_Mild_H3K4me3_hg38::1::7817, 1_Mild_H3K4me3_hg38::1::7818, 1_Mild_H3K4me3_hg38::1::7819, 1_Mild_H3K4me3_hg38::1::7820, 1_Mild_H3K4me3_hg38::1::7821, 1_Mild_H3K4me3_hg38::1::7822, 2_HAD_H3K4me3_hg38::1::8223, 2_HAD_H3K4me3_hg38::1::8224, 2_HAD_H3K4me3_hg38::1::8225"	false	-0.3301855315449343	8	H__sapiens__5_-755821	38.29032258	query	0	131	0.02	39	1_Mild_H3K4me3_hg38::1	55	NP_000825.2	GRIN2B	0.84955752	0.55	NM_000834	NP_000825	"NM_000834.3, XM_011520628.1, XM_011520629.1, XM_011520630.1, XM_005253351.2"
550	67.6	1	58.0	1		"ADCY9, ACIX, AC9, FLJ12046"	cellular response to fibroblast growth factor stimulus|energy derivation by oxidation of organic compounds|response to peptide|positive regulation of phospholipase activity|response to peptide hormone|positive regulation of phospholipase C activity|epidermal growth factor receptor signaling pathway|ERBB signaling pathway|energy reserve metabolic process|activation of protein kinase activity|activ…	GO:0044344|GO:0015980|GO:1901652|GO:0010518|GO:0043434|GO:0010863|GO:0007173|GO:0038127|GO:0006112|GO:0032147|GO:0034199|GO:0007187|GO:0048011|GO:0060191|GO:0042044|GO:0071375|GO:0007188|GO:0010517|GO:0006833|GO:0071774|GO:0007189|GO:1901653|GO:0060193|GO:0008543|GO:0033762|GO:1900274|GO:0007193|GO:0007202|GO:0038179|GO:0071377	1.72566372	0.00595416	16	0.57948718	0.46022727	41	3	ENSG00000162104	ENSP00000461825	115	-0.22	adenylate cyclase 9	"4,116,185"	GeneID:115	"162,798"	ADCY9	"3,953,387"	-	"154809, 4969, 4057, 505, -647, 154873, 4825, 665, -679"	"in gene, in gene, in gene, in gene, upstream, in gene, in gene, in gene, upstream"	9	"1_Mild_H3K4me3_hg38::1::12813, 1_Mild_H3K4me3_hg38::1::12814, 1_Mild_H3K4me3_hg38::1::12815, 1_Mild_H3K4me3_hg38::1::12816, 1_Mild_H3K4me3_hg38::1::12817, 2_HAD_H3K4me3_hg38::1::13502, 2_HAD_H3K4me3_hg38::1::13503, 2_HAD_H3K4me3_hg38::1::13504, 2_HAD_H3K4me3_hg38::1::13505"	false	-0.3097934393276774	5	H__sapiens__5_-711680	34.0	query	0	41	0.05	8	2_HAD_H3K4me3_hg38::1	148	NP_001107.2	ADCY9	0.75811209	0.86	NM_001116	NP_001107	"NM_001116.3, XM_005255079.2, XM_011522353.1"
551	80.0	1	81.0	1		"CACNL1A3, HOKPP, CCHL1A3, MHS5, TTPP1, CACNA1S, hypoPP, HOKPP1, Cav1.1"	calcium channel complex|voltage-gated cation channel activity|calcium ion transmembrane transporter activity|cation channel activity|inorganic cation transmembrane transporter activity|divalent inorganic cation transport|ion channel activity|cation channel complex|transmembrane transporter complex|voltage-gated calcium channel activity|channel activity|calcium ion transport|contractile fiber|I ba…	GO:0034704|GO:0022843|GO:0015085|GO:0005261|GO:0022890|GO:0072511|GO:0005216|GO:0034703|GO:1902495|GO:0005245|GO:0015267|GO:0006816|GO:0043292|GO:0031674|GO:0070838|GO:0072509|GO:0005891|GO:0034702|GO:0022803|GO:0022832|GO:0005262|GO:0046873|GO:0022836|GO:0022838|GO:0005244	1.9380531	9.0404E-4	1	0.51598174	0.56043956	14	3	ENSG00000081248	ENSP00000356307	779	0.02	calcium voltage-gated channel subunit alpha1 S	"201,112,566"	GeneID:779	"73,059"	CACNA1S	"201,039,507"	-	"-2074, -2026, -2538"	"upstream, upstream, upstream"	3	"1_Mild_H3K4me3_hg38::1::3132, 2_HAD_H3K4me3_hg38::1::3224, 2_HAD_H3K4me3_hg38::1::3225"	false	-0.27408615023005845	1	H__sapiens__5_-702508	37.85714286	query	0	14	0.05	0	2_HAD_H3K4me3_hg38::1	81	NP_000060.2	CACNA1S	0.68731563	1.01	NM_000069	NP_000060	"NM_000069.2, XM_005245478.2"
552	65.0	1	55.0	1		"CHRNB2, nAChRB2, EFNL3"	learning or memory|single-organism behavior|synaptic transmission, dopaminergic|multi-organism behavior|ligand-gated ion channel activity|divalent inorganic cation transport|visual learning|ion channel activity|synapse organization|behavior|amine transport|response to light stimulus|visual behavior|regulation of dendrite morphogenesis|dendrite morphogenesis|channel activity|response to ethanol|ca…	GO:0007611|GO:0044708|GO:0001963|GO:0051705|GO:0015276|GO:0072511|GO:0008542|GO:0005216|GO:0050808|GO:0007610|GO:0015837|GO:0009416|GO:0007632|GO:0048814|GO:0048813|GO:0015267|GO:0045471|GO:0006816|GO:0042391|GO:0022834|GO:0051952|GO:0051899|GO:0009712|GO:0015844|GO:0005230|GO:0007626|GO:0015872|GO:0051937|GO:0007420|GO:0005261|GO:0043269|GO:0019233|GO:0043235|GO:1902495|GO:0007270|GO:0097305|GO:…	1.75221239	0.0113128	1	0.57070707	0.44946237	38	3	ENSG00000160716	ENSP00000490474	1141	-0.24	cholinergic receptor nicotinic beta 2 subunit	"154,579,878"	GeneID:1141	"12,097"	CHRNB2	"154,567,781"	+	"-9605, -8645, -1269, 315, 1851, 4059, -9541, -8677, -413, 379, 1051"	"upstream, upstream, upstream, in gene, in gene, in gene, upstream, upstream, upstream, in gene, in gene"	11	"1_Mild_H3K4me3_hg38::1::2524, 1_Mild_H3K4me3_hg38::1::2525, 1_Mild_H3K4me3_hg38::1::2526, 1_Mild_H3K4me3_hg38::1::2527, 1_Mild_H3K4me3_hg38::1::2528, 1_Mild_H3K4me3_hg38::1::2529, 2_HAD_H3K4me3_hg38::1::2585, 2_HAD_H3K4me3_hg38::1::2586, 2_HAD_H3K4me3_hg38::1::2587, 2_HAD_H3K4me3_hg38::1::2588, 2_HAD_H3K4me3_hg38::1::2589"	false	-0.3055913651396579	6	H__sapiens__5_-711518	33.25806452	query	0	38	0.05	4	1_Mild_H3K4me3_hg38::1	173	NP_000739.1	CHRNB2	0.74926254	0.85	NM_000748	NP_000739	NM_000748.2
553	27.0	1	15.6	1		"LMOR, MOR1, OPRM1, KIAA0403, MOR, OPRM"	voltage-gated cation channel activity|single-organism behavior|regulation of cAMP biosynthetic process|divalent inorganic cation transport|negative regulation of cyclic nucleotide biosynthetic process|cellular divalent inorganic cation homeostasis|ion channel activity|behavior|cellular calcium ion homeostasis|regulation of nucleotide biosynthetic process|G-protein coupled receptor signaling pathw…	GO:0022843|GO:0044708|GO:0030817|GO:0072511|GO:0030803|GO:0072503|GO:0005216|GO:0007610|GO:0006874|GO:0030808|GO:0007187|GO:0001653|GO:0009152|GO:0045761|GO:0009187|GO:0005245|GO:0052652|GO:0072522|GO:0004930|GO:0022898|GO:0015267|GO:0045471|GO:0006816|GO:0030799|GO:0009190|GO:0055074|GO:0006875|GO:0031279|GO:0072507|GO:0032409|GO:0046873|GO:0051350|GO:1900543|GO:0055065|GO:0015085|GO:0005261|GO:…	1.90265487	0.0015613	6	0.5255814	0.43382353	19	3	ENSG00000112038	ENSP00000431048	4988	-0.79	"opioid receptor, mu 1"	"154,246,867"	GeneID:4988	"236,371"	OPRM1	"154,010,496"	+	"29120, 234528, 235072, 235872, 236608, 29184"	"in gene, in gene, in gene, in gene, downstream, in gene"	6	"1_Mild_H3K4me3_hg38::1::32431, 1_Mild_H3K4me3_hg38::1::32432, 1_Mild_H3K4me3_hg38::1::32433, 1_Mild_H3K4me3_hg38::1::32434, 1_Mild_H3K4me3_hg38::1::32435, 2_HAD_H3K4me3_hg38::1::33653"	false	-0.30438372568253486	5	H__sapiens__5_-704971	37.82352941	query	0	19	0.02	2	1_Mild_H3K4me3_hg38::1	47	"NP_001138757.1, NP_001008503.2, NP_001138759.1, NP_001138755.1, NP_001138756.1, NP_001008505.2, NP_001008504.2, NP_000905.3, NP_001138751.1, NP_001138752.1, NP_001138753.1, NP_001138758.1, NP_001138754.1, NP_001272451.1, NP_001272457.1, NP_001272455.1, NP"	OPRM1	0.69911504	0.58	NM_001285526	NP_001272455	"NM_001145285.2, NM_001008503.2, NM_001145287.2, NM_001145283.2, NM_001145284.3, NM_001145281.2, NM_001145282.2, NM_001008504.3, NM_001008505.2, NM_001145286.2, NM_001145279.3, NM_000914.4, NM_001145280.3, NM_001285522.1, NM_001285528.1, NM_001285526.1, NM"
554	31.6	1	56.6	1		"PDE1C, Hcam3"	cellular response to fibroblast growth factor stimulus|regulation of phospholipase activity|positive regulation of phospholipase activity|response to fibroblast growth factor|phosphoric ester hydrolase activity|positive regulation of phospholipase C activity|positive regulation of lipase activity|fibroblast growth factor receptor signaling pathway|epidermal growth factor receptor signaling pathwa…	GO:0044344|GO:0010517|GO:0010518|GO:0071774|GO:0042578|GO:0010863|GO:0060193|GO:0008543|GO:0007173|GO:0038127|GO:1900274|GO:0048011|GO:0007202|GO:0060191|GO:0038179|GO:0004112|GO:0008081|GO:0004114	1.94690265	7.9578E-4	7	0.51363636	0.57692308	14	3	ENSG00000154678	ENSP00000379496	5137	0.84		"32,299,404"	GeneID:5137	"682,627"	PDE1C	"31,616,777"	-	"228172, 227532, 364, 239884, 231740, 228844, 223628, 396"	"in gene, in gene, in gene, in gene, in gene, in gene, in gene, in gene"	8	"1_Mild_H3K4me3_hg38::1::32986, 1_Mild_H3K4me3_hg38::1::32987, 1_Mild_H3K4me3_hg38::1::32988, 2_HAD_H3K4me3_hg38::1::34278, 2_HAD_H3K4me3_hg38::1::34279, 2_HAD_H3K4me3_hg38::1::34280, 2_HAD_H3K4me3_hg38::1::34281, 2_HAD_H3K4me3_hg38::1::34282"	false	-0.2648807233987416	5	H__sapiens__5_-710790	31.15384615	query	0	14	0.05	1	2_HAD_H3K4me3_hg38::1	150	"NP_001177985.1, NP_001177986.1, NP_005011.1, NP_001177988.1, NP_001177987.2"	PDE1C	0.68436578	1.79	NM_005020	NP_005011	"NM_001191056.2, NM_001191057.2, NM_005020.3, NM_001191059.2, NM_001191058.2, XM_011515410.1, XM_011515411.1, XM_011515412.1, XM_011515413.1, XM_005249768.3, XM_011515414.1"
555	57.0	1	57.0	1		"GLR5, GluK1, EAA3, EEA3, GLUR5, GRIK1"	ligand-gated ion channel activity|channel activity|synaptic transmission, glutamatergic|regulation of synaptic transmission|ligand-gated channel activity|regulation of synaptic transmission, glutamatergic|ionotropic glutamate receptor activity|ion channel activity|glutamate receptor signaling pathway|glutamate receptor activity|ionotropic glutamate receptor signaling pathway|neuron-neuron synapti…	GO:0015276|GO:0015267|GO:0035249|GO:0050804|GO:0022834|GO:0051966|GO:0004970|GO:0005216|GO:0007215|GO:0008066|GO:0035235|GO:0007270|GO:0005230|GO:0022803|GO:0022836|GO:0022838	1.55752212	0.01036438	21	0.64204545	0.51510204	73	2	ENSG00000171189	ENSP00000382798	2897	0.0	glutamate ionotropic receptor kainate type subunit 1	"29,939,964"	GeneID:2897	"403,031"	GRIK1	"29,536,933"	-	"636, 636"	"in gene, in gene"	2	"1_Mild_H3K4me3_hg38::1::24541, 2_HAD_H3K4me3_hg38::1::25419"	false	-0.18699571768294662	1	H__sapiens__5_-714004	40.28	query	0	73	0.05	18	1_Mild_H3K4me3_hg38::1	57	"NP_000821.1, NP_783300.1, XP_005260999.1, XP_005261000.1, XP_006724054.1"	GRIK1	0.81415929	1.0	NM_175611	NP_783300	"NM_000830.3, NM_175611.2, XM_005260942.1, XM_005260943.1, XM_006723991.1, XM_005260944.2, XM_011529527.1, XM_011529528.1"
556	57.0	1	41.0	1		"NR2A, FESD, LKS, RP11-297M9.2, GluN2A, NMDAR2A, GRIN2A, EPND"	learning or memory|single-organism behavior|glutamate receptor signaling pathway|behavior|ionotropic glutamate receptor complex|receptor complex|cognition|response to ethanol|ionotropic glutamate receptor signaling pathway|transmembrane transporter complex|ion channel complex|response to alcohol	GO:0007611|GO:0044708|GO:0007215|GO:0007610|GO:0008328|GO:0043235|GO:0050890|GO:0045471|GO:0035235|GO:1902495|GO:0034702|GO:0097305	1.40707965	0.03375296	16	0.71069182	0.39620081	130	2	ENSG00000183454	ENSP00000490676	2903	-0.48	glutamate ionotropic receptor NMDA type subunit 2A	"10,183,364"	GeneID:2903	"429,960"	GRIN2A	"9,753,404"	-	"143780, 3108, 143780, 36"	"in gene, in gene, in gene, in gene"	4	"1_Mild_H3K4me3_hg38::1::12930, 1_Mild_H3K4me3_hg38::1::12931, 2_HAD_H3K4me3_hg38::1::13612, 2_HAD_H3K4me3_hg38::1::13613"	false	-0.2867279211845602	2	H__sapiens__5_-716498	36.79104478	query	0	130	0.05	34	1_Mild_H3K4me3_hg38::1	94	"NP_001127879.1, NP_000824.1, NP_001127880.1"	GRIN2A	0.86430678	0.72	NM_001134408	NP_001127880	"NM_001134407.2, NM_000833.4, NM_001134408.2, XM_011522456.1, XM_011522457.1, XM_011522458.1, XM_011522459.1, XM_011522460.1, XM_011522461.1"
557	107.0	1	87.0	1		"DKFZp779F075, KIAA0422, AC6, ADCY6, LCCS8"	cellular response to fibroblast growth factor stimulus|positive regulation of phospholipase activity|epidermal growth factor receptor signaling pathway|ERBB signaling pathway|energy reserve metabolic process|activation of protein kinase A activity|G-protein coupled receptor signaling pathway, coupled to cyclic nucleotide second messenger|purine ribonucleotide biosynthetic process|regulation of li…	GO:0044344|GO:0010518|GO:0007173|GO:0038127|GO:0006112|GO:0034199|GO:0007187|GO:0009152|GO:0060191|GO:0042044|GO:0009187|GO:0052652|GO:0007188|GO:0071870|GO:0010517|GO:0009975|GO:0072522|GO:0071774|GO:0009190|GO:0060193|GO:0016829|GO:0007193|GO:0015980|GO:1901652|GO:0071869|GO:0043434|GO:0010863|GO:0006164|GO:0032147|GO:0048011|GO:0071375|GO:0071868|GO:0016849|GO:0006171|GO:0009260|GO:0006833|GO:…	1.7699115	0.00531486	12	0.565	0.47783251	33	3	ENSG00000174233	ENSP00000447702	112	-0.3	adenylate cyclase 6	"48,789,037"	GeneID:112	"22,845"	ADCY6	"48,766,192"	-	"2861, 333, 317, -211, -2035"	"in gene, in gene, in gene, upstream, upstream"	5	"1_Mild_H3K4me3_hg38::1::8050, 1_Mild_H3K4me3_hg38::1::8051, 2_HAD_H3K4me3_hg38::1::8456, 2_HAD_H3K4me3_hg38::1::8457, 2_HAD_H3K4me3_hg38::1::8458"	false	-0.20651783593238626	2	H__sapiens__5_-714665	35.44827586	query	0	33	0.05	4	1_Mild_H3K4me3_hg38::1	194	"NP_066193.1, NP_056085.1"	ADCY6	0.74336283	0.81	NM_020983	NP_066193	"NM_020983.2, NM_015270.3, XM_006719210.2, XM_011537810.1, XM_011537811.1, XM_005268605.2, XR_944483.1, XM_011537812.1, XM_011537813.1"
558	99.5	1	119.5	1		"PASNA, CACNL1A2, CACNA1D, SANDD, Cav1.3, CCHL1A2, CACH3, CACN4"	calcium channel complex|voltage-gated cation channel activity|energy derivation by oxidation of organic compounds|calcium ion transmembrane transporter activity|cation channel activity|inorganic cation transmembrane transporter activity|divalent inorganic cation transport|regulation of heart contraction|ion channel activity|regulation of ion transport|cation channel complex|energy reserve metabol…	GO:0034704|GO:0022843|GO:0015980|GO:0015085|GO:0005261|GO:0022890|GO:0072511|GO:0008016|GO:0005216|GO:0043269|GO:0034703|GO:0006112|GO:0007187|GO:1902495|GO:0032412|GO:0034765|GO:0003015|GO:0051924|GO:0060047|GO:0005245|GO:0003013|GO:0007188|GO:0010959|GO:0044057|GO:0022898|GO:0015267|GO:0006816|GO:0034762|GO:0042391|GO:0043292|GO:0051899|GO:0031674|GO:0070838|GO:0023061|GO:0072509|GO:0032409|GO:…	1.78761062	0.00390502	3	0.55940594	0.42735043	30	3	ENSG00000157388	ENSP00000490908	776	0.26	calcium voltage-gated channel subunit alpha1 D	"53,813,151"	GeneID:776	"318,175"	CACNA1D	"53,494,976"	+	"-1504, -704, 352, -832, 352"	"upstream, upstream, in gene, upstream, in gene"	5	"1_Mild_H3K4me3_hg38::1::26750, 1_Mild_H3K4me3_hg38::1::26751, 1_Mild_H3K4me3_hg38::1::26752, 2_HAD_H3K4me3_hg38::1::27653, 2_HAD_H3K4me3_hg38::1::27654"	false	-0.2611509183277634	2	H__sapiens__5_-711092	37.92592593	query	0	30	0.05	3	2_HAD_H3K4me3_hg38::1	137	"NP_001122312.1, NP_000711.1, NP_001122311.1"	CACNA1D	0.73746313	1.2	NM_001128840	NP_001122312	"NM_001128840.2, NM_000720.3, NM_001128839.2, XM_011534094.1, XM_011534095.1, XM_011534096.1, XM_005265448.2, XM_011534097.1, XM_011534098.1, XM_011534099.1, XM_011534100.1"
559	44.1	1	37.7	1		"GRIN2C, NR2C, GluN2C, NMDAR2C"	glutamate receptor signaling pathway	GO:0007215	1.66371681	0.00223595	17	0.60106383	0.7219973	59	3	ENSG00000161509	ENSP00000338645	2905	-0.23	glutamate ionotropic receptor NMDA type subunit 2C	"74,861,514"	GeneID:2905	"19,493"	GRIN2C	"74,842,021"	-	"18922, 18506, 18026, 2570, 2101, 394, -486, -11318, 18890, 18026, 1834, 298, -438, -8646, -9318, -11334"	"in gene, in gene, in gene, in gene, in gene, in gene, upstream, upstream, in gene, in gene, in gene, in gene, upstream, upstream, upstream, upstream"	16	"1_Mild_H3K4me3_hg38::1::16164, 1_Mild_H3K4me3_hg38::1::16165, 1_Mild_H3K4me3_hg38::1::16166, 1_Mild_H3K4me3_hg38::1::16167, 1_Mild_H3K4me3_hg38::1::16168, 1_Mild_H3K4me3_hg38::1::16169, 1_Mild_H3K4me3_hg38::1::16170, 1_Mild_H3K4me3_hg38::1::16171, 2_HAD_H3K4me3_hg38::1::16957, 2_HAD_H3K4me3_hg38::1::16958, 2_HAD_H3K4me3_hg38::1::16959, 2_HAD_H3K4me3_hg38::1::16960, 2_HAD_H3K4me3_hg38::1::16961, …	false	-0.23076947740506967	10	H__sapiens__5_-711600	45.71794872	query	0	59	0.05	13	2_HAD_H3K4me3_hg38::1	151	"NP_000826.2, NP_001265482.1"	GRIN2C	0.77876106	0.85	NM_001278553	NP_001265482	"NM_000835.4, NM_001278553.1, NR_103735.1, XM_011524686.1, XM_011524687.1, XM_011524688.1, XM_006721845.2, XM_006721846.2, XM_011524689.1, XM_011524690.1, XM_011524691.1, XM_011524692.1"
560	50.0	1	31.33	1		"ADCY3, ADCY8, HBAC1, AC8"	cellular response to fibroblast growth factor stimulus|learning or memory|single-organism behavior|energy derivation by oxidation of organic compounds|response to peptide|positive regulation of phospholipase activity|response to peptide hormone|positive regulation of phospholipase C activity|epidermal growth factor receptor signaling pathway|behavior|ERBB signaling pathway|energy reserve metaboli…	GO:0044344|GO:0007611|GO:0044708|GO:0015980|GO:1901652|GO:0010518|GO:0043434|GO:0010863|GO:0007173|GO:0007610|GO:0038127|GO:0006112|GO:0032147|GO:0034199|GO:0007187|GO:0048011|GO:0060191|GO:0042044|GO:0071375|GO:0016849|GO:0007188|GO:0010517|GO:0009975|GO:0006833|GO:0071774|GO:0007189|GO:1901653|GO:0060193|GO:0008543|GO:0033762|GO:1900274|GO:0050890|GO:0016829|GO:0007193|GO:0007202|GO:0038179|GO:…	1.74336283	0.00559335	8	0.57360406	0.49885057	32	3	ENSG00000155897	ENSP00000428010	114	-0.67	adenylate cyclase 8 (brain)	"131,041,598"	GeneID:114	"261,298"	ADCY8	"130,780,300"	-	"92734, 3006, 1534, 974"	"in gene, in gene, in gene, in gene"	4	"1_Mild_H3K4me3_hg38::1::35349, 1_Mild_H3K4me3_hg38::1::35350, 1_Mild_H3K4me3_hg38::1::35351, 2_HAD_H3K4me3_hg38::1::36737"	false	-0.19712526959849563	3	H__sapiens__5_-710911	36.73333333	query	0	32	0.02	2	1_Mild_H3K4me3_hg38::1	99	NP_001106.1	ADCY8	0.75221239	0.63	NM_001115	NP_001106	"NM_001115.2, XM_005250769.2, XM_006716501.2"
561	28.33	1	16.33	1		"GluA1, MGC133252, GRIA1, GLUR1, GLURA, HBGR1, GLUH1"	synapse part|ligand-gated ion channel activity|alpha-amino-3-hydroxy-5-methyl-4-isoxazolepropionic acid selective glutamate receptor complex|neuron spine|dendritic spine|ion channel activity|endocytic vesicle|glutamate receptor activity|receptor complex|postsynaptic density|ionotropic glutamate receptor signaling pathway|transmembrane transporter complex|cytoplasmic vesicle membrane|neuron projec…	GO:0044456|GO:0015276|GO:0032281|GO:0044309|GO:0043197|GO:0005216|GO:0030139|GO:0008066|GO:0043235|GO:0014069|GO:0035235|GO:1902495|GO:0030659|GO:0043005|GO:0015267|GO:0012506|GO:0030425|GO:0043025|GO:0022834|GO:0044297|GO:0045202|GO:0004970|GO:0007215|GO:0008328|GO:0030666|GO:0097458|GO:0005230|GO:0034702|GO:0022803|GO:0022836|GO:0022838	1.43362832	0.02451879	5	0.69753086	0.43353175	103	2	ENSG00000155511	ENSP00000428994	2890	-0.79	glutamate ionotropic receptor AMPA type subunit 1	"153,813,873"	GeneID:2890	"324,177"	GRIA1	"153,489,696"	+	"624, 2368, 4384, 1568, 1984, 2496"	"in gene, in gene, in gene, in gene, in gene, in gene"	6	"1_Mild_H3K4me3_hg38::1::30299, 1_Mild_H3K4me3_hg38::1::30300, 1_Mild_H3K4me3_hg38::1::30301, 2_HAD_H3K4me3_hg38::1::31444, 2_HAD_H3K4me3_hg38::1::31445, 2_HAD_H3K4me3_hg38::1::31446"	false	-0.22021953575629413	3	H__sapiens__5_-710874	38.578125	query	0	103	0.02	22	1_Mild_H3K4me3_hg38::1	43	"NP_000818.2, NP_001107655.1, NP_001244948.1, NP_001244949.1, NP_001244950.1, NP_001244951.1, NP_001244952.1"	GRIA1	0.85545723	0.58	NM_001258023	NP_001244952	"NM_000827.3, NM_001114183.1, NM_001258019.1, NM_001258020.1, NM_001258021.1, NM_001258022.1, NM_001258023.1, NR_047578.1, XM_011537635.1, XR_427776.2"
562	139.0	1	136.0	1		"TPRH, TRPH, MGC119994, TPH1"			1.99115044	8.7713E-4	11	0.50222222	0.4	14	3	ENSG00000129167	ENSP00000436081	7166	-0.03	tryptophan hydroxylase 1	"18,040,788"	GeneID:7166	"20,251"	TPH1	"18,020,537"	-	"28180, 28212, 27204"	"downstream, downstream, downstream"	3	"1_Mild_H3K4me3_hg38::1::5674, 2_HAD_H3K4me3_hg38::1::6026, 2_HAD_H3K4me3_hg38::1::6027"	false	-0.12303133068287093	1	H__sapiens__5_-707094	36.81818182	query	0	14	0.05	3	1_Mild_H3K4me3_hg38::1	139	NP_004170.1	TPH1	0.66961652	0.98	NM_004179	NP_004170	NM_004179.2
563	35.4	1	29.2	1		"MGC74427, GLR6, GLUR6, EAA4, GluK2, MRT6, GLUK6, GRIK2"	regulation of synaptic plasticity|ligand-gated ion channel activity|channel activity|regulation of synaptic transmission|ligand-gated channel activity|regulation of neuronal synaptic plasticity|ionotropic glutamate receptor activity|ion channel activity|glutamate receptor signaling pathway|glutamate receptor activity|extracellular ligand-gated ion channel activity|positive regulation of synaptic …	GO:0048167|GO:0015276|GO:0015267|GO:0050804|GO:0022834|GO:0048168|GO:0004970|GO:0005216|GO:0007215|GO:0008066|GO:0005230|GO:0050806|GO:0022803|GO:0022836|GO:0022838	1.5840708	0.00839592	6	0.63128492	0.55226642	87	2	ENSG00000164418	ENSP00000407140	2898	-0.28	glutamate ionotropic receptor kainate type subunit 2	"102,070,083"	GeneID:2898	"676,375"	GRIK2	"101,393,708"	+	"-140, 6100, 6772, 8852, -236, 6036, 8724, 9620"	"upstream, in gene, in gene, in gene, upstream, in gene, in gene, in gene"	8	"1_Mild_H3K4me3_hg38::1::32037, 1_Mild_H3K4me3_hg38::1::32038, 1_Mild_H3K4me3_hg38::1::32039, 1_Mild_H3K4me3_hg38::1::32040, 2_HAD_H3K4me3_hg38::1::33207, 2_HAD_H3K4me3_hg38::1::33208, 2_HAD_H3K4me3_hg38::1::33209, 2_HAD_H3K4me3_hg38::1::33210"	false	-0.18355383035767392	5	H__sapiens__5_-712349	41.72340426	query	0	87	0.05	22	1_Mild_H3K4me3_hg38::1	52	"NP_068775.1, NP_786944.1, NP_001159719.1"	GRIK2	0.80530973	0.82	NM_175768	NP_786944	"NM_021956.4, NM_175768.3, NM_001166247.1, XM_005266945.2, XM_011535777.1, XM_011535778.1, XM_005266946.2, XM_011535779.1, XM_011535780.1, XM_011535781.1"
[truncated: 9 more columns]
