# Supplementary material for: Detection of H3K4me3 Identifies NeuroHIV Signatures, Genomic Effects of Methamphetamine and Addiction Pathways in Postmortem HIV+ Brain Specimens that Are Not Amenable to Transcriptome Analysis
Source: Viruses. 2021 Mar 24;13(4):544. doi: 10.3390/v13040544 (PMC8064323; doi:10.3390/v13040544)
Supplement: Supplementary file 1 [file viruses-13-00544-s001.zip › Supplementary_Table 1 Proximal promoter node.csv]

SUID	1_HIV+M-_H3K4me3_hg38::1 AvgPeak	1_HIV+M-_H3K4me3_hg38::1 Present	2_HIV+M+_H3K4me3_hg38::1 AvgPeak	2_HIV+M+_H3K4me3_hg38::1 Present	Affy Tag	Altsymbols	annotation name	annotations	Chromosome	Ensembl Gene ID	Ensembl Protein ID	Entrez Gene ID	FoldChange (log2Ratio)	Full Description	Gene End	Gene ID	Gene Length	gene name	Gene Start	Gene Strand	Interval Dists to Start	Interval Pos	IntervalCount	Intervals	log score	MergedRegCount	name	node type	p value	Peak Sample	Peak Value	PROT	query term	Ratio	RefSeq mRNA ID	RefSeq Protein ID	RNA	score	selected	shared name	Synonym	UCSC Link	Uniprot ID
327667	63.67	1	50.83	1		"NIP3, BNIP3"	regulation of membrane potential|neuron part|dendrite|neuron projection	GO:0042391|GO:0097458|GO:0030425|GO:0043005	10	ENSG00000176171	ENSP00000487769	664	-0.32	BCL2/adenovirus E1B 19kDa interacting protein 3	"131,982,013"	GeneID:664	"14,330"	BNIP3	"131,967,683"	-	"20509, 19677, 3373, 541, -483, -1699, 19549, 2909, 445, -931"	"downstream, downstream, in gene, in gene, upstream, upstream, downstream, in gene, in gene, upstream"	10	"1_Mild_H3K4me3_hg38::1::5165, 1_Mild_H3K4me3_hg38::1::5166, 1_Mild_H3K4me3_hg38::1::5167, 1_Mild_H3K4me3_hg38::1::5168, 1_Mild_H3K4me3_hg38::1::5169, 1_Mild_H3K4me3_hg38::1::5170, 2_HAD_H3K4me3_hg38::1::5477, 2_HAD_H3K4me3_hg38::1::5478, 2_HAD_H3K4me3_hg38::1::5479, 2_HAD_H3K4me3_hg38::1::5480"	-0.28487802	6	H__sapiens__1_-715031	query	0.05	2_HAD_H3K4me3_hg38::1	183	NP_004043.3	BNIP3	0.8	NM_004052	NP_004043	NM_004052.3	0.752105991	TRUE	H__sapiens__1_-715031	Nip3	Gene BNIP3	Q12983
323573	60.33	1	76	1		"FLJ38884, DKFZp761K2312, PP1628, PLEKHQ1, PLEKHO2, pp9099"			15	ENSG00000241839	ENSP00000483505	80301	0.33	pleckstrin homology domain containing O2	"64,868,002"	GeneID:80301	"26,119"	PLEKHO2	"64,841,883"	+	"-411, 165, -1483, -443, 229"	"upstream, in gene, upstream, upstream, in gene"	5	"1_Mild_H3K4me3_hg38::1::11715, 1_Mild_H3K4me3_hg38::1::11716, 2_HAD_H3K4me3_hg38::1::12374, 2_HAD_H3K4me3_hg38::1::12375, 2_HAD_H3K4me3_hg38::1::12376"	-0.223770164	3	H__sapiens__1_-739018	query	0.05	2_HAD_H3K4me3_hg38::1	116	"NP_079477.2, NP_001181988.1"	PLEKHO2	1.26	NM_025201	NP_079477	"NM_025201.4, NM_001195059.1"	0.799498866	TRUE	H__sapiens__1_-739018	pp9099	Gene PLEKHO2	Q8TD55
323569	64.5	1	77	1		"DKFZp686K08243, ZKSCAN19, ZNF274, FLJ37843, HFB101, ZSCAN51, ZF2"	transcription corepressor activity	GO:0003714	19	ENSG00000171606	ENSP00000484810	10782	0.26	zinc finger protein 274	"58,213,562"	GeneID:10782	"30,573"	ZNF274	"58,182,989"	+	"-1709, -301, 579, 595"	"upstream, upstream, in gene, in gene"	4	"1_Mild_H3K4me3_hg38::1::20920, 1_Mild_H3K4me3_hg38::1::20921, 1_Mild_H3K4me3_hg38::1::20922, 2_HAD_H3K4me3_hg38::1::21659"	-0.223716726	2	H__sapiens__1_-714107	query	0.05	2_HAD_H3K4me3_hg38::1	146	"NP_001265663.1, NP_598009.1, NP_057409.1, NP_057408.2"	ZNF274	1.19	NM_133502	NP_598009	"NM_001278734.1, NM_133502.2, NM_016325.3, NM_016324.3, XM_011526325.1, XM_011526326.1, XM_011526327.1, XM_011526328.1, XM_011526329.1"	0.799541591	TRUE	H__sapiens__1_-714107	ZSCAN51	Gene ZNF274	Q96GC6
323575	40.75	1	58	1		"MHCBFB, A1, RFC, RECC1, MGC51786, RFC140, RFC1, PO-GA"	enzyme activator activity	GO:0008047	4	ENSG00000035928	ENSP00000424713	5981	0.51		"39,366,381"	GeneID:5981	"78,932"	RFC1	"39,287,449"	-	"237, 13197, 12301, 205, -803"	"in gene, in gene, in gene, in gene, upstream"	5	"1_Mild_H3K4me3_hg38::1::28279, 2_HAD_H3K4me3_hg38::1::29286, 2_HAD_H3K4me3_hg38::1::29287, 2_HAD_H3K4me3_hg38::1::29288, 2_HAD_H3K4me3_hg38::1::29289"	-0.223834525	4	H__sapiens__1_-701500	query	0.05	2_HAD_H3K4me3_hg38::1	137	"NP_002904.3, NP_001191676.1"	RFC1	1.42	NM_002913	NP_002904	"NM_002913.4, NM_001204747.1, XM_011513730.1, XM_011513731.1"	0.799447412	TRUE	H__sapiens__1_-701500	RFC140	Gene RFC1	P35251
327674	71.5	1	96.5	1		"ACTRII, ACVR2A, ACVR2"	regulation of ossification	GO:0030278	2	ENSG00000121989	ENSP00000439988	92	0.43	activin A receptor type 2A	"147,930,827"	GeneID:92	"86,310"	ACVR2A	"147,844,517"	+	"-645, 651, 2475, -613, 283"	"upstream, in gene, in gene, upstream, in gene"	5	"1_Mild_H3K4me3_hg38::1::22402, 1_Mild_H3K4me3_hg38::1::22403, 1_Mild_H3K4me3_hg38::1::22404, 2_HAD_H3K4me3_hg38::1::23283, 2_HAD_H3K4me3_hg38::1::23284"	-0.285582046	2	H__sapiens__1_-706206	query	0.05	2_HAD_H3K4me3_hg38::1	121	"NP_001265508.1, NP_001607.1, NP_001265509.1"	ACVR2A	1.35	NM_001616	NP_001607	"NM_001278579.1, NM_001616.4, NM_001278580.1, XM_005263843.2"	0.751576675	TRUE	H__sapiens__1_-706206	ACVR2	Gene ACVR2A	P27037
323577	60	1	46.5	1		"HKPX2, GLRB"	ion channel activity|channel activity|passive transmembrane transporter activity|substrate-specific channel activity|gated channel activity	GO:0005216|GO:0015267|GO:0022803|GO:0022838|GO:0022836	4	ENSG00000109738	ENSP00000441873	2743	-0.37	glycine receptor beta	"157,172,099"	GeneID:2743	"95,974"	GLRB	"157,076,125"	+	"-253, 515, -221, 179"	"upstream, in gene, upstream, in gene"	4	"1_Mild_H3K4me3_hg38::1::28945, 1_Mild_H3K4me3_hg38::1::28946, 2_HAD_H3K4me3_hg38::1::29984, 2_HAD_H3K4me3_hg38::1::29985"	-0.223849092	2	H__sapiens__1_-704675	query	0.05	1_Mild_H3K4me3_hg38::1	73	"NP_000815.1, NP_001159532.1, NP_001159533.1"	GLRB	0.78	NM_001166061	NP_001159533	"NM_000824.4, NM_001166060.1, NM_001166061.1, XM_011531876.1"	0.799435767	TRUE	H__sapiens__1_-704675		Gene GLRB	P48167
323589	85.67	1	72.5	1		"glypican, FLJ38078, GPC1"	response to fibroblast growth factor|fibroblast growth factor receptor signaling pathway|cellular response to fibroblast growth factor stimulus|regulation of cellular response to growth factor stimulus|proteoglycan metabolic process	GO:0071774|GO:0008543|GO:0044344|GO:0090287|GO:0006029	2	ENSG00000063660	ENSP00000415077	2817	-0.24	glypican 1	"240,468,078"	GeneID:2817	"32,380"	GPC1	"240,435,698"	+	"-1794, -594, 1070, 3246, 3774, 15118, 16782, 17374, 18734, -786, 1070, 3278, 16782, 17422, 18702, 20622, 21246"	"upstream, upstream, in gene, in gene, in gene, in gene, in gene, in gene, in gene, upstream, in gene, in gene, in gene, in gene, in gene, in gene, in gene"	17	"1_Mild_H3K4me3_hg38::1::23230, 1_Mild_H3K4me3_hg38::1::23231, 1_Mild_H3K4me3_hg38::1::23232, 1_Mild_H3K4me3_hg38::1::23233, 1_Mild_H3K4me3_hg38::1::23234, 1_Mild_H3K4me3_hg38::1::23235, 1_Mild_H3K4me3_hg38::1::23236, 1_Mild_H3K4me3_hg38::1::23237, 1_Mild_H3K4me3_hg38::1::23238, 2_HAD_H3K4me3_hg38::1::24152, 2_HAD_H3K4me3_hg38::1::24153, 2_HAD_H3K4me3_hg38::1::24154, 2_HAD_H3K4me3_hg38::1::24155,…	-0.223888558	6	H__sapiens__1_-701840	query	0.05	1_Mild_H3K4me3_hg38::1	161	NP_002072.2	GPC1	0.85	NM_002081	NP_002072	"NM_002081.2, XM_011510976.1"	0.799404217	TRUE	H__sapiens__1_-701840	glypican	Gene GPC1	P35052
331775										ENSG00000158636	ENSP00000436968	56946						EMSY							-0.192612587		H__sapiens__1_-711241	query					C11orf30		NM_020193	NP_064578		0.824801451	TRUE	H__sapiens__1_-711241	C11orf30		Q7Z589
323585	162	1	167	1		"FCE, FECH, EPP"			18	ENSG00000066926	ENSP00000467461	2235	0.04		"57,586,737"	GeneID:2235	"41,896"	FECH	"57,544,841"	-	"241, -751, 433, -207"	"in gene, upstream, in gene, upstream"	4	"1_Mild_H3K4me3_hg38::1::17149, 1_Mild_H3K4me3_hg38::1::17150, 2_HAD_H3K4me3_hg38::1::18066, 2_HAD_H3K4me3_hg38::1::18067"	-0.223883386	1	H__sapiens__1_-701966	query	0.05	2_HAD_H3K4me3_hg38::1	167	"NP_001012533.1, NP_000131.2"	FECH	1.03	NM_001012515	NP_001012533	"NM_001012515.2, NM_000140.3, XM_011525881.1, XM_011525882.1"	0.799408351	TRUE	H__sapiens__1_-701966		Gene FECH	P22830
327691	96.5	1	108	1		"ARA24, TC4, Gsp1, RAN"			12	ENSG00000132341	ENSP00000483687	5901	0.16	"RAN, member RAS oncogene family"	"130,877,678"	GeneID:5901	"5,684"	RAN	"130,871,994"	+	"-466, 678, -410, 710, 2086"	"upstream, in gene, upstream, in gene, in gene"	5	"1_Mild_H3K4me3_hg38::1::9317, 1_Mild_H3K4me3_hg38::1::9318, 2_HAD_H3K4me3_hg38::1::9742, 2_HAD_H3K4me3_hg38::1::9743, 2_HAD_H3K4me3_hg38::1::9744"	-0.286305164	2	H__sapiens__1_-707555	query	0.05	1_Mild_H3K4me3_hg38::1	127	"NP_001287726.1, NP_001287725.1, NP_006316.1"	RAN	1.12	NM_006325	NP_006316	"NM_001300797.1, NM_001300796.1, NM_006325.4"	0.751033392	TRUE	H__sapiens__1_-707555	TC4	Gene RAN	P62826
323596	25	1	39.43	1		"MEG1, Grb-10, GRB-IR, GRB10, IRBP, KIAA0207, RSS"	insulin receptor signaling pathway|cellular response to peptide hormone stimulus|cellular response to peptide|regulation of vascular endothelial growth factor receptor signaling pathway|negative regulation of Wnt signaling pathway|cellular response to insulin stimulus|Wnt signaling pathway|regulation of cellular response to growth factor stimulus|response to insulin|energy reserve metabolic proce…	GO:0008286|GO:0071375|GO:1901653|GO:0030947|GO:0030178|GO:0032869|GO:0016055|GO:0090287|GO:0032868|GO:0006112|GO:0030111|GO:1901652|GO:0043434	7	ENSG00000106070	ENSP00000413023	2887	0.66	growth factor receptor bound protein 10	"50,793,462"	GeneID:2887	"203,399"	GRB10	"50,590,063"	-	"11798, 11286, 10742, 1350, 886, -378, 151510, 12918, 11382, 10406, 2454, 918, -330"	"in gene, in gene, in gene, in gene, in gene, upstream, in gene, in gene, in gene, in gene, in gene, in gene, upstream"	13	"1_Mild_H3K4me3_hg38::1::33166, 1_Mild_H3K4me3_hg38::1::33167, 1_Mild_H3K4me3_hg38::1::33168, 1_Mild_H3K4me3_hg38::1::33169, 1_Mild_H3K4me3_hg38::1::33170, 1_Mild_H3K4me3_hg38::1::33171, 2_HAD_H3K4me3_hg38::1::34454, 2_HAD_H3K4me3_hg38::1::34455, 2_HAD_H3K4me3_hg38::1::34456, 2_HAD_H3K4me3_hg38::1::34457, 2_HAD_H3K4me3_hg38::1::34458, 2_HAD_H3K4me3_hg38::1::34459, 2_HAD_H3K4me3_hg38::1::34460"	-0.202397149	7	H__sapiens__1_-704233	query	0.05	2_HAD_H3K4me3_hg38::1	58	"NP_005302.3, NP_001001549.1, NP_001001550.1, NP_001001555.1, XP_005271817.1"	GRB10	1.58	NM_005311	NP_005302	"NM_005311.4, NM_001001549.2, NM_001001550.2, NM_001001555.2, XM_005271760.1, XM_011515303.1, XM_011515304.1, XM_011515305.1, XM_011515306.1, XM_011515307.1, XM_011515308.1, XM_011515309.1, XM_011515310.1, XM_006715704.2, XM_011515311.1, XM_011515312.1, XM"	0.816770484	TRUE	H__sapiens__1_-704233		Gene GRB10	Q13322
331790	42	1	50.5	1		"GNB4, CMTD1F, RP11-145M9.4"	brain development|cellular response to peptide hormone stimulus|energy reserve metabolic process|cellular response to peptide|response to peptide|response to peptide hormone	GO:0007420|GO:0071375|GO:0006112|GO:1901653|GO:1901652|GO:0043434	3	ENSG00000114450	ENSP00000420606	59345	0.27	G protein subunit beta 4	"179,451,583"	GeneID:59345	"55,495"	GNB4	"179,396,088"	-	"591, 3391, 607, -193"	"in gene, in gene, in gene, upstream"	4	"1_Mild_H3K4me3_hg38::1::27573, 2_HAD_H3K4me3_hg38::1::28550, 2_HAD_H3K4me3_hg38::1::28551, 2_HAD_H3K4me3_hg38::1::28552"	-0.160253956	2	H__sapiens__1_-705273	query	0.05	2_HAD_H3K4me3_hg38::1	83	"NP_067642.1, XP_005247749.1, XP_006713784.1"	GNB4	1.2	NM_021629	NP_067642	"NM_021629.3, XM_005247692.1, XM_006713721.1, XM_011513061.1"	0.851927409	TRUE	H__sapiens__1_-705273		Gene GNB4	Q9HAV0
323598	90.33	1	74.33	1		"TBC1D1, KIAA1108, TBC1, TBC"			4	ENSG00000065882	ENSP00000478039	23216	-0.28		"38,139,175"	GeneID:23216	"248,091"	TBC1D1	"37,891,084"	+	"244, 85940, 86612, -204, 85972, 86740"	"in gene, in gene, in gene, upstream, in gene, in gene"	6	"1_Mild_H3K4me3_hg38::1::28262, 1_Mild_H3K4me3_hg38::1::28263, 1_Mild_H3K4me3_hg38::1::28264, 2_HAD_H3K4me3_hg38::1::29266, 2_HAD_H3K4me3_hg38::1::29267, 2_HAD_H3K4me3_hg38::1::29268"	-0.224211462	3	H__sapiens__1_-701924	query	0.05	1_Mild_H3K4me3_hg38::1	133	"NP_001240841.1, NP_001240842.1, NP_001240843.1, NP_001240844.1, NP_055988.2, XP_005262703.1, XP_005262704.1, XP_005262706.1, XP_006714064.1"	TBC1D1	0.82	NM_015173	NP_055988	"NM_001253912.1, NM_001253913.1, NM_001253914.1, NM_001253915.1, NM_015173.3, XM_005262646.1, XM_005262647.1, XM_005262649.1, XM_006714001.1, XM_011513659.1, XM_011513660.1, XM_011513661.1, XM_011513662.1, XM_011513663.1, XM_011513664.1, XM_011513665.1, XM"	0.799146127	TRUE	H__sapiens__1_-701924	TBC1	Gene TBC1D1	Q86TI0
331783	100	1	88.25	1		"FRAT1, FLJ97193"			10	ENSG00000165879	ENSP00000360060	10023	-0.18		"97,321,915"	GeneID:10023	"2,650"	FRAT1	"97,319,265"	+	"-2497, 207, 799, 14655, -129, 831, 12175, 12911"	"upstream, in gene, in gene, downstream, upstream, in gene, downstream, downstream"	8	"1_Mild_H3K4me3_hg38::1::4708, 1_Mild_H3K4me3_hg38::1::4709, 1_Mild_H3K4me3_hg38::1::4710, 1_Mild_H3K4me3_hg38::1::4711, 2_HAD_H3K4me3_hg38::1::4972, 2_HAD_H3K4me3_hg38::1::4973, 2_HAD_H3K4me3_hg38::1::4974, 2_HAD_H3K4me3_hg38::1::4975"	-0.193092436	4	H__sapiens__1_-712701	query	0.05	1_Mild_H3K4me3_hg38::1	185	NP_005470.2	FRAT1	0.88	NM_005479	NP_005470	NM_005479.3	0.824405766	TRUE	H__sapiens__1_-712701		Gene FRAT1	Q92837
331786	75	1	69	1		"C10orf3, CEP55, FLJ10540, CT111, URCC6"			10	ENSG00000138180	ENSP00000389150	55165	-0.12	centrosomal protein 55kDa	"93,529,094"	GeneID:55165	"32,482"	CEP55	"93,496,612"	+	"124, -228"	"in gene, upstream"	2	"1_Mild_H3K4me3_hg38::1::4657, 2_HAD_H3K4me3_hg38::1::4916"	-0.193159813	1	H__sapiens__1_-708623	query	0.05	1_Mild_H3K4me3_hg38::1	75	"NP_060601.3, NP_001120654.1"	CEP55	0.92	NM_018131	NP_060601	"NM_018131.4, NM_001127182.1, XM_011539918.1, XM_011539919.1, XM_011539920.1"	0.824350222	TRUE	H__sapiens__1_-708623	FLJ10540	Gene CEP55	Q53EZ4
323593	60	1	43	1		"KIAA0568, PPL, MGC134872"			16	ENSG00000118898	ENSP00000467699	5493	-0.48	periplakin	"4,937,135"	GeneID:5493	"54,628"	PPL	"4,882,507"	-	"2479, 271, 303, -449"	"in gene, in gene, in gene, upstream"	4	"1_Mild_H3K4me3_hg38::1::12891, 1_Mild_H3K4me3_hg38::1::12892, 2_HAD_H3K4me3_hg38::1::13572, 2_HAD_H3K4me3_hg38::1::13573"	-0.22421091	2	H__sapiens__1_-705837	query	0.05	1_Mild_H3K4me3_hg38::1	97	NP_002696.3	PPL	0.72	NM_002705	NP_002696	"NM_002705.4, XM_006720902.2"	0.799146569	TRUE	H__sapiens__1_-705837		Gene PPL	O60437
323594	78.25	1	68.25	1		"AGRNR, MDDGC9, DAG, DAG1, A3a, MDDGC7, 156DAG, FLJ51254, MDDGA9"	negative regulation of phosphate metabolic process|negative regulation of phosphorus metabolic process|negative regulation of phosphorylation|cell leading edge	GO:0045936|GO:0010563|GO:0042326|GO:0031252	3	ENSG00000173402	ENSP00000442600	1605	-0.2		"49,535,618"	GeneID:1605	"66,915"	DAG1	"49,468,703"	+	"1105, 1985, 71649, -415, 1153, 2145, 3585, 71553"	"in gene, in gene, downstream, upstream, in gene, in gene, in gene, downstream"	8	"1_Mild_H3K4me3_hg38::1::26562, 1_Mild_H3K4me3_hg38::1::26563, 1_Mild_H3K4me3_hg38::1::26564, 2_HAD_H3K4me3_hg38::1::27453, 2_HAD_H3K4me3_hg38::1::27454, 2_HAD_H3K4me3_hg38::1::27455, 2_HAD_H3K4me3_hg38::1::27456, 2_HAD_H3K4me3_hg38::1::27457"	-0.192863482	4	H__sapiens__1_-714511	query	0.05	1_Mild_H3K4me3_hg38::1	176	"NP_001159400.2, NP_001171105.1, NP_001171106.1, NP_001171107.1, NP_001171108.1, NP_001171109.1, NP_001171110.1, NP_001171111.1, NP_001171112.1, NP_001171113.1, NP_001171114.1, NP_001171115.1, NP_004384.4"	DAG1	0.87	NM_004393	NP_004384	"NM_001165928.3, NM_001177634.2, NM_001177635.2, NM_001177636.2, NM_001177637.2, NM_001177638.2, NM_001177639.2, NM_001177640.2, NM_001177641.2, NM_001177642.2, NM_001177643.2, NM_001177644.2, NM_004393.5"	0.824594538	TRUE	H__sapiens__1_-714511	DAG	Gene DAG1	Q14118
327699	46.29	1	53.86	1		"ITPKB, IP3K-B, IP3K, IP3KB, IP3-3KB, PIG37"			1	ENSG00000143772	ENSP00000411152	3707	0.22		"226,739,327"	GeneID:3707	"107,637"	ITPKB	"226,631,690"	-	"59263, 36623, 35967, 35551, 5279, 4351, 671, 59295, 36767, 35967, 35599, 6975, 5215, 751, -961"	"in gene, in gene, in gene, in gene, in gene, in gene, in gene, in gene, in gene, in gene, in gene, in gene, in gene, in gene, upstream"	15	"1_Mild_H3K4me3_hg38::1::3489, 1_Mild_H3K4me3_hg38::1::3490, 1_Mild_H3K4me3_hg38::1::3491, 1_Mild_H3K4me3_hg38::1::3492, 1_Mild_H3K4me3_hg38::1::3493, 1_Mild_H3K4me3_hg38::1::3494, 1_Mild_H3K4me3_hg38::1::3495, 2_HAD_H3K4me3_hg38::1::3660, 2_HAD_H3K4me3_hg38::1::3661, 2_HAD_H3K4me3_hg38::1::3662, 2_HAD_H3K4me3_hg38::1::3663, 2_HAD_H3K4me3_hg38::1::3664, 2_HAD_H3K4me3_hg38::1::3665, 2_HAD_H3K4me3_…	-0.286350495	7	H__sapiens__1_-709456	query	0.05	1_Mild_H3K4me3_hg38::1	169	"NP_002212.3, XP_005273177.1"	ITPKB	1.16	NM_002221	NP_002212	"NM_002221.3, XM_005273120.1"	0.750999349	TRUE	H__sapiens__1_-709456	IP3KB	Gene ITPKB	P27987
331797	96.5	1	99.5	1		"KCNN2, SK2, hSK2, SKCA2, KCa2.2"	ion channel activity|potassium ion transport|channel activity|passive transmembrane transporter activity|inorganic cation transmembrane transporter activity|substrate-specific channel activity|monovalent inorganic cation transport|regulation of ion transmembrane transport|metal ion transmembrane transporter activity|cation channel activity|gated channel activity	GO:0005216|GO:0006813|GO:0015267|GO:0022803|GO:0022890|GO:0022838|GO:0015672|GO:0034765|GO:0046873|GO:0005261|GO:0022836	5	ENSG00000080709	ENSP00000487849	3781	0.04	potassium calcium-activated channel subfamily N member 2	"114,496,500"	GeneID:3781	"440,494"	KCNN2	"114,056,006"	+	"138, 306474, -38, 306522"	"in gene, in gene, upstream, in gene"	4	"1_Mild_H3K4me3_hg38::1::29820, 1_Mild_H3K4me3_hg38::1::29821, 2_HAD_H3K4me3_hg38::1::30930, 2_HAD_H3K4me3_hg38::1::30931"	-0.193365929	2	H__sapiens__1_-702480	query	0.05	2_HAD_H3K4me3_hg38::1	142	"NP_067627.2, NP_740721.1, NP_001265133.1"	KCNN2	1.03	NM_170775	NP_740721	"NR_103458.1, NM_021614.3, NM_170775.2, NM_001278204.1, XM_011543387.1, XM_011543388.1, XM_011543389.1"	0.824180328	TRUE	H__sapiens__1_-702480	KCa2.2	Gene KCNN2	Q9H2S1
323600	83.67	1	79.67	1		"LOXL2, LOR2, WS9-14"	transcription corepressor activity	GO:0003714	8	ENSG00000134013	ENSP00000473322	4017	-0.07	lysyl oxidase like 2	"23,404,209"	GeneID:4017	"107,312"	LOXL2	"23,296,897"	-	"115889, 112881, 321, 115921, 113137, 305, -591"	"downstream, downstream, in gene, downstream, downstream, in gene, upstream"	7	"1_Mild_H3K4me3_hg38::1::34627, 1_Mild_H3K4me3_hg38::1::34628, 1_Mild_H3K4me3_hg38::1::34629, 2_HAD_H3K4me3_hg38::1::35965, 2_HAD_H3K4me3_hg38::1::35966, 2_HAD_H3K4me3_hg38::1::35967, 2_HAD_H3K4me3_hg38::1::35968"	-0.22421735	3	H__sapiens__1_-707805	query	0.05	1_Mild_H3K4me3_hg38::1	171	NP_002309.1	LOXL2	0.95	NM_002318	NP_002309	NM_002318.2	0.799141422	TRUE	H__sapiens__1_-707805	WS9-14	Gene LOXL2	Q9Y4K0
323601	64	1	51.5	1		"SCA31, BEAN1, BEAN"			16	ENSG00000166546	ENSP00000483700	146227	-0.31	"brain expressed, associated with NEDD4, 1"	"66,493,529"	GeneID:146227	"66,232"	BEAN1	"66,427,297"	+	"-545, 831, -577, 415"	"upstream, in gene, upstream, in gene"	4	"1_Mild_H3K4me3_hg38::1::13620, 1_Mild_H3K4me3_hg38::1::13621, 2_HAD_H3K4me3_hg38::1::14320, 2_HAD_H3K4me3_hg38::1::14321"	-0.132772081	2	H__sapiens__1_-712884	query	0.05	1_Mild_H3K4me3_hg38::1	67	"NP_001129578.1, NP_001171491.1, NP_001184153.1, NP_001184154.1"	BEAN1	0.8	NM_001197225	NP_001184154	"NM_001136106.4, NM_001178020.2, NM_001197224.2, NM_001197225.2, XM_011522883.1, XM_011522884.1, XM_011522885.1, XM_011522886.1, XM_011522887.1, XM_011522888.1, XM_011522889.1, XM_011522890.1, XM_011522891.1, XM_011522892.1, XM_011522893.1, XM_011522894.1,"	0.87566465	TRUE	H__sapiens__1_-712884		Gene BEAN1	Q3B7T3
331793	126	1	146	1		"OSBPL6, DKFZp686M06110, FLJ41254, MGC59642, ORP6, FLJ36583"			2	ENSG00000079156	ENSP00000387248	114880	0.21	oxysterol binding protein like 6	"178,399,433"	GeneID:114880	"204,952"	OSBPL6	"178,194,481"	+	"239, -273, 495"	"in gene, upstream, in gene"	3	"1_Mild_H3K4me3_hg38::1::22642, 2_HAD_H3K4me3_hg38::1::23542, 2_HAD_H3K4me3_hg38::1::23543"	-0.112259044	1	H__sapiens__1_-702427	query	0.05	2_HAD_H3K4me3_hg38::1	146	"NP_001188409.1, NP_001188410.1, NP_001188411.1, NP_115912.1, NP_665682.1, XP_005246325.1"	OSBPL6	1.16	NM_145739	NP_665682	"NM_001201480.1, NM_001201481.1, NM_001201482.1, NM_032523.3, NM_145739.2, XM_005246268.1, XM_011510539.1"	0.893812691	TRUE	H__sapiens__1_-702427	ORP6	Gene OSBPL6	Q9BZF3
323611	42.33	1	35.67	1		"HCRTR1, OX1R"			1	ENSG00000121764	ENSP00000384387	3061	-0.25		"31,632,519"	GeneID:3061	"14,830"	HCRTR1	"31,617,689"	+	"-857, 295, 359, 24839"	"upstream, in gene, in gene, downstream"	4	"1_Mild_H3K4me3_hg38::1::1086, 1_Mild_H3K4me3_hg38::1::1087, 2_HAD_H3K4me3_hg38::1::1066, 2_HAD_H3K4me3_hg38::1::1067"	-0.224868998	3	H__sapiens__1_-706178	query	0.05	1_Mild_H3K4me3_hg38::1	85	NP_001516.2	HCRTR1	0.84	NM_001525	NP_001516	"NM_001525.2, XM_011541308.1"	0.798620833	TRUE	H__sapiens__1_-706178	OX1R	Gene HCRTR1	O43613
323609	35.4	1	29.2	1		"MGC74427, GLR6, GLUR6, EAA4, GluK2, MRT6, GLUK6, GRIK2"	ion channel activity|regulation of synaptic plasticity|channel activity|passive transmembrane transporter activity|substrate-specific channel activity|glutamate receptor signaling pathway|gated channel activity	GO:0005216|GO:0048167|GO:0015267|GO:0022803|GO:0022838|GO:0007215|GO:0022836	6	ENSG00000164418	ENSP00000407140	2898	-0.28	glutamate ionotropic receptor kainate type subunit 2	"102,070,083"	GeneID:2898	"676,375"	GRIK2	"101,393,708"	+	"-140, 6100, 6772, 8852, -236, 6036, 8724, 9620"	"upstream, in gene, in gene, in gene, upstream, in gene, in gene, in gene"	8	"1_Mild_H3K4me3_hg38::1::32037, 1_Mild_H3K4me3_hg38::1::32038, 1_Mild_H3K4me3_hg38::1::32039, 1_Mild_H3K4me3_hg38::1::32040, 2_HAD_H3K4me3_hg38::1::33207, 2_HAD_H3K4me3_hg38::1::33208, 2_HAD_H3K4me3_hg38::1::33209, 2_HAD_H3K4me3_hg38::1::33210"	-0.200422913	5	H__sapiens__1_-712349	query	0.05	1_Mild_H3K4me3_hg38::1	52	"NP_068775.1, NP_786944.1, NP_001159719.1"	GRIK2	0.82	NM_175768	NP_786944	"NM_021956.4, NM_175768.3, NM_001166247.1, XM_005266945.2, XM_011535777.1, XM_011535778.1, XM_005266946.2, XM_011535779.1, XM_011535780.1, XM_011535781.1"	0.818384574	TRUE	H__sapiens__1_-712349	MRT6	Gene GRIK2	Q13002
331802	90	1	100	1		"FLJ10461, MGC138291, ECT2, ARHGEF31"	cell-cell junction organization|nucleoside-triphosphatase regulator activity|cell junction organization|GTPase activator activity|regulation of nervous system development|regulation of GTPase activity|neurotrophin TRK receptor signaling pathway|positive regulation of GTPase activity|regulation of neuron differentiation|regulation of GTP catabolic process|cell junction assembly|GTPase regulator ac…	GO:0045216|GO:0060589|GO:0034330|GO:0005096|GO:0051960|GO:0043087|GO:0048011|GO:0043547|GO:0045664|GO:0033124|GO:0034329|GO:0030695|GO:0050767|GO:0038179|GO:0008047	3	ENSG00000114346	ENSP00000443160	1894	0.15	epithelial cell transforming 2	"172,829,265"	GeneID:1894	"78,583"	ECT2	"172,750,682"	+	"-378, 438, 198"	"upstream, in gene, in gene"	3	"1_Mild_H3K4me3_hg38::1::27553, 1_Mild_H3K4me3_hg38::1::27554, 2_HAD_H3K4me3_hg38::1::28530"	-0.19338783	1	H__sapiens__1_-705258	query	0.05	2_HAD_H3K4me3_hg38::1	100	"NP_001245244.1, NP_001245245.1, NP_060568.3, XP_005247233.1"	ECT2	1.11	NM_018098	NP_060568	"NM_001258315.1, NM_001258316.1, NM_018098.5, XM_005247176.1, XM_006713523.2, XM_011512514.1, XM_011512515.1, XM_011512516.1, XM_006713524.2"	0.824162277	TRUE	H__sapiens__1_-705258	ARHGEF31	Gene ECT2	Q9H8V3
323619	106.67	1	98.33	1		"MAP3K14, HSNIK, FTDCR1B, HS, NIK"			17	ENSG00000006062	ENSP00000482657	9020	-0.12	mitogen-activated protein kinase kinase kinase 14	"45,317,064"	GeneID:9020	"53,945"	MAP3K14	"45,263,119"	-	"54920, 1864, 552, 54920, 1992, 616, -312"	"downstream, in gene, in gene, downstream, in gene, in gene, upstream"	7	"1_Mild_H3K4me3_hg38::1::15629, 1_Mild_H3K4me3_hg38::1::15630, 1_Mild_H3K4me3_hg38::1::15631, 2_HAD_H3K4me3_hg38::1::16399, 2_HAD_H3K4me3_hg38::1::16400, 2_HAD_H3K4me3_hg38::1::16401, 2_HAD_H3K4me3_hg38::1::16402"	-0.225093233	3	H__sapiens__1_-701096	query	0.05	1_Mild_H3K4me3_hg38::1	160	NP_003945.2	MAP3K14	0.92	NM_003954	NP_003945	"NM_003954.4, XM_011525441.1, XR_934591.1, XR_951536.1, XR_952490.1"	0.798441774	TRUE	H__sapiens__1_-701096	HSNIK	Gene MAP3K14	Q99558
323615	38	1	25	1		"PLCB1, PLC154, EIEE12, PLC-154, PI-PLC, PLC-I, FLJ45792, PLCB1B, PLCB1A"	nucleoside-triphosphatase regulator activity|brain development|GTPase activator activity|positive regulation of GTPase activity|regulation of GTP catabolic process|glutamate receptor signaling pathway|GTPase regulator activity|regulation of GTPase activity|enzyme activator activity|developmental growth|phosphoric ester hydrolase activity	GO:0060589|GO:0007420|GO:0005096|GO:0043547|GO:0033124|GO:0007215|GO:0030695|GO:0043087|GO:0008047|GO:0048589|GO:0042578	20	ENSG00000182621	ENSP00000490862	23236	-0.6	phospholipase C beta 1	"8,884,900"	GeneID:23236	"752,646"	PLCB1	"8,132,254"	+	"-446, 706, 2850, 3202, -574, 50, 642"	"upstream, in gene, in gene, in gene, upstream, in gene, in gene"	7	"1_Mild_H3K4me3_hg38::1::23512, 1_Mild_H3K4me3_hg38::1::23513, 1_Mild_H3K4me3_hg38::1::23514, 1_Mild_H3K4me3_hg38::1::23515, 2_HAD_H3K4me3_hg38::1::24422, 2_HAD_H3K4me3_hg38::1::24423, 2_HAD_H3K4me3_hg38::1::24424"	-0.224948085	4	H__sapiens__1_-716300	query	0.05	1_Mild_H3K4me3_hg38::1	88	"NP_056007.1, NP_877398.1"	PLCB1	0.66	NM_182734	NP_877398	"NM_015192.3, NM_182734.2, XM_011529199.1, XM_011529200.1, XM_011529201.1, XM_011529202.1, XM_011529203.1"	0.798557675	TRUE	H__sapiens__1_-716300	PLC154	Gene PLCB1	Q9NQ66
331807	35	1	31	1		"UCP1, SLC25A7, UCP"	fat cell differentiation|monovalent inorganic cation transport	GO:0045444|GO:0015672	4	ENSG00000109424	ENSP00000262999	7350	-0.18	"uncoupling protein 1 (mitochondrial, proton carrier)"	"140,568,902"	GeneID:7350	"9,508"	UCP1	"140,559,394"	-	"-58, -250"	"upstream, upstream"	2	"1_Mild_H3K4me3_hg38::1::28835, 2_HAD_H3K4me3_hg38::1::29873"	-0.193537308	1	H__sapiens__1_-704643	query	0.05	1_Mild_H3K4me3_hg38::1	35	NP_068605.1	UCP1	0.89	NM_021833	NP_068605	"NM_021833.4, XM_005263206.2, XM_011532228.1"	0.824039093	TRUE	H__sapiens__1_-704643	UCP	Gene UCP1	P25874
323629	28.5	1	24	1		"Smag-82, FGF5, HBGF-5, TCMGLY"	insulin receptor signaling pathway|fibroblast growth factor receptor signaling pathway|cellular response to fibroblast growth factor stimulus|cellular response to peptide hormone stimulus|cellular response to peptide|ERBB signaling pathway|epidermal growth factor receptor signaling pathway|response to fibroblast growth factor|neurotrophin TRK receptor signaling pathway|Fc receptor signaling pathw…	GO:0008286|GO:0008543|GO:0044344|GO:0071375|GO:1901653|GO:0038127|GO:0007173|GO:0071774|GO:0048011|GO:0038093|GO:0032869|GO:0032868|GO:0038179|GO:1901652|GO:0043434	4	ENSG00000138675	ENSP00000423903	2250	-0.25	fibroblast growth factor 5	"80,291,017"	GeneID:2250	"24,429"	FGF5	"80,266,588"	+	"-156, 612, 2036, -220"	"upstream, in gene, in gene, upstream"	4	"1_Mild_H3K4me3_hg38::1::28507, 1_Mild_H3K4me3_hg38::1::28508, 1_Mild_H3K4me3_hg38::1::28509, 2_HAD_H3K4me3_hg38::1::29519"	-0.20857967	2	H__sapiens__1_-708705	query	0.05	2_HAD_H3K4me3_hg38::1	38	"NP_004455.2, NP_149134.1, NP_001278741.1"	FGF5	0.84	NM_033143	NP_149134	"NM_004464.3, NM_033143.2, NM_001291812.1"	0.811736361	TRUE	H__sapiens__1_-708705		Gene FGF5	P12034
327720	31	1	56.5	1		"TM4SF2b, CD231, A15, TM4SF2, DXS1692E, MRX58, TSPAN7, CCG-B7, MXS1, TALLA-1"			X	ENSG00000156298	ENSP00000419321	7102	0.87	tetraspanin 7	"38,688,918"	GeneID:7102	"127,440"	TSPAN7	"38,561,478"	+	"-390, 634, 1242, -230, 570"	"upstream, in gene, in gene, upstream, in gene"	5	"1_Mild_H3K4me3_hg38::1::37594, 1_Mild_H3K4me3_hg38::1::37595, 1_Mild_H3K4me3_hg38::1::37596, 2_HAD_H3K4me3_hg38::1::39090, 2_HAD_H3K4me3_hg38::1::39091"	-0.287435385	2	H__sapiens__1_-710965	query	0.05	2_HAD_H3K4me3_hg38::1	80	NP_004606.2	TSPAN7	1.82	NM_004615	NP_004606	NM_004615.3	0.750185038	TRUE	H__sapiens__1_-710965	TM4SF2	Gene TSPAN7	P41732
323624	39	1	52	1		"HTX1, ZIC3, HTX, ZNF203, VACTERLX"			X	ENSG00000156925	ENSP00000359638	7547	0.42	Zic family member 3	"137,572,100"	GeneID:7547	"5,913"	ZIC3	"137,566,187"	+	"-427, 549, -75, 533"	"upstream, in gene, upstream, in gene"	4	"1_Mild_H3K4me3_hg38::1::38291, 1_Mild_H3K4me3_hg38::1::38292, 2_HAD_H3K4me3_hg38::1::39787, 2_HAD_H3K4me3_hg38::1::39788"	-0.225137208	2	H__sapiens__1_-711032	query	0.05	2_HAD_H3K4me3_hg38::1	54	NP_003404.1	ZIC3	1.33	NM_003413	NP_003404	NM_003413.3	0.798406664	TRUE	H__sapiens__1_-711032	ZNF203	Gene ZIC3	O60481
323633	30.25	1	16.63	1		"MRD6, NR2B, MGC142178, NMDAR2B, EIEE27, GluN2B, MGC142180, GRIN2B, hNR3"	neuron part|glutamate receptor signaling pathway|receptor complex|neuron projection	GO:0097458|GO:0007215|GO:0043235|GO:0043005	12	ENSG00000273079	ENSP00000489997	2904	-0.86	glutamate ionotropic receptor NMDA type subunit 2B	"13,982,002"	GeneID:2904	"444,665"	GRIN2B	"13,537,337"	-	"7730, 6866, 6402, 5938, 4274, 2674, 1074, -238, 4018, 1074, -238"	"in gene, in gene, in gene, in gene, in gene, in gene, in gene, upstream, in gene, in gene, upstream"	11	"1_Mild_H3K4me3_hg38::1::7815, 1_Mild_H3K4me3_hg38::1::7816, 1_Mild_H3K4me3_hg38::1::7817, 1_Mild_H3K4me3_hg38::1::7818, 1_Mild_H3K4me3_hg38::1::7819, 1_Mild_H3K4me3_hg38::1::7820, 1_Mild_H3K4me3_hg38::1::7821, 1_Mild_H3K4me3_hg38::1::7822, 2_HAD_H3K4me3_hg38::1::8223, 2_HAD_H3K4me3_hg38::1::8224, 2_HAD_H3K4me3_hg38::1::8225"	-0.22389644	8	H__sapiens__1_-755821	query	0.02	1_Mild_H3K4me3_hg38::1	55	NP_000825.2	GRIN2B	0.55	NM_000834	NP_000825	"NM_000834.3, XM_011520628.1, XM_011520629.1, XM_011520630.1, XM_005253351.2"	0.799397916	TRUE	H__sapiens__1_-755821	NMDAR2B	Gene GRIN2B	Q13224
323643	19.56	1	32.69	1		"NFIA, DKFZp434L0422, KIAA1439, DKFZp686J23256, NFI-L, FLJ39164"			1	ENSG00000162599	ENSP00000474817	4774	0.74	nuclear factor I/A	"61,462,788"	GeneID:4774	"385,531"	NFIA	"61,077,257"	+	"-425, 471, 4631, 5975, 11383, 106615, -1097, 39, 2935, 3767, 4727, 5879, 10519, 11359, 11991, 13207, 13687, 24093, 106407, 107447, 110807, 197815"	"upstream, in gene, in gene, in gene, in gene, in gene, upstream, in gene, in gene, in gene, in gene, in gene, in gene, in gene, in gene, in gene, in gene, in gene, in gene, in gene, in gene, in gene"	22	"1_Mild_H3K4me3_hg38::1::1724, 1_Mild_H3K4me3_hg38::1::1725, 1_Mild_H3K4me3_hg38::1::1726, 1_Mild_H3K4me3_hg38::1::1727, 1_Mild_H3K4me3_hg38::1::1728, 1_Mild_H3K4me3_hg38::1::1729, 2_HAD_H3K4me3_hg38::1::1771, 2_HAD_H3K4me3_hg38::1::1772, 2_HAD_H3K4me3_hg38::1::1773, 2_HAD_H3K4me3_hg38::1::1774, 2_HAD_H3K4me3_hg38::1::1775, 2_HAD_H3K4me3_hg38::1::1776, 2_HAD_H3K4me3_hg38::1::1777, 2_HAD_H3K4me3_h…	-0.225464234	16	H__sapiens__1_-711765	query	0.05	2_HAD_H3K4me3_hg38::1	119	"NP_001128145.1, NP_005586.1, NP_001138983.1, NP_001138984.1"	NFIA	1.67	NM_005595	NP_005586	"NM_001134673.3, NM_005595.4, NM_001145511.1, NM_001145512.1, XM_011541512.1, XM_011541513.1, XM_011541514.1, XM_011541515.1"	0.798145606	TRUE	H__sapiens__1_-711765	NFI-L	Gene NFIA	Q12857
323644	52.92	1	44.39	1		"RES4-23, CRBM, SH3BP2, 3BP2, FLJ42079, CRPM, FLJ54978"			4	ENSG00000087266	ENSP00000426818	6452	-0.25	SH3-domain binding protein 2	"2,841,096"	GeneID:6452	"48,073"	SH3BP2	"2,793,023"	+	"-1215, -223, 577, 2321, 3841, 7361, 19425, 24881, 25537, 49265, 50497, 52961, -255, 657, 2785, 3177, 7345, 20225, 24897, 25729, 44897, 50465, 51361"	"upstream, upstream, in gene, in gene, in gene, in gene, in gene, in gene, in gene, downstream, downstream, downstream, upstream, in gene, in gene, in gene, in gene, in gene, in gene, in gene, in gene, downstream, downstream"	23	"1_Mild_H3K4me3_hg38::1::28024, 1_Mild_H3K4me3_hg38::1::28025, 1_Mild_H3K4me3_hg38::1::28026, 1_Mild_H3K4me3_hg38::1::28027, 1_Mild_H3K4me3_hg38::1::28028, 1_Mild_H3K4me3_hg38::1::28029, 1_Mild_H3K4me3_hg38::1::28030, 1_Mild_H3K4me3_hg38::1::28031, 1_Mild_H3K4me3_hg38::1::28032, 1_Mild_H3K4me3_hg38::1::28033, 1_Mild_H3K4me3_hg38::1::28034, 1_Mild_H3K4me3_hg38::1::28035, 2_HAD_H3K4me3_hg38::1::290…	-0.210625294	13	H__sapiens__1_-702712	query	0.05	2_HAD_H3K4me3_hg38::1	169	"NP_003014.3, NP_001116153.1, NP_001139327.1, NP_001139328.1"	SH3BP2	0.84	NM_003023	NP_003014	"NM_003023.4, NM_001122681.1, NM_001145855.1, NM_001145856.1, XM_011513547.1, XR_924990.1, XM_011513548.1, XM_005247998.3, XM_011513549.1, XM_005247999.3, XM_011513550.1, XM_011513551.1, XM_011513552.1, XM_011513553.1, XM_011513554.1, XM_011513555.1, XM_01"	0.810077551	TRUE	H__sapiens__1_-702712	RES4-23	Gene SH3BP2	P78314
323646	43.2	1	43.2	1		"CBFA2T1, MGC2796, AML1-MTG8, ETO, ZMYND2, MTG8b, AML1T1, RUNX1T1, MTG8, CDR, FLJ33145, DKFZp564B213"			8	ENSG00000079102	ENSP00000481799	862	0	"runt related transcription factor 1; translocated to, 1 (cyclin D related)"	"92,103,226"	GeneID:862	"148,259"	RUNX1T1	"91,954,967"	-	"41466, 9050, 8154, 7322, 1146, -358, 40586, 7770, 7290, 1178"	"in gene, in gene, in gene, in gene, in gene, upstream, in gene, in gene, in gene, in gene"	10	"1_Mild_H3K4me3_hg38::1::35111, 1_Mild_H3K4me3_hg38::1::35112, 1_Mild_H3K4me3_hg38::1::35113, 1_Mild_H3K4me3_hg38::1::35114, 1_Mild_H3K4me3_hg38::1::35115, 1_Mild_H3K4me3_hg38::1::35116, 2_HAD_H3K4me3_hg38::1::36482, 2_HAD_H3K4me3_hg38::1::36483, 2_HAD_H3K4me3_hg38::1::36484, 2_HAD_H3K4me3_hg38::1::36485"	-0.225485997	5	H__sapiens__1_-702423	query	0.05	2_HAD_H3K4me3_hg38::1	117	"NP_004340.1, NP_783552.1, NP_783553.1, NP_001185554.1, NP_783554.1, NP_001185555.1, NP_001185556.1, NP_001185557.1, NP_001185558.1, NP_001185559.1, NP_001185560.1, NP_001185561.1, NP_001185562.1, NP_001185563.1, NP_001185608.1"	RUNX1T1	1	NM_175636	NP_783554	"NM_004349.3, NM_175634.2, NM_175635.2, NM_001198625.1, NM_175636.2, NM_001198626.1, NM_001198627.1, NM_001198628.1, NM_001198629.1, NM_001198630.1, NM_001198631.1, NM_001198632.1, NM_001198633.1, NM_001198634.1, NM_001198679.1, XM_011517351.1, XM_01151735"	0.798128236	TRUE	H__sapiens__1_-702423	ZMYND2	Gene RUNX1T1	Q06455
323639	80	1	93	1		"AMPK, MGC33776, MGC57364, PRKAA1, AMPKa1"	insulin receptor signaling pathway|cellular response to insulin stimulus|cellular response to peptide hormone stimulus|response to insulin|cellular response to peptide|response to peptide|response to peptide hormone	GO:0008286|GO:0032869|GO:0071375|GO:0032868|GO:1901653|GO:1901652|GO:0043434	5	ENSG00000132356	ENSP00000380317	5562	0.22	protein kinase AMP-activated catalytic subunit alpha 1	"40,798,195"	GeneID:5562	"38,816"	PRKAA1	"40,759,379"	-	"43923, 42675, 42067, 531, -333, 42643, 179, -333"	"downstream, downstream, downstream, in gene, upstream, downstream, in gene, upstream"	8	"1_Mild_H3K4me3_hg38::1::29347, 1_Mild_H3K4me3_hg38::1::29348, 1_Mild_H3K4me3_hg38::1::29349, 1_Mild_H3K4me3_hg38::1::29350, 1_Mild_H3K4me3_hg38::1::29351, 2_HAD_H3K4me3_hg38::1::30434, 2_HAD_H3K4me3_hg38::1::30435, 2_HAD_H3K4me3_hg38::1::30436"	-0.197931639	4	H__sapiens__1_-707556	query	0.05	2_HAD_H3K4me3_hg38::1	144	"NP_996790.3, NP_006242.5, XP_006714545.1"	PRKAA1	1.16	NM_206907	NP_996790	"NM_206907.3, NM_006251.5, XM_006714482.1"	0.820425936	TRUE	H__sapiens__1_-707556	AMPKa1	Gene PRKAA1	Q13131
327744	54.5	1	60.83	1		"PRKAR2, RII-BETA, PRKAR2B"	fibroblast growth factor receptor signaling pathway|cellular response to fibroblast growth factor stimulus|negative regulation of phosphate metabolic process|negative regulation of phosphorus metabolic process|cellular response to peptide hormone stimulus|cellular response to peptide|ERBB signaling pathway|negative regulation of protein phosphorylation|epidermal growth factor receptor signaling p…	GO:0008543|GO:0044344|GO:0045936|GO:0010563|GO:0071375|GO:1901653|GO:0038127|GO:0001933|GO:0007173|GO:0071774|GO:0048011|GO:0006112|GO:0042326|GO:0010517|GO:0010518|GO:1900274|GO:0060191|GO:0038179|GO:1901652|GO:0043434|GO:0060193	7	ENSG00000005249	ENSP00000265717	5577	0.16	protein kinase cAMP-dependent type II regulatory subunit beta	"107,161,811"	GeneID:5577	"117,083"	PRKAR2B	"107,044,728"	+	"-2147, -328, 296, 2472, 123624, 124296, 125320, -344, 296, 1800, 124392, 126728"	"upstream, upstream, in gene, in gene, downstream, downstream, downstream, upstream, in gene, in gene, downstream, downstream"	12	"1_Mild_H3K4me3_hg38::1::33825, 1_Mild_H3K4me3_hg38::1::33826, 1_Mild_H3K4me3_hg38::1::33827, 1_Mild_H3K4me3_hg38::1::33828, 1_Mild_H3K4me3_hg38::1::33829, 1_Mild_H3K4me3_hg38::1::33830, 1_Mild_H3K4me3_hg38::1::33831, 2_HAD_H3K4me3_hg38::1::35121, 2_HAD_H3K4me3_hg38::1::35122, 2_HAD_H3K4me3_hg38::1::35123, 2_HAD_H3K4me3_hg38::1::35124, 2_HAD_H3K4me3_hg38::1::35125"	-0.288232791	6	H__sapiens__1_-701065	query	0.05	2_HAD_H3K4me3_hg38::1	158	NP_002727.2	PRKAR2B	1.12	NM_002736	NP_002727	"NM_002736.2, XM_011516398.1, XM_011516399.1"	0.749587074	TRUE	H__sapiens__1_-701065		Gene PRKAR2B	P31323
323661	43.5	1	42.75	1		"MGC138355, RCAD, CAD4, FLJ22202, FLJ40547, MGC126700, CDH4"	cell-cell junction organization|cell junction organization|adherens junction organization|cell junction assembly	GO:0045216|GO:0034330|GO:0034332|GO:0034329	20	ENSG00000280641	ENSP00000487355	1002	-0.03	cadherin 4	"61,940,617"	GeneID:1002	"688,191"	CDH4	"61,252,426"	+	"-426, 1142, -458, 422, 694, 1174, 1590, 19110, 118742"	"upstream, in gene, upstream, in gene, in gene, in gene, in gene, in gene, in gene"	9	"1_Mild_H3K4me3_hg38::1::24239, 1_Mild_H3K4me3_hg38::1::24240, 2_HAD_H3K4me3_hg38::1::25142, 2_HAD_H3K4me3_hg38::1::25143, 2_HAD_H3K4me3_hg38::1::25144, 2_HAD_H3K4me3_hg38::1::25145, 2_HAD_H3K4me3_hg38::1::25146, 2_HAD_H3K4me3_hg38::1::25147, 2_HAD_H3K4me3_hg38::1::25148"	-0.225832847	4	H__sapiens__1_-715654	query	0.05	1_Mild_H3K4me3_hg38::1	105	"NP_001785.2, NP_001239267.1, NP_001239268.1"	CDH4	0.98	NM_001794	NP_001785	"NM_001794.4, NM_001252338.2, NM_001252339.2"	0.797851454	TRUE	H__sapiens__1_-715654		Gene CDH4	P55283
323655	78	1	100.25	1		"HLC6, CT89, JIP4, MGC117291, KIAA0516, MGC74461, FLJ14006, FLJ26141, MGC14967, JLP, SPAG9, HLC4, PIG6, PHET, FLJ13450, FLJ34602"	positive regulation of cell migration|positive regulation of cellular component movement|positive regulation of cell motility	GO:0030335|GO:0051272|GO:2000147	17	ENSG00000008294	ENSP00000484908	9043	0.36	sperm associated antigen 9	"51,120,865"	GeneID:9043	"158,691"	SPAG9	"50,962,174"	-	"76289, 74193, 289, -351, 76716, 75681, 74209, 2657, 337, -287, -1535"	"in gene, in gene, in gene, upstream, in gene, in gene, in gene, in gene, in gene, upstream, upstream"	11	"1_Mild_H3K4me3_hg38::1::15828, 1_Mild_H3K4me3_hg38::1::15829, 1_Mild_H3K4me3_hg38::1::15830, 1_Mild_H3K4me3_hg38::1::15831, 2_HAD_H3K4me3_hg38::1::16592, 2_HAD_H3K4me3_hg38::1::16593, 2_HAD_H3K4me3_hg38::1::16594, 2_HAD_H3K4me3_hg38::1::16595, 2_HAD_H3K4me3_hg38::1::16596, 2_HAD_H3K4me3_hg38::1::16597, 2_HAD_H3K4me3_hg38::1::16598"	-0.225753106	4	H__sapiens__1_-701186	query	0.05	2_HAD_H3K4me3_hg38::1	210	"NP_003962.3, NP_001124000.1, NP_001123999.1, NP_001238900.1, XP_005257824.1, XP_005257825.1, XP_005257826.1, XP_005257827.1, XP_005257828.1, XP_005257829.1, XP_005257830.1, XP_005257831.1, XP_006722226.1"	SPAG9	1.29	NM_003971	NP_003962	"NM_003971.5, NM_001130528.2, NM_001130527.2, NM_001251971.1, XM_005257767.1, XM_005257768.1, XM_005257769.1, XM_005257770.1, XM_005257771.1, XM_005257772.2, XM_005257773.2, XM_006722163.1, XM_005257774.2"	0.797915078	TRUE	H__sapiens__1_-701186	PHET	Gene SPAG9	O60271
327753	112	1	130	1		"KIAA0244, MGC142212, MGC142210, PHF3"			6	ENSG00000118482	ENSP00000425338	23469	0.22	PHD finger protein 3	"63,715,522"	GeneID:23469	"79,720"	PHF3	"63,635,802"	+	"518, -250, 422, 2118"	"in gene, upstream, in gene, in gene"	4	"1_Mild_H3K4me3_hg38::1::31838, 2_HAD_H3K4me3_hg38::1::33018, 2_HAD_H3K4me3_hg38::1::33019, 2_HAD_H3K4me3_hg38::1::33020"	-0.288385793	1	H__sapiens__1_-705797	query	0.05	2_HAD_H3K4me3_hg38::1	130	"NP_055968.1, NP_001277188.1, NP_001277189.1"	PHF3	1.16	NM_015153	NP_055968	"NM_015153.3, NM_001290259.1, NM_001290260.1, XM_011535648.1, XM_005248701.2, XM_006715426.2, XM_005248702.2, XM_005248703.2, XM_006715427.2"	0.749472395	TRUE	H__sapiens__1_-705797		Gene PHF3	Q92576
323668	49	1	47.86	1		"NR1B3, RARG, RARC"	canonical Wnt signaling pathway|Wnt signaling pathway	GO:0060070|GO:0016055	12	ENSG00000172819	ENSP00000454604	5916	-0.03		"53,232,256"	GeneID:5916	"21,690"	RARG	"53,210,566"	-	"12224, 9952, 9248, 1712, 384, -288, -1200, 14048, 10933, 9168, 224, -352"	"in gene, in gene, in gene, in gene, in gene, upstream, upstream, in gene, in gene, in gene, in gene, upstream"	12	"1_Mild_H3K4me3_hg38::1::8238, 1_Mild_H3K4me3_hg38::1::8239, 1_Mild_H3K4me3_hg38::1::8240, 1_Mild_H3K4me3_hg38::1::8241, 1_Mild_H3K4me3_hg38::1::8242, 1_Mild_H3K4me3_hg38::1::8243, 1_Mild_H3K4me3_hg38::1::8244, 2_HAD_H3K4me3_hg38::1::8646, 2_HAD_H3K4me3_hg38::1::8647, 2_HAD_H3K4me3_hg38::1::8648, 2_HAD_H3K4me3_hg38::1::8649, 2_HAD_H3K4me3_hg38::1::8650"	-0.175697522	7	H__sapiens__1_-714393	query	0.05	2_HAD_H3K4me3_hg38::1	105	"NP_000957.1, NP_001036193.1, NP_001230659.1, NP_001230660.1, NP_001230661.1, XP_005269111.1, XP_005269112.1, XP_005269113.1, XP_005269114.1"	RARG	0.98	NM_001243732	NP_001230661	"NM_000966.5, NM_001042728.2, NM_001243730.1, NM_001243731.1, NM_001243732.1, XM_005269057.1, XM_005269054.2, XM_005269055.2, XM_005269056.2, XM_011538628.1"	0.838871685	TRUE	H__sapiens__1_-714393	RARC	Gene RARG	P13631
327772	117	1	112.5	1		"A2LP, A2D, ATXN2L, A2LG, A2RP"			16	ENSG00000168488	ENSP00000457613	11273	-0.06	ataxin 2 like	"28,837,237"	GeneID:11273	"14,189"	ATXN2L	"28,823,048"	+	"536, 3427, 22936, -2024, -328, 632, 2424, 3224, 23064"	"in gene, in gene, downstream, upstream, upstream, in gene, in gene, in gene, downstream"	9	"1_Mild_H3K4me3_hg38::1::13162, 1_Mild_H3K4me3_hg38::1::13163, 1_Mild_H3K4me3_hg38::1::13164, 2_HAD_H3K4me3_hg38::1::13859, 2_HAD_H3K4me3_hg38::1::13860, 2_HAD_H3K4me3_hg38::1::13861, 2_HAD_H3K4me3_hg38::1::13862, 2_HAD_H3K4me3_hg38::1::13863, 2_HAD_H3K4me3_hg38::1::13864"	-0.208198131	4	H__sapiens__1_-713373	query	0.05	1_Mild_H3K4me3_hg38::1	253	"NP_009176.2, NP_059867.3, NP_663760.1, NP_680780.1, NP_680781.1, NP_680782.1, XP_005255118.1, XP_005255119.1, XP_005255121.1, XP_005255122.1, XP_005255123.1, XP_005255124.1, XP_005255125.1, XP_005255126.1, XP_005255127.1, XP_005255128.1, XP_005255129.1, X"	ATXN2L	0.96	NM_148416	NP_680782	"NM_007245.3, NM_017492.3, NM_145714.2, NM_148414.2, NM_148415.2, NM_148416.2, XM_005255061.1, XM_005255062.1, XM_005255064.1, XM_005255065.1, XM_005255066.1, XM_005255067.1, XM_005255068.1, XM_005255069.1, XR_243256.1, XM_005255070.1, XM_005255071.1, XM_0"	0.812046129	TRUE	H__sapiens__1_-713373	A2lp	Gene ATXN2L	Q8WWM7
331868	42	1	37.2	1		"DKFZp434K1210, PRF-1, HDBP2, PRF1, Si-1-8-14, ZNF395, PBF"			8	ENSG00000186918	ENSP00000430203	55893	-0.18	zinc finger protein 395	"28,386,460"	GeneID:55893	"40,875"	ZNF395	"28,345,585"	-	"1260, 796, -228, 3004, 1212, -436, -1241"	"in gene, in gene, upstream, in gene, in gene, upstream, upstream"	7	"1_Mild_H3K4me3_hg38::1::34689, 1_Mild_H3K4me3_hg38::1::34690, 1_Mild_H3K4me3_hg38::1::34691, 2_HAD_H3K4me3_hg38::1::36040, 2_HAD_H3K4me3_hg38::1::36041, 2_HAD_H3K4me3_hg38::1::36042, 2_HAD_H3K4me3_hg38::1::36043"	-0.194697819	5	H__sapiens__1_-717375	query	0.05	1_Mild_H3K4me3_hg38::1	82	NP_061130.1	ZNF395	0.89	NM_018660	NP_061130	NM_018660.2	0.823083341	TRUE	H__sapiens__1_-717375	PRF-1	Gene ZNF395	Q9H8N7
327771	162	1	160	1		"RANBP20, FLJ22519, EXP6, KIAA0370, XPO6"			16	ENSG00000169180	ENSP00000459736	23214	-0.02	exportin 6	"28,211,960"	GeneID:23214	"113,984"	XPO6	"28,097,976"	-	"584, 696, -296"	"in gene, in gene, upstream"	3	"1_Mild_H3K4me3_hg38::1::13147, 2_HAD_H3K4me3_hg38::1::13845, 2_HAD_H3K4me3_hg38::1::13846"	-0.28881598	1	H__sapiens__1_-713532	query	0.05	1_Mild_H3K4me3_hg38::1	162	"NP_055986.1, NP_001257869.1, XP_005255252.1, XP_005255255.1"	XPO6	0.99	NM_015171	NP_055986	"NM_015171.3, NM_001270940.1, XM_005255195.1, XM_005255198.1, XM_005255197.2, XM_005255199.2, XM_011545772.1"	0.749150051	TRUE	H__sapiens__1_-713532	RANBP20	Gene XPO6	Q96QU8
331870	159	1	188	1		"GOLGA7, GCP16, GOLGA3AP1, MGC4876, HSPC041, MGC21096, GOLGA7A"	Golgi vesicle transport	GO:0048193	8	ENSG00000147533	ENSP00000429480	51125	0.24	golgin A7	"41,510,980"	GeneID:51125	"20,418"	GOLGA7	"41,490,562"	+	"382, -642, 382"	"in gene, upstream, in gene"	3	"1_Mild_H3K4me3_hg38::1::34793, 2_HAD_H3K4me3_hg38::1::36159, 2_HAD_H3K4me3_hg38::1::36160"	-0.19477455	1	H__sapiens__1_-709980	query	0.05	2_HAD_H3K4me3_hg38::1	188	"NP_001002296.1, NP_057183.2, NP_001167595.1"	GOLGA7	1.18	NM_016099	NP_057183	"NM_001002296.1, NM_016099.2, NM_001174124.1"	0.823020187	TRUE	H__sapiens__1_-709980	HSPC041	Gene GOLGA7	Q7Z5G4
331873	67	1	110	1		"MGC117022, GluD2, GRID2, MGC117024, SCAR18, MGC117023"	neuron spine|brain development|membrane depolarization|regulation of membrane potential|neuron part|dendrite|PDZ domain binding|glutamate receptor signaling pathway|receptor complex|dendritic spine|neuron projection|synapse	GO:0044309|GO:0007420|GO:0051899|GO:0042391|GO:0097458|GO:0030425|GO:0030165|GO:0007215|GO:0043235|GO:0043197|GO:0043005|GO:0045202	4	ENSG00000152208	ENSP00000490775	2895	0.72	glutamate ionotropic receptor delta type subunit 2	"93,774,556"	GeneID:2895	"1,470,157"	GRID2	"92,304,399"	+	"-495, 913, 1041"	"upstream, in gene, in gene"	3	"1_Mild_H3K4me3_hg38::1::28604, 1_Mild_H3K4me3_hg38::1::28605, 2_HAD_H3K4me3_hg38::1::29625"	-0.194802073	1	H__sapiens__1_-710500	query	0.05	2_HAD_H3K4me3_hg38::1	110	"NP_001501.2, NP_001273767.1"	GRID2	1.64	NM_001510	NP_001501	"NM_001510.3, NM_001286838.1, XM_011531893.1, XM_011531894.1, XM_011531895.1"	0.822997535	TRUE	H__sapiens__1_-710500	GluR-delta-2	Gene GRID2	O43424
323687	58	1	79.5	1		"IFNAR2, IFN-R, IMD45, IFNABR, IFNARB, IFN-alpha-REC"			21	ENSG00000159110	ENSP00000413160	3455	0.45	interferon alpha and beta receptor subunit 2	"33,264,513"	GeneID:3455	"34,618"	IFNAR2	"33,229,895"	+	"249, 36697, -551, 377, 36665, 38073, 38489"	"in gene, downstream, upstream, in gene, downstream, downstream, downstream"	7	"1_Mild_H3K4me3_hg38::1::24579, 1_Mild_H3K4me3_hg38::1::24580, 2_HAD_H3K4me3_hg38::1::25468, 2_HAD_H3K4me3_hg38::1::25469, 2_HAD_H3K4me3_hg38::1::25470, 2_HAD_H3K4me3_hg38::1::25471, 2_HAD_H3K4me3_hg38::1::25472"	-0.225948455	4	H__sapiens__1_-711292	query	0.05	2_HAD_H3K4me3_hg38::1	165	"NP_997468.1, NP_000865.2, NP_997467.1, NP_001276054.1, NP_001276055.1, NP_001276057.1"	IFNAR2	1.37	NM_207585	NP_997468	"NM_207585.2, NM_000874.4, NM_207584.2, NM_001289125.1, NM_001289126.1, NM_001289128.1"	0.797759221	TRUE	H__sapiens__1_-711292	IFNABR	Gene IFNAR2	P48551
323690	33.5	1	52	1		"PRRG1, PRGP1"			X	ENSG00000130962	ENSP00000444278	5638	0.63	proline rich Gla (G-carboxyglutamic acid) 1	"37,457,295"	GeneID:5638	"108,020"	PRRG1	"37,349,275"	+	"-283, 389, -315, 229"	"upstream, in gene, upstream, in gene"	4	"1_Mild_H3K4me3_hg38::1::37586, 1_Mild_H3K4me3_hg38::1::37587, 2_HAD_H3K4me3_hg38::1::39082, 2_HAD_H3K4me3_hg38::1::39083"	-0.225996083	2	H__sapiens__1_-707358	query	0.05	2_HAD_H3K4me3_hg38::1	64	"NP_000941.1, NP_001135867.1, NP_001166957.1, NP_001166960.1, NP_001166961.1"	PRRG1	1.55	NM_001173490	NP_001166961	"NM_000950.2, NM_001142395.1, NM_001173486.1, NM_001173489.1, NM_001173490.1"	0.797721226	TRUE	H__sapiens__1_-707358	PRGP1	Gene PRRG1	O14668
323699	43.4	1	40.6	1		"RNF82, PTC6, TIF1A, TIF1, TRIM24, hTIF1, TIF1ALPHA, TF1A"			7	ENSG00000122779	ENSP00000390829	8805	-0.1	tripartite motif containing 24	"138,585,588"	GeneID:8805	"125,372"	TRIM24	"138,460,216"	+	"552, 2408, 3208, -344, 168, 2728"	"in gene, in gene, in gene, upstream, in gene, in gene"	6	"1_Mild_H3K4me3_hg38::1::34061, 1_Mild_H3K4me3_hg38::1::34062, 1_Mild_H3K4me3_hg38::1::34063, 2_HAD_H3K4me3_hg38::1::35375, 2_HAD_H3K4me3_hg38::1::35376, 2_HAD_H3K4me3_hg38::1::35377"	-0.226132782	5	H__sapiens__1_-706294	query	0.05	1_Mild_H3K4me3_hg38::1	135	"NP_003843.3, NP_056989.2"	TRIM24	0.94	NM_015905	NP_056989	"NM_003852.3, NM_015905.2, XM_011516650.1"	0.797612186	TRUE	H__sapiens__1_-706294	Tif1a	Gene TRIM24	O15164
323701	71	1	91	1		"UFD2, KIAA0684, UBE4B, E4, UFD2A, UBOX3, HDNB1"			1	ENSG00000130939	ENSP00000468178	10277	0.36		"10,181,239"	GeneID:10277	"148,256"	UBE4B	"10,032,983"	+	"393, 2942, -407, 329"	"in gene, in gene, upstream, in gene"	4	"1_Mild_H3K4me3_hg38::1::500, 1_Mild_H3K4me3_hg38::1::501, 2_HAD_H3K4me3_hg38::1::460, 2_HAD_H3K4me3_hg38::1::461"	-0.226322807	2	H__sapiens__1_-707350	query	0.05	2_HAD_H3K4me3_hg38::1	169	"NP_006039.2, NP_001099032.1, XP_005263479.1"	UBE4B	1.28	NM_006048	NP_006039	"NM_006048.4, NM_001105562.2, XM_005263422.1, XM_011540488.1, XM_011540489.1, XM_011540490.1, XR_946516.1"	0.797460634	TRUE	H__sapiens__1_-707350	UBOX3	Gene UBE4B	O95155
327791	58.33	1	51.67	1		"BMYB, B-MYB, MYBL2, MGC15600"			20	ENSG00000101057	ENSP00000380072	4605	-0.18	MYB proto-oncogene like 2	"43,716,496"	GeneID:4605	"49,477"	MYBL2	"43,667,019"	+	"-9387, -203, 597, -9387, -8139, -251"	"upstream, upstream, in gene, upstream, upstream, upstream"	6	"1_Mild_H3K4me3_hg38::1::23960, 1_Mild_H3K4me3_hg38::1::23961, 1_Mild_H3K4me3_hg38::1::23962, 2_HAD_H3K4me3_hg38::1::24869, 2_HAD_H3K4me3_hg38::1::24870, 2_HAD_H3K4me3_hg38::1::24871"	-0.290198448	3	H__sapiens__1_-703410	query	0.05	2_HAD_H3K4me3_hg38::1	119	"NP_001265539.1, NP_002457.1"	MYBL2	0.89	NM_002466	NP_002457	"NM_001278610.1, NM_002466.3"	0.748115091	TRUE	H__sapiens__1_-703410	BMYB	Gene MYBL2	P10244
323696	40	1	72.5	1		"RHOBTB1, KIAA0740, MGC33059, MGC33841"			10	ENSG00000072422	ENSP00000350595	9886	0.86	Rho related BTB domain containing 1	"61,001,468"	GeneID:9886	"132,030"	RHOBTB1	"60,869,438"	-	"57596, 220, -292, 57724, 55516, 2353, 1692, 284, -324"	"in gene, in gene, upstream, in gene, in gene, in gene, in gene, in gene, upstream"	9	"1_Mild_H3K4me3_hg38::1::4275, 1_Mild_H3K4me3_hg38::1::4276, 1_Mild_H3K4me3_hg38::1::4277, 2_HAD_H3K4me3_hg38::1::4525, 2_HAD_H3K4me3_hg38::1::4526, 2_HAD_H3K4me3_hg38::1::4527, 2_HAD_H3K4me3_hg38::1::4528, 2_HAD_H3K4me3_hg38::1::4529, 2_HAD_H3K4me3_hg38::1::4530"	-0.226100687	6	H__sapiens__1_-702168	query	0.05	2_HAD_H3K4me3_hg38::1	167	"NP_055651.1, NP_001229288.1, XP_006718147.1, XP_006718148.1"	RHOBTB1	1.81	NM_014836	NP_055651	"NM_014836.4, NR_024555.1, NR_024554.2, NM_001242359.1, XM_006718084.1, XM_006718085.1, XM_011540422.1, XM_011540424.1, XR_945894.1, XM_011540425.1, XR_945895.1, XM_011540426.1, XM_011540427.1, XM_011540428.1"	0.797637786	TRUE	H__sapiens__1_-702168	KIAA0740	Gene RHOBTB1	O94844
323707							cell-cell junction organization|cell junction organization|adherens junction organization|cell junction assembly	GO:0045216|GO:0034330|GO:0034332|GO:0034329		ENSG00000130202	ENSP00000468305	5819						NECTIN2							-0.226566487		H__sapiens__1_-707209	query					PVRL2		NM_002856	NP_002847		0.797266333	TRUE	H__sapiens__1_-707209	PVRR2		Q92692
323716	48.67	1	59.33	1		"PCDH1, MGC45991, PCDH42, PC42, FLJ53887"			5	ENSG00000156453	ENSP00000424667	5097	0.29	protocadherin 1	"141,878,813"	GeneID:5097	"26,494"	PCDH1	"141,852,319"	-	"29341, 27805, 8493, 5421, 1789, 29, -4739, 28749, 27533, 829, -99, -1411, -3395, -4659"	"downstream, downstream, in gene, in gene, in gene, in gene, upstream, downstream, downstream, in gene, upstream, upstream, upstream, upstream"	14	"1_Mild_H3K4me3_hg38::1::30164, 1_Mild_H3K4me3_hg38::1::30165, 1_Mild_H3K4me3_hg38::1::30166, 1_Mild_H3K4me3_hg38::1::30167, 1_Mild_H3K4me3_hg38::1::30168, 1_Mild_H3K4me3_hg38::1::30169, 1_Mild_H3K4me3_hg38::1::30170, 2_HAD_H3K4me3_hg38::1::31304, 2_HAD_H3K4me3_hg38::1::31305, 2_HAD_H3K4me3_hg38::1::31306, 2_HAD_H3K4me3_hg38::1::31307, 2_HAD_H3K4me3_hg38::1::31308, 2_HAD_H3K4me3_hg38::1::31309, 2…	-0.226841425	9	H__sapiens__1_-710979	query	0.05	2_HAD_H3K4me3_hg38::1	165	"NP_001265542.1, NP_001265544.1, NP_115796.2, NP_002578.2"	PCDH1	1.22	NM_032420	NP_115796	"NM_001278613.1, NM_001278615.1, NM_032420.3, NM_002587.4, XM_005268452.2, XM_005268453.3, XM_005268454.3, XM_005268455.2"	0.797047164	TRUE	H__sapiens__1_-710979	pc42	Gene PCDH1	Q08174
327820	92.5	1	97.5	1		"IKBA, NFKBIA, MAD-3, NFKBI"	neurotrophin TRK receptor signaling pathway|Fc receptor signaling pathway|negative regulation of cell differentiation|neurotrophin signaling pathway	GO:0048011|GO:0038093|GO:0045596|GO:0038179	14	ENSG00000100906	ENSP00000451281	4792	0.08	NFKB inhibitor alpha	"35,404,754"	GeneID:4792	"3,244"	NFKBIA	"35,401,510"	-	"1010, 242, 3421, 1042, 242, -366"	"in gene, in gene, downstream, in gene, in gene, upstream"	6	"1_Mild_H3K4me3_hg38::1::10288, 1_Mild_H3K4me3_hg38::1::10289, 2_HAD_H3K4me3_hg38::1::10843, 2_HAD_H3K4me3_hg38::1::10844, 2_HAD_H3K4me3_hg38::1::10845, 2_HAD_H3K4me3_hg38::1::10846"	-0.290809553	2	H__sapiens__1_-703383	query	0.05	1_Mild_H3K4me3_hg38::1	102	NP_065390.1	NFKBIA	1.05	NM_020529	NP_065390	NM_020529.2	0.747658054	TRUE	H__sapiens__1_-703383	NFKBI	Gene NFKBIA	P25963
327822	17.4	1	49.2	1		MAL	regulation of membrane potential|channel activity|passive transmembrane transporter activity|enzyme activator activity	GO:0042391|GO:0015267|GO:0022803|GO:0008047	2	ENSG00000172005	ENSP00000322860	4118	1.5	mal T-cell differentiation protein	"95,053,992"	GeneID:4118	"28,337"	MAL	"95,025,655"	+	"-439, 153, 1065, 233, 2793, 3177, 5129, 32457"	"upstream, in gene, in gene, in gene, in gene, in gene, in gene, downstream"	8	"1_Mild_H3K4me3_hg38::1::21948, 1_Mild_H3K4me3_hg38::1::21949, 1_Mild_H3K4me3_hg38::1::21950, 2_HAD_H3K4me3_hg38::1::22744, 2_HAD_H3K4me3_hg38::1::22745, 2_HAD_H3K4me3_hg38::1::22746, 2_HAD_H3K4me3_hg38::1::22747, 2_HAD_H3K4me3_hg38::1::22748"	-0.290986041	5	H__sapiens__1_-714203	query	0.02	2_HAD_H3K4me3_hg38::1	142	"NP_002362.1, NP_071883.1, NP_071884.1, NP_071885.1"	MAL	2.83	NM_022440	NP_071885	"NM_002371.3, NM_022438.2, NM_022439.2, NM_022440.2"	0.747526113	TRUE	H__sapiens__1_-714203		Gene MAL	P21145
323725	52.67	1	64.33	1		"FzE3, FZD7"	brain development|Wnt-activated receptor activity|canonical Wnt signaling pathway|neuron part|Wnt signaling pathway|PDZ domain binding|cell leading edge|negative regulation of cell differentiation|neuron projection|Wnt-protein binding	GO:0007420|GO:0042813|GO:0060070|GO:0097458|GO:0016055|GO:0030165|GO:0031252|GO:0045596|GO:0043005|GO:0017147	2	ENSG00000155760	ENSP00000286201	8324	0.29	frizzled class receptor 7	"202,038,437"	GeneID:8324	"3,850"	FZD7	"202,034,587"	+	"-1467, 69, -1563, -539, 421, 2149"	"upstream, in gene, upstream, upstream, in gene, in gene"	6	"1_Mild_H3K4me3_hg38::1::22785, 1_Mild_H3K4me3_hg38::1::22786, 2_HAD_H3K4me3_hg38::1::23700, 2_HAD_H3K4me3_hg38::1::23701, 2_HAD_H3K4me3_hg38::1::23702, 2_HAD_H3K4me3_hg38::1::23703"	-0.227723198	3	H__sapiens__1_-710895	query	0.05	2_HAD_H3K4me3_hg38::1	94	NP_003498.1	FZD7	1.22	NM_003507	NP_003498	NM_003507.1	0.796344659	TRUE	H__sapiens__1_-710895	FzE3	Gene FZD7	O75084
323719	23.5	1	40	1		"RXRG, RXRC, NR2B3"			1	ENSG00000143171	ENSP00000482458	6258	0.77	retinoid X receptor gamma	"165,445,355"	GeneID:6258	"44,433"	RXRG	"165,400,922"	-	"235, 203, -277"	"in gene, in gene, upstream"	3	"1_Mild_H3K4me3_hg38::1::2878, 2_HAD_H3K4me3_hg38::1::2969, 2_HAD_H3K4me3_hg38::1::2970"	-0.227023953	2	H__sapiens__1_-709324	query	0.05	2_HAD_H3K4me3_hg38::1	64	"NP_008848.1, NP_001243499.1, NP_001243500.1"	RXRG	1.7	NM_006917	NP_008848	"NM_006917.4, NR_033824.1, NM_001256570.1, NM_001256571.1"	0.796901694	TRUE	H__sapiens__1_-709324	NR2B3	Gene RXRG	P48443
331912	59	1	38	1		"VACAMKL, MGC8407, 1G5, CAMKV"			3	ENSG00000164076	ENSP00000484045	79012	-0.63	CaM kinase-like vesicle-associated	"49,869,955"	GeneID:79012	"11,974"	CAMKV	"49,857,981"	-	"13603, 12243, 4899, 227, 13155, 12163, 387, -285"	"downstream, downstream, in gene, in gene, downstream, downstream, in gene, upstream"	8	"1_Mild_H3K4me3_hg38::1::26588, 1_Mild_H3K4me3_hg38::1::26589, 1_Mild_H3K4me3_hg38::1::26590, 1_Mild_H3K4me3_hg38::1::26591, 2_HAD_H3K4me3_hg38::1::27479, 2_HAD_H3K4me3_hg38::1::27480, 2_HAD_H3K4me3_hg38::1::27481, 2_HAD_H3K4me3_hg38::1::27482"	-0.196111254	4	H__sapiens__1_-712226	query	0.02	1_Mild_H3K4me3_hg38::1	112	"NP_076951.2, XP_005265535.1"	CAMKV	0.64	NM_024046	NP_076951	"NM_024046.3, XM_005265478.1"	0.821920787	TRUE	H__sapiens__1_-712226	VACAMKL	Gene CAMKV	Q8NCB2
327815	84	1	102	1		"IFNGR2, AF-1, IFNGT1, IFGR2, IMD28"			21	ENSG00000262795	ENSP00000461231	3460	0.28	interferon gamma receptor 2 (interferon gamma transducer 1)	"33,437,521"	GeneID:3460	"34,625"	IFNGR2	"33,402,896"	+	"-304, 272, 1072, 2976, -176, 1008"	"upstream, in gene, in gene, in gene, upstream, in gene"	6	"1_Mild_H3K4me3_hg38::1::24582, 1_Mild_H3K4me3_hg38::1::24583, 1_Mild_H3K4me3_hg38::1::24584, 1_Mild_H3K4me3_hg38::1::24585, 2_HAD_H3K4me3_hg38::1::25474, 2_HAD_H3K4me3_hg38::1::25475"	-0.290254491	2	H__sapiens__1_-711294	query	0.05	2_HAD_H3K4me3_hg38::1	153	"NP_005525.2, XP_005261026.1"	IFNGR2	1.21	NM_005534	NP_005525	"NM_005534.3, XM_005260969.2, XM_011529553.1, XM_011529554.1"	0.748073166	TRUE	H__sapiens__1_-711294	IFNGT1	Gene IFNGR2	P38484
327828	117	1	134.5	1		"SCKL, SCKL1, ATR, FRP1, MEC1, FCTCS"	protein autophosphorylation	GO:0046777	3	ENSG00000175054	ENSP00000426595	545	0.2	ATR serine/threonine kinase	"142,578,826"	GeneID:545	"129,591"	ATR	"142,449,235"	-	"131050, 298, -726, 131066, 298"	"downstream, in gene, upstream, downstream, in gene"	5	"1_Mild_H3K4me3_hg38::1::27387, 1_Mild_H3K4me3_hg38::1::27388, 1_Mild_H3K4me3_hg38::1::27389, 2_HAD_H3K4me3_hg38::1::28339, 2_HAD_H3K4me3_hg38::1::28340"	-0.291031767	2	H__sapiens__1_-714815	query	0.05	2_HAD_H3K4me3_hg38::1	147	NP_001175.2	ATR	1.15	NM_001184	NP_001175	"NM_001184.3, XM_011512924.1, XR_924147.1, XR_924148.1, XM_011512925.1, XM_011512926.1, XM_011512927.1, XR_924149.1"	0.747491932	TRUE	H__sapiens__1_-714815	SCKL1	Gene ATR	Q13535
340118	54.86	1	47.86	1		"VPS20, FLJ11749, CHMP6"			17	ENSG00000176108	ENSP00000461238	79643	-0.2		"81,000,133"	GeneID:79643	"8,292"	CHMP6	"80,991,841"	+	"-10145, -2273, -1537, 735, 3279, -2273, -1617, -241, 735, 3247, 12127, 12703, 12095, 12671"	"upstream, upstream, upstream, in gene, in gene, upstream, upstream, upstream, in gene, in gene, downstream, downstream, downstream, downstream"	14	"1_Mild_H3K4me3_hg38::1::16482, 1_Mild_H3K4me3_hg38::1::16483, 1_Mild_H3K4me3_hg38::1::16484, 1_Mild_H3K4me3_hg38::1::16485, 1_Mild_H3K4me3_hg38::1::16486, 2_HAD_H3K4me3_hg38::1::17335, 2_HAD_H3K4me3_hg38::1::17336, 2_HAD_H3K4me3_hg38::1::17337, 2_HAD_H3K4me3_hg38::1::17338, 2_HAD_H3K4me3_hg38::1::17339, 1_Mild_H3K4me3_hg38::1::16487, 1_Mild_H3K4me3_hg38::1::16488, 2_HAD_H3K4me3_hg38::1::17340, 2…	-0.156900224	7	H__sapiens__1_-715018	query	0.05	1_Mild_H3K4me3_hg38::1	187	"NP_078867.2, XP_005257725.1"	CHMP6	0.87	NM_024591	NP_078867	"NM_024591.4, XM_005257668.1"	0.854789342	TRUE	H__sapiens__1_-715018	VPS20	Gene CHMP6	Q96FZ7
323739	74.33	1	73.33	1		BTBD2			19	ENSG00000133243	ENSP00000483892	55643	-0.02	BTB domain containing 2	"2,015,703"	GeneID:55643	"30,265"	BTBD2	"1,985,438"	-	"4183, 407, -777, 4279, 439, -777"	"in gene, in gene, upstream, in gene, in gene, upstream"	6	"1_Mild_H3K4me3_hg38::1::17688, 1_Mild_H3K4me3_hg38::1::17689, 1_Mild_H3K4me3_hg38::1::17690, 2_HAD_H3K4me3_hg38::1::18626, 2_HAD_H3K4me3_hg38::1::18627, 2_HAD_H3K4me3_hg38::1::18628"	-0.228108107	3	H__sapiens__1_-707722	query	0.05	1_Mild_H3K4me3_hg38::1	140	"NP_060267.2, XP_005259650.1"	BTBD2	0.99	NM_017797	NP_060267	"NM_017797.3, XM_005259593.1, XM_011528127.1"	0.796038198	TRUE	H__sapiens__1_-707722		Gene BTBD2	Q9BX70
323735	59	1	54	1		"FAM61A, C19orf13, DKFZp434D1335, RAP55A, LSM14A, RAP55"			19	ENSG00000262860	ENSP00000485590	26065	-0.13	LSM14A mRNA processing body assembly factor	"34,229,515"	GeneID:26065	"57,068"	LSM14A	"34,172,447"	+	"-287, 417, 2977, 5473, -1695, 225, 2913"	"upstream, in gene, in gene, in gene, upstream, in gene, in gene"	7	"1_Mild_H3K4me3_hg38::1::19299, 1_Mild_H3K4me3_hg38::1::19300, 1_Mild_H3K4me3_hg38::1::19301, 1_Mild_H3K4me3_hg38::1::19302, 2_HAD_H3K4me3_hg38::1::20151, 2_HAD_H3K4me3_hg38::1::20152, 2_HAD_H3K4me3_hg38::1::20153"	-0.222833806	4	H__sapiens__1_-746687	query	0.05	2_HAD_H3K4me3_hg38::1	167	"NP_056393.2, NP_001107565.1"	LSM14A	0.92	NM_015578	NP_056393	"NM_015578.2, NM_001114093.1, XM_005258719.3, XM_005258720.3, XM_005258721.3, XM_011526708.1, XM_005276948.3, XM_005276949.3, XM_005276950.3, XM_011547018.1"	0.800247835	TRUE	H__sapiens__1_-746687	RAP55A	Gene LSM14A	Q8ND56
327834	30.5	1	38.5	1		"AP2-GAMMA, TFAP2G, TFAP2C, hAP-2g, ERF1"			20	ENSG00000087510	ENSP00000390857	7022	0.34	transcription factor AP-2 gamma (activating enhancer binding protein 2 gamma)	"56,639,283"	GeneID:7022	"9,981"	TFAP2C	"56,629,302"	+	"-726, 138, 906, 1226, -582, 362"	"upstream, in gene, in gene, in gene, upstream, in gene"	6	"1_Mild_H3K4me3_hg38::1::24167, 1_Mild_H3K4me3_hg38::1::24168, 1_Mild_H3K4me3_hg38::1::24169, 1_Mild_H3K4me3_hg38::1::24170, 2_HAD_H3K4me3_hg38::1::25072, 2_HAD_H3K4me3_hg38::1::25073"	-0.2913745	2	H__sapiens__1_-702727	query	0.05	2_HAD_H3K4me3_hg38::1	52	NP_003213.1	TFAP2C	1.26	NM_003222	NP_003213	NM_003222.3	0.747235786	TRUE	H__sapiens__1_-702727	TFAP2G	Gene TFAP2C	Q92754
323750	56.5	1	69.5	1		"RCN1, CSP1, ADAPT78, DSC1, MCIP1, RCAN1, DSCR1"			21	ENSG00000159200	ENSP00000477646	1827	0.3	regulator of calcineurin 1	"34,615,142"	GeneID:1827	"98,700"	RCAN1	"34,516,442"	-	"2374, 694, -58, 89958, 2630, 710, -218"	"in gene, in gene, upstream, in gene, in gene, in gene, upstream"	7	"1_Mild_H3K4me3_hg38::1::24604, 1_Mild_H3K4me3_hg38::1::24605, 1_Mild_H3K4me3_hg38::1::24606, 2_HAD_H3K4me3_hg38::1::25495, 2_HAD_H3K4me3_hg38::1::25496, 2_HAD_H3K4me3_hg38::1::25497, 2_HAD_H3K4me3_hg38::1::25498"	-0.22854815	4	H__sapiens__1_-711309	query	0.05	2_HAD_H3K4me3_hg38::1	167	"XP_005260986.1, XP_005260987.1, NP_004405.3, NP_981962.1, NP_981963.1, NP_001272322.1, NP_001272318.1, NP_001272321.1, NP_001272320.2"	RCAN1	1.23	NM_203418	NP_981963	"XM_005260929.1, XM_005260930.1, NM_004414.6, NM_203417.2, NM_203418.2, NM_001285389.2, NM_001285391.2, NM_001285392.2, NM_001285393.2"	0.795687984	TRUE	H__sapiens__1_-711309	DSCR1	Gene RCAN1	P53805
323744	32.89	1	51.22	1		"C18orf1, LDLRAD4"			18	ENSG00000168675	ENSP00000474783	753	0.64	low density lipoprotein receptor class A domain containing 4	"13,652,754"	GeneID:753	"434,024"	LDLRAD4	"13,218,730"	+	"-1546, -522, 2198, 34006, 392518, 393174, -1610, -1130, -282, 1958, 229238, 393174, 400150, 401462, 403526"	"upstream, upstream, in gene, in gene, in gene, in gene, upstream, upstream, upstream, in gene, in gene, in gene, in gene, in gene, in gene"	15	"1_Mild_H3K4me3_hg38::1::16865, 1_Mild_H3K4me3_hg38::1::16866, 1_Mild_H3K4me3_hg38::1::16867, 1_Mild_H3K4me3_hg38::1::16868, 1_Mild_H3K4me3_hg38::1::16869, 1_Mild_H3K4me3_hg38::1::16870, 2_HAD_H3K4me3_hg38::1::17779, 2_HAD_H3K4me3_hg38::1::17780, 2_HAD_H3K4me3_hg38::1::17781, 2_HAD_H3K4me3_hg38::1::17782, 2_HAD_H3K4me3_hg38::1::17783, 2_HAD_H3K4me3_hg38::1::17784, 2_HAD_H3K4me3_hg38::1::17785, 2_…	-0.228176027	9	H__sapiens__1_-713414	query	0.05	2_HAD_H3K4me3_hg38::1	152	"NP_001003675.1, NP_001263180.1, NP_001003674.1, NP_852147.1, NP_001263178.1, NP_852146.1, XP_005258197.1, XP_006722416.1, XP_006722417.1"	LDLRAD4	1.56	NM_181482	NP_852147	"NM_001003675.3, NM_001276251.1, NM_001003674.3, NM_181482.4, NM_001276249.1, NM_181481.4, XM_005258140.1, XM_006722353.1, XM_006722354.1, XM_011525737.1, XM_011525738.1, XM_011525739.1, XM_011525740.1"	0.795984133	TRUE	H__sapiens__1_-713414	C18orf1	Gene LDLRAD4	O15165
323758	127	1	132.5	1		"RAB27, RAB27A, GS2, HsT18676, RAM, MGC117246"	neuron part|dendrite|neuron projection	GO:0097458|GO:0030425|GO:0043005	15	ENSG00000069974	ENSP00000458127	5873	0.06	"RAB27A, member RAS oncogene family"	"55,289,828"	GeneID:5873	"86,862"	RAB27A	"55,202,966"	-	"93124, 196, 93124, -284"	"downstream, in gene, downstream, upstream"	4	"1_Mild_H3K4me3_hg38::1::11608, 1_Mild_H3K4me3_hg38::1::11609, 2_HAD_H3K4me3_hg38::1::12244, 2_HAD_H3K4me3_hg38::1::12245"	-0.228559359	2	H__sapiens__1_-702066	query	0.05	2_HAD_H3K4me3_hg38::1	172	"NP_899058.1, NP_899059.1, NP_004571.2, NP_899057.1"	RAB27A	1.04	NM_183236	NP_899059	"NM_183235.2, NM_183236.2, NM_004580.4, NM_183234.2, XM_011521852.1, XM_011521853.1, XM_011521854.1, XM_011521855.1, XM_011521856.1, XM_005254576.3"	0.795679065	TRUE	H__sapiens__1_-702066	RAB27	Gene RAB27A	P51159
331943	74.67	1	51.67	1		"KIAA1068, NUDCD3, NudCL"			7	ENSG00000015676	ENSP00000347626	23386	-0.53	NudC domain containing 3	"44,490,878"	GeneID:23386	"108,512"	NUDCD3	"44,382,366"	-	"4734, 3230, 478, 2281, 670, -546"	"in gene, in gene, in gene, in gene, in gene, upstream"	6	"1_Mild_H3K4me3_hg38::1::33108, 1_Mild_H3K4me3_hg38::1::33109, 1_Mild_H3K4me3_hg38::1::33110, 2_HAD_H3K4me3_hg38::1::34396, 2_HAD_H3K4me3_hg38::1::34397, 2_HAD_H3K4me3_hg38::1::34398"	-0.196209673	3	H__sapiens__1_-701340	query	0.05	1_Mild_H3K4me3_hg38::1	178	NP_056147.2	NUDCD3	0.69	NM_015332	NP_056147	"NM_015332.3, XM_011515247.1, XM_011515248.1"	0.821839899	TRUE	H__sapiens__1_-701340	NudCL	Gene NUDCD3	Q8IVD9
336039	51.8	1	66.6	1		"NWK, KIAA0769, SH3MD3, FCHSD2"			11	ENSG00000137478	ENSP00000441616	9873	0.36	FCH and double SH3 domains 2	"73,142,454"	GeneID:9873	"305,711"	FCHSD2	"72,836,743"	-	"3574, 598, -586, -1498, 2822, 630, -10, -586, -1610"	"in gene, in gene, upstream, upstream, in gene, in gene, upstream, upstream, upstream"	9	"1_Mild_H3K4me3_hg38::1::6814, 1_Mild_H3K4me3_hg38::1::6815, 1_Mild_H3K4me3_hg38::1::6816, 1_Mild_H3K4me3_hg38::1::6817, 2_HAD_H3K4me3_hg38::1::7187, 2_HAD_H3K4me3_hg38::1::7188, 2_HAD_H3K4me3_hg38::1::7189, 2_HAD_H3K4me3_hg38::1::7190, 2_HAD_H3K4me3_hg38::1::7191"	-0.256463866	5	H__sapiens__1_-708470	query	0.05	2_HAD_H3K4me3_hg38::1	211	NP_055639.2	FCHSD2	1.29	NM_014824	NP_055639	"NM_014824.2, XM_011545409.1, XM_011545410.1, XM_011545411.1, XM_011545412.1"	0.773782954	TRUE	H__sapiens__1_-708470	SH3MD3	Gene FCHSD2	O94868
327849	86	1	86	1		"TRS85, HsT2706, KIAA1012, MGC71660, GSG1, TRAPPC8"			18	ENSG00000153339	ENSP00000464591	22878	0	trafficking protein particle complex 8	"31,943,212"	GeneID:22878	"114,039"	TRAPPC8	"31,829,173"	-	"588, -388, -1108, 572, -340, -1044"	"in gene, upstream, upstream, in gene, upstream, upstream"	6	"1_Mild_H3K4me3_hg38::1::16950, 1_Mild_H3K4me3_hg38::1::16951, 1_Mild_H3K4me3_hg38::1::16952, 2_HAD_H3K4me3_hg38::1::17872, 2_HAD_H3K4me3_hg38::1::17873, 2_HAD_H3K4me3_hg38::1::17874"	-0.292038581	3	H__sapiens__1_-710647	query	0.05	1_Mild_H3K4me3_hg38::1	170	"NP_055754.2, XP_005258290.1, XP_005258291.1"	TRAPPC8	1	NM_014939	NP_055754	"NM_014939.3, XM_005258233.1, XM_005258234.1, XM_006722420.2, XM_011525884.1, XM_005258235.2, XM_011525885.1"	0.746739726	TRUE	H__sapiens__1_-710647	TRS85	Gene TRAPPC8	Q9Y2L5
331952	63	1	60.5	1		"CBP, PAG, PAG1, FLJ37858, MGC138364"	ERBB signaling pathway|epidermal growth factor receptor signaling pathway	GO:0038127|GO:0007173	8	ENSG00000076641	ENSP00000220597	55824	-0.06	phosphoprotein membrane anchor with glycosphingolipid microdomains 1	"81,112,068"	GeneID:55824	"144,258"	PAG1	"80,967,810"	-	"3268, 260, -412, 3108, 740, -284"	"in gene, in gene, upstream, in gene, in gene, upstream"	6	"1_Mild_H3K4me3_hg38::1::35062, 1_Mild_H3K4me3_hg38::1::35063, 1_Mild_H3K4me3_hg38::1::35064, 2_HAD_H3K4me3_hg38::1::36432, 2_HAD_H3K4me3_hg38::1::36433, 2_HAD_H3K4me3_hg38::1::36434"	-0.196475348	2	H__sapiens__1_-702326	query	0.05	1_Mild_H3K4me3_hg38::1	92	NP_060910.3	PAG1	0.96	NM_018440	NP_060910	"NM_018440.3, XM_011517561.1, XM_011517562.1, XM_011517563.1, XM_011517564.1, XM_011517565.1, XR_928792.1, XM_011517566.1"	0.821621585	TRUE	H__sapiens__1_-702326	PAG	Gene PAG1	Q9NWQ8
323760	68	1	86	1		"MGC111370, DKFZp686I04222, PTI, MSTP057, SPI3, DFNB91, PI6, SERPINB6, CAP"			6	ENSG00000124570	ENSP00000484343	5269	0.34	"serpin peptidase inhibitor, clade B (ovalbumin), member 6"	"2,972,165"	GeneID:5269	"24,006"	SERPINB6	"2,948,159"	-	"1189, 1237, 549, -683"	"in gene, in gene, in gene, upstream"	4	"1_Mild_H3K4me3_hg38::1::30751, 2_HAD_H3K4me3_hg38::1::31888, 2_HAD_H3K4me3_hg38::1::31889, 2_HAD_H3K4me3_hg38::1::31890"	-0.22875393	2	H__sapiens__1_-706531	query	0.05	2_HAD_H3K4me3_hg38::1	148	"NP_004559.4, NP_001258754.1, NP_001182220.2, NP_001258751.1, NP_001258752.1, NP_001258753.1, NP_001284628.1, NP_001284629.1"	SERPINB6	1.26	NM_004568	NP_004559	"NM_004568.5, NM_001271825.1, NM_001195291.2, NM_001271822.1, NM_001271823.1, NM_001271824.1, NM_001297699.1, NM_001297700.1, XM_011514672.1, XM_011514673.1, XM_011514674.1, XM_011514675.1, XM_011514676.1"	0.795524264	TRUE	H__sapiens__1_-706531	PTI	Gene SERPINB6	P35237
323762	33.6	1	39	1		"ACTN2, CMD1AA, CMH23"	cell-cell junction organization|cell junction organization|regulation of membrane potential|neuron part|monovalent inorganic cation transport|focal adhesion assembly|cell-substrate adherens junction assembly|neuron spine|adherens junction organization|potassium ion transport|cell-substrate junction assembly|dendrite|cell-matrix adhesion|cell junction assembly|dendritic spine|regulation of ion tra…	GO:0045216|GO:0034330|GO:0042391|GO:0097458|GO:0015672|GO:0048041|GO:0007045|GO:0044309|GO:0034332|GO:0006813|GO:0007044|GO:0030425|GO:0007160|GO:0034329|GO:0043197|GO:0034765|GO:0043005|GO:0034333	1	ENSG00000077522	ENSP00000443495	88	0.22	actinin alpha 2	"236,764,631"	GeneID:88	"78,177"	ACTN2	"236,686,454"	+	"-278, 554, 2410, 67658, -246, 570, 1610, 2330"	"upstream, in gene, in gene, in gene, upstream, in gene, in gene, in gene"	8	"1_Mild_H3K4me3_hg38::1::3679, 1_Mild_H3K4me3_hg38::1::3680, 1_Mild_H3K4me3_hg38::1::3681, 1_Mild_H3K4me3_hg38::1::3682, 2_HAD_H3K4me3_hg38::1::3865, 2_HAD_H3K4me3_hg38::1::3866, 2_HAD_H3K4me3_hg38::1::3867, 2_HAD_H3K4me3_hg38::1::3868"	-0.228781575	5	H__sapiens__1_-702366	query	0.05	2_HAD_H3K4me3_hg38::1	89	"NP_001265273.1, NP_001265272.1, NP_001094.1"	ACTN2	1.16	NM_001278344	NP_001265273	"NM_001278344.1, NM_001278343.1, NM_001103.3"	0.795502272	TRUE	H__sapiens__1_-702366		Gene ACTN2	P35609
323771	114	1	105	1		"ETV5, ERM"			3	ENSG00000244405	ENSP00000413755	2119	-0.12	ETS variant 5	"186,109,112"	GeneID:2119	"62,795"	ETV5	"186,046,317"	-	"760, -1352, 376, -488"	"in gene, upstream, in gene, upstream"	4	"1_Mild_H3K4me3_hg38::1::27706, 1_Mild_H3K4me3_hg38::1::27707, 2_HAD_H3K4me3_hg38::1::28687, 2_HAD_H3K4me3_hg38::1::28688"	-0.229007329	1	H__sapiens__1_-740149	query	0.05	1_Mild_H3K4me3_hg38::1	114	NP_004445.1	ETV5	0.92	NM_004454	NP_004445	NM_004454.2	0.795322705	TRUE	H__sapiens__1_-740149	ERM	Gene ETV5	P41161
331959	45	1	45.67	1		"TSPAN14, MGC11352, DC-TM4F2, TM4SF14"			10	ENSG00000108219	ENSP00000480263	81619	0.02	tetraspanin 14	"80,522,635"	GeneID:81619	"68,357"	TSPAN14	"80,454,278"	+	"-454, 186, 3386, 5562, -1526, -550, 746, 3610, 4554"	"upstream, in gene, in gene, in gene, upstream, upstream, in gene, in gene, in gene"	9	"1_Mild_H3K4me3_hg38::1::4531, 1_Mild_H3K4me3_hg38::1::4532, 1_Mild_H3K4me3_hg38::1::4533, 1_Mild_H3K4me3_hg38::1::4534, 2_HAD_H3K4me3_hg38::1::4796, 2_HAD_H3K4me3_hg38::1::4797, 2_HAD_H3K4me3_hg38::1::4798, 2_HAD_H3K4me3_hg38::1::4799, 2_HAD_H3K4me3_hg38::1::4800"	-0.196484417	6	H__sapiens__1_-704477	query	0.05	2_HAD_H3K4me3_hg38::1	142	"NP_112189.2, NP_001121781.1"	TSPAN14	1.01	NM_030927	NP_112189	"NM_030927.2, NM_001128309.1, XM_011540218.1, XM_011540219.1, XM_011540220.1, XM_011540221.1, XM_011540222.1, XM_006717992.2"	0.821614134	TRUE	H__sapiens__1_-704477	TM4SF14	Gene TSPAN14	Q8NG11
327876	57.75	1	58.25	1		"hNEDD4-2, NEDD4L, FLJ33870, KIAA0439, hNedd4-2, RSP5, NEDD4-2"	ventricular cardiac muscle cell action potential|membrane depolarization|potassium ion transport|regulation of membrane potential|regulation of cellular response to growth factor stimulus|monovalent inorganic cation transport|regulation of actin filament-based process|regulation of ion transmembrane transport	GO:0086005|GO:0051899|GO:0006813|GO:0042391|GO:0090287|GO:0015672|GO:0032970|GO:0034765	18	ENSG00000049759	ENSP00000490696	23327	0.01	"neural precursor cell expressed, developmentally down-regulated 4-like, E3 ubiquitin protein ligase"	"58,401,541"	GeneID:23327	"357,308"	NEDD4L	"58,044,233"	+	"-377, 439, 2551, 151319, 153079, -377, 727, 151319"	"upstream, in gene, in gene, in gene, in gene, upstream, in gene, in gene"	8	"1_Mild_H3K4me3_hg38::1::17157, 1_Mild_H3K4me3_hg38::1::17158, 1_Mild_H3K4me3_hg38::1::17159, 1_Mild_H3K4me3_hg38::1::17160, 1_Mild_H3K4me3_hg38::1::17161, 2_HAD_H3K4me3_hg38::1::18072, 2_HAD_H3K4me3_hg38::1::18073, 2_HAD_H3K4me3_hg38::1::18074"	-0.292896619	4	H__sapiens__1_-701642	query	0.05	2_HAD_H3K4me3_hg38::1	134	"NP_001138437.1, NP_001138440.1, NP_001138441.1, NP_001138443.1, NP_001138436.1, NP_056092.2, NP_001138438.1, NP_001138439.1, NP_001138442.1, NP_001230889.1"	NEDD4L	1.01	NM_015277	NP_056092	"NM_001144965.1, NM_001144968.1, NM_001144969.1, NM_001144971.1, NM_001144964.1, NM_001144966.2, NM_001144967.2, NM_001144970.2, NM_001243960.1, NM_015277.5, XM_005266658.3, XM_005266660.3, XM_006722421.2, XM_005266663.3, XM_006722424.2, XM_006722425.2, XM"	0.746099269	TRUE	H__sapiens__1_-701642	RSP5	Gene NEDD4L	Q96PU5
323781	38.5	1	44.75	1		"TRE2NL, USP6NL-IT1, USP6NL, RNTRE, KIAA0019"	nucleoside-triphosphatase regulator activity|GTPase activator activity|positive regulation of GTPase activity|regulation of GTP catabolic process|GTPase regulator activity|regulation of GTPase activity|enzyme activator activity	GO:0060589|GO:0005096|GO:0043547|GO:0033124|GO:0030695|GO:0043087|GO:0008047	10	ENSG00000148429	ENSP00000476748	9712	0.22	USP6 N-terminal like	"11,611,789"	GeneID:9712	"151,279"	USP6NL	"11,460,510"	-	"2157, 557, -179, 2605, 813, 269, -211"	"in gene, in gene, upstream, in gene, in gene, in gene, upstream"	7	"1_Mild_H3K4me3_hg38::1::3887, 1_Mild_H3K4me3_hg38::1::3888, 1_Mild_H3K4me3_hg38::1::3889, 2_HAD_H3K4me3_hg38::1::4083, 2_HAD_H3K4me3_hg38::1::4084, 2_HAD_H3K4me3_hg38::1::4085, 2_HAD_H3K4me3_hg38::1::4086"	-0.229636458	4	H__sapiens__1_-710090	query	0.05	2_HAD_H3K4me3_hg38::1	94	"NP_055503.1, NP_001073960.1"	USP6NL	1.16	NM_014688	NP_055503	"NM_014688.3, NM_001080491.3, NR_125732.1, XM_006717542.2, XM_011519762.1, XM_011519763.1, XM_011519764.1"	0.794822501	TRUE	H__sapiens__1_-710090	USP6NL-IT1	Gene USP6NL	Q92738
340166	122.5	1	98.5	1		"MIER2, Mi-er2, KIAA1193"			19	ENSG00000105556	ENSP00000490045	54531	-0.31	MIER family member 2	"344,793"	GeneID:54531	"39,220"	MIER2	"305,573"	-	"601, -295, 1134, -423, -1191"	"in gene, upstream, in gene, upstream, upstream"	5	"1_Mild_H3K4me3_hg38::1::17318, 1_Mild_H3K4me3_hg38::1::17319, 2_HAD_H3K4me3_hg38::1::18286, 2_HAD_H3K4me3_hg38::1::18287, 2_HAD_H3K4me3_hg38::1::18288"	-0.089501971	2	H__sapiens__1_-704113	query	0.05	1_Mild_H3K4me3_hg38::1	142	NP_060020.1	MIER2	0.8	NM_017550	NP_060020	"NM_017550.1, XM_011528072.1, XM_011528073.1, XM_005259582.3, XM_011528074.1, XM_006722769.2, XM_011528075.1, XM_011528076.1, XM_011528077.1, XM_011528078.1, XM_011528079.1, XM_011528080.1, XM_011528081.1, XM_011528082.1"	0.914386463	TRUE	H__sapiens__1_-704113	KIAA1193	Gene MIER2	Q8N344
323777	40.67	1	53.67	1		"DKFZp686H1931, NUANCE, FLJ46790, FLJ43727, DKFZp434H2235, Nesp2, NUA, SYNE2, DKFZp686E01115, KIAA1011, Nesprin-2, SYNE-2, FLJ11014, TROPH, EDMD5, FLJ45710"	positive regulation of cell migration|positive regulation of cellular component movement|cell leading edge|positive regulation of cell motility	GO:0030335|GO:0051272|GO:0031252|GO:2000147	14	ENSG00000054654	ENSP00000452570	23224	0.4	"spectrin repeat containing, nuclear envelope 2"	"64,226,449"	GeneID:23224	"373,863"	SYNE2	"63,852,586"	+	"726, 344406, 345942, -58, 726, 1366, 344374"	"in gene, in gene, in gene, upstream, in gene, in gene, in gene"	7	"1_Mild_H3K4me3_hg38::1::10520, 1_Mild_H3K4me3_hg38::1::10521, 1_Mild_H3K4me3_hg38::1::10522, 2_HAD_H3K4me3_hg38::1::11086, 2_HAD_H3K4me3_hg38::1::11087, 2_HAD_H3K4me3_hg38::1::11088, 2_HAD_H3K4me3_hg38::1::11089"	-0.229563604	3	H__sapiens__1_-701706	query	0.05	2_HAD_H3K4me3_hg38::1	83	"NP_878914.1, NP_878917.1, NP_055995.4, NP_878918.2, XP_005267511.1, XP_005267513.1, XP_005267514.1, XP_005267515.1, XP_005267516.1"	SYNE2	1.32	NM_182914	NP_878918	"NM_182910.2, NM_182913.2, NM_015180.4, NM_182914.2, XM_005267454.1, XM_005267456.1, XM_005267457.1, XM_005267458.1, XM_005267459.1, XM_011536574.1, XM_011536575.1, XM_011536576.1, XM_011536577.1, XM_011536578.1, XM_011536579.1, XM_011536580.1, XM_01153658"	0.79488041	TRUE	H__sapiens__1_-701706	SYNE-2	Gene SYNE2	Q8WXH0
323788	91	1	80	1		"PKP2, ARVD9, MGC177501"	ventricular cardiac muscle cell action potential|cell-cell junction organization|regulation of cell junction assembly|cell junction organization|adherens junction organization|regulation of membrane potential|monovalent inorganic cation transport|regulation of actin filament-based process|cell junction assembly|negative regulation of cell differentiation	GO:0086005|GO:0045216|GO:1901888|GO:0034330|GO:0034332|GO:0042391|GO:0015672|GO:0032970|GO:0034329|GO:0045596	12	ENSG00000057294	ENSP00000481383	5318	-0.19	plakophilin 2	"32,896,846"	GeneID:5318	"106,100"	PKP2	"32,790,746"	-	"238, -306, 302, -306"	"in gene, upstream, in gene, upstream"	4	"1_Mild_H3K4me3_hg38::1::7957, 1_Mild_H3K4me3_hg38::1::7958, 2_HAD_H3K4me3_hg38::1::8365, 2_HAD_H3K4me3_hg38::1::8366"	-0.229726014	2	H__sapiens__1_-701746	query	0.05	1_Mild_H3K4me3_hg38::1	123	"NP_001005242.2, NP_004563.2"	PKP2	0.88	NM_004572	NP_004563	"NM_001005242.2, NM_004572.3"	0.794751324	TRUE	H__sapiens__1_-701746		Gene PKP2	Q99959
323786	48	1	53.33	1		"MGC8782, LERK2, EFNB1, EFL3, CFNS, Elk-L, EFB1, EPLG2, CFND"	synapse	GO:0045202	X	ENSG00000090776	ENSP00000204961	1947	0.15	ephrin-B1	"68,842,164"	GeneID:1947	"13,167"	EFNB1	"68,828,997"	+	"603, 2523, -901, 507, 2347"	"in gene, in gene, upstream, in gene, in gene"	5	"1_Mild_H3K4me3_hg38::1::37891, 1_Mild_H3K4me3_hg38::1::37892, 2_HAD_H3K4me3_hg38::1::39381, 2_HAD_H3K4me3_hg38::1::39382, 2_HAD_H3K4me3_hg38::1::39383"	-0.229688558	3	H__sapiens__1_-702872	query	0.05	2_HAD_H3K4me3_hg38::1	116	NP_004420.1	EFNB1	1.11	NM_004429	NP_004420	NM_004429.4	0.794781092	TRUE	H__sapiens__1_-702872	LERK2	Gene EFNB1	P98172
323798	121.33	1	148.67	1		"WTAP, MGC3925, KIAA0105, Mum2, DKFZp686F20131"			6	ENSG00000146457	ENSP00000487338	9589	0.29	Wilms tumor 1 associated protein	"159,756,319"	GeneID:9589	"29,321"	WTAP	"159,726,998"	+	"-150, 874, 33482, 35178, -86, 906, 2762, 35178"	"upstream, in gene, downstream, downstream, upstream, in gene, in gene, downstream"	8	"1_Mild_H3K4me3_hg38::1::32488, 1_Mild_H3K4me3_hg38::1::32489, 1_Mild_H3K4me3_hg38::1::32490, 1_Mild_H3K4me3_hg38::1::32491, 2_HAD_H3K4me3_hg38::1::33720, 2_HAD_H3K4me3_hg38::1::33721, 2_HAD_H3K4me3_hg38::1::33722, 2_HAD_H3K4me3_hg38::1::33723"	-0.22987732	3	H__sapiens__1_-709845	query	0.05	2_HAD_H3K4me3_hg38::1	183	"NP_690597.1, NP_001257460.1, NP_001257461.1, NP_001257462.1, NP_004897.2, NP_690596.1"	WTAP	1.23	NM_152858	NP_690597	"NM_152858.2, NM_001270531.1, NM_001270532.1, NM_001270533.1, NM_004906.4, NM_152857.2, XM_011536264.1"	0.794631082	TRUE	H__sapiens__1_-709845	MGC3925	Gene WTAP	Q15007
323791	96	1	100.5	1		"FLJ31718, ABL2, FLJ22224, FLJ41441, ARG, ABLL"	regulation of neuron differentiation|peptidyl-tyrosine phosphorylation|positive regulation of cell projection organization|regulation of cell projection organization|regulation of actin filament-based process|regulation of neurogenesis|protein tyrosine kinase activity|regulation of nervous system development|peptidyl-tyrosine modification|regulation of neuron projection development	GO:0045664|GO:0018108|GO:0031346|GO:0031344|GO:0032970|GO:0050767|GO:0004713|GO:0051960|GO:0018212|GO:0010975	1	ENSG00000143322	ENSP00000427562	27	0.07	"ABL proto-oncogene 2, non-receptor tyrosine kinase"	"179,229,693"	GeneID:27	"130,366"	ABL2	"179,099,327"	-	"285, -291, 253, -291"	"in gene, upstream, in gene, upstream"	4	"1_Mild_H3K4me3_hg38::1::3007, 1_Mild_H3K4me3_hg38::1::3008, 2_HAD_H3K4me3_hg38::1::3091, 2_HAD_H3K4me3_hg38::1::3092"	-0.229727785	2	H__sapiens__1_-709357	query	0.05	1_Mild_H3K4me3_hg38::1	126	"NP_001129473.1, NP_009298.1, NP_005149.4, NP_001129472.1, NP_001161708.1, NP_001161709.1, NP_001161710.1, NP_001161711.1, XP_005245145.1"	ABL2	1.05	NM_007314	NP_009298	"NM_001136001.1, NM_007314.3, NM_005158.4, NM_001136000.2, NM_001168236.1, NM_001168237.1, NM_001168238.1, NM_001168239.1, XM_005245088.1, XR_921764.1, XR_921765.1"	0.794749916	TRUE	H__sapiens__1_-709357	ABLL	Gene ABL2	P42684
323793	34	1	63.33	1		"NLGN1, KIAA1070, MGC45115, NL1"	membrane depolarization|regulation of membrane potential|neuron part|regulation of cell projection organization|regulation of dendrite development|dendrite development|regulation of nervous system development|synapse|neuron spine|dendrite|regulation of neuron differentiation|positive regulation of cell projection organization|glutamate receptor signaling pathway|dendritic spine|regulation of ion …	GO:0051899|GO:0042391|GO:0097458|GO:0031344|GO:0050773|GO:0016358|GO:0051960|GO:0045202|GO:0044309|GO:0030425|GO:0045664|GO:0031346|GO:0007215|GO:0043197|GO:0034765|GO:0050767|GO:0043005|GO:0010975	3	ENSG00000169760	ENSP00000410374	22871	0.9	neuroligin 1	"174,286,644"	GeneID:22871	"890,154"	NLGN1	"173,396,490"	+	"1430, 188854, -394, 2678, 188790"	"in gene, in gene, upstream, in gene, in gene"	5	"1_Mild_H3K4me3_hg38::1::27555, 1_Mild_H3K4me3_hg38::1::27556, 2_HAD_H3K4me3_hg38::1::28531, 2_HAD_H3K4me3_hg38::1::28532, 2_HAD_H3K4me3_hg38::1::28533"	-0.229839279	3	H__sapiens__1_-713669	query	0.05	2_HAD_H3K4me3_hg38::1	107	"NP_055747.1, XP_005247289.1, XP_005247290.1, XP_005247291.1, XP_005247293.1"	NLGN1	1.86	NM_014932	NP_055747	"NM_014932.3, XM_005247232.1, XM_005247233.1, XM_005247234.1, XM_005247236.1, XM_006713540.2, XM_011512551.1, XM_011512552.1, XM_005247235.2, XM_005247237.2, XM_011512553.1, XM_011512554.1, XM_011512555.1"	0.794661311	TRUE	H__sapiens__1_-713669	KIAA1070	Gene NLGN1	Q8N2Q7
327899	41	1	39.5	1		"RPTPbeta, HPTPZ, PTPRZ1, PTP18, PTPZ, phosphacan, RPTPB, PTPRZ, HPTPzeta, PTP-ZETA"	regulation of neurogenesis|phosphatase activity|regulation of nervous system development|phosphoric ester hydrolase activity	GO:0050767|GO:0016791|GO:0051960|GO:0042578	7	ENSG00000106278	ENSP00000410000	5803	-0.05	"protein tyrosine phosphatase, receptor type Z1"	"122,062,036"	GeneID:5803	"188,931"	PTPRZ1	"121,873,105"	+	"-625, 559, 1983, -225, 479"	"upstream, in gene, in gene, upstream, in gene"	5	"1_Mild_H3K4me3_hg38::1::33904, 1_Mild_H3K4me3_hg38::1::33905, 1_Mild_H3K4me3_hg38::1::33906, 2_HAD_H3K4me3_hg38::1::35197, 2_HAD_H3K4me3_hg38::1::35198"	-0.293383971	2	H__sapiens__1_-704259	query	0.05	2_HAD_H3K4me3_hg38::1	71	"NP_002842.2, NP_001193767.1, NP_001193768.1, XP_005250576.1"	PTPRZ1	0.96	NM_002851	NP_002842	"NM_002851.2, NM_001206838.1, NM_001206839.1, XM_005250519.1, XR_927505.1"	0.745735745	TRUE	H__sapiens__1_-704259	RPTPB	Gene PTPRZ1	P23471
327896	45.25	1	69.25	1		"HLAA, Aw-69, Aw-74, HLA-A, Aw-68, FLJ26655, Aw-33"			6	ENSG00000235657	ENSP00000483385	3105	0.61	"major histocompatibility complex, class I, A"	"29,945,884"	GeneID:3105	"3,414"	HLA-A	"29,942,470"	+	"-806, 410, 2106, 2266, -1702, -1334, 410, 2042, 2906"	"upstream, in gene, in gene, in gene, upstream, upstream, in gene, in gene, in gene"	9	"1_Mild_H3K4me3_hg38::1::31186, 1_Mild_H3K4me3_hg38::1::31187, 1_Mild_H3K4me3_hg38::1::31188, 1_Mild_H3K4me3_hg38::1::31189, 2_HAD_H3K4me3_hg38::1::32353, 2_HAD_H3K4me3_hg38::1::32354, 2_HAD_H3K4me3_hg38::1::32355, 2_HAD_H3K4me3_hg38::1::32356, 2_HAD_H3K4me3_hg38::1::32357"	-0.292986698	4	H__sapiens__1_-721567	query	0.05	2_HAD_H3K4me3_hg38::1	201	"NP_001229687.1, NP_002107.3"	HLA-A	1.53	NM_002116	NP_002107	"NM_001242758.1, NM_002116.7, XR_430999.1, XM_011548124.1, XM_005275331.2"	0.746032065	TRUE	H__sapiens__1_-721567		Gene HLA-A	Q09160
331993	81	1	70	1		"FLJ25855, C9orf99, SDR13C1, MGC10940, HSDL2"			9	ENSG00000119471	ENSP00000381785	84263	-0.21	hydroxysteroid dehydrogenase like 2	"112,472,405"	GeneID:84263	"92,496"	HSDL2	"112,379,909"	+	"-261, 347, 1659, 107, 1435, 2267"	"upstream, in gene, in gene, in gene, in gene, in gene"	6	"1_Mild_H3K4me3_hg38::1::36458, 1_Mild_H3K4me3_hg38::1::36459, 1_Mild_H3K4me3_hg38::1::36460, 2_HAD_H3K4me3_hg38::1::37921, 2_HAD_H3K4me3_hg38::1::37922, 2_HAD_H3K4me3_hg38::1::37923"	-0.197507691	2	H__sapiens__1_-705892	query	0.05	1_Mild_H3K4me3_hg38::1	133	"NP_115679.2, NP_001182751.1"	HSDL2	0.86	NM_032303	NP_115679	"NM_032303.4, NM_001195822.1, NR_036651.1, XM_011519091.1, XM_006717303.2"	0.820773828	TRUE	H__sapiens__1_-705892	SDR13C1	Gene HSDL2	Q6YN16
323813	56.75	1	87.75	1		"PIN1, AIPC, KIAA0300, PDZD2, PDZK3, PAPIN"			5	ENSG00000133401	ENSP00000424901	23037	0.63	PDZ domain containing 2	"32,110,932"	GeneID:23037	"471,569"	PDZD2	"31,639,363"	+	"-515, 349, 215613, 216861, -387, 221, 215805, 248621"	"upstream, in gene, in gene, in gene, upstream, in gene, in gene, in gene"	8	"1_Mild_H3K4me3_hg38::1::29287, 1_Mild_H3K4me3_hg38::1::29288, 1_Mild_H3K4me3_hg38::1::29289, 1_Mild_H3K4me3_hg38::1::29290, 2_HAD_H3K4me3_hg38::1::30370, 2_HAD_H3K4me3_hg38::1::30371, 2_HAD_H3K4me3_hg38::1::30372, 2_HAD_H3K4me3_hg38::1::30373"	-0.229968401	4	H__sapiens__1_-707740	query	0.05	2_HAD_H3K4me3_hg38::1	153	"NP_835260.2, XP_005248328.1"	PDZD2	1.55	NM_178140	NP_835260	"NM_178140.2, XM_005248271.1, XM_011513992.1, XM_005248269.3, XM_011513993.1, XM_011513994.1, XM_011513995.1, XM_005248270.3, XM_011513996.1, XM_011513997.1, XM_005248272.3, XM_006714460.2"	0.79455871	TRUE	H__sapiens__1_-707740	PDZK3	Gene PDZD2	O15018
323807	37.33	1	37.33	1		"WIPI4, JM5, WIPI-4, NBIA4, WDRX1, WDR45, NBIA5"			X	ENSG00000196998	ENSP00000490378	11152	0	WD repeat domain 45	"49,101,121"	GeneID:11152	"26,688"	WDR45	"49,074,433"	-	"28577, 25569, 24289, 23483, 20929, 1025, -415, -1215, 29713, 27265, 26817, 25905, 24289, 22017, 21377, 129"	"downstream, in gene, in gene, in gene, in gene, in gene, upstream, upstream, downstream, downstream, downstream, in gene, in gene, in gene, in gene, in gene"	16	"1_Mild_H3K4me3_hg38::1::37750, 1_Mild_H3K4me3_hg38::1::37751, 1_Mild_H3K4me3_hg38::1::37752, 1_Mild_H3K4me3_hg38::1::37753, 1_Mild_H3K4me3_hg38::1::37754, 1_Mild_H3K4me3_hg38::1::37755, 1_Mild_H3K4me3_hg38::1::37756, 1_Mild_H3K4me3_hg38::1::37757, 2_HAD_H3K4me3_hg38::1::39245, 2_HAD_H3K4me3_hg38::1::39246, 2_HAD_H3K4me3_hg38::1::39247, 2_HAD_H3K4me3_hg38::1::39248, 2_HAD_H3K4me3_hg38::1::39249, …	-0.229959642	9	H__sapiens__1_-718305	query	0.05	1_Mild_H3K4me3_hg38::1	96	"NP_009006.2, NP_001025067.1"	WDR45	1	NM_007075	NP_009006	"NM_007075.3, NM_001029896.1"	0.794565669	TRUE	H__sapiens__1_-718305	WIPI4	Gene WDR45	Q9Y484
323809	63	1	79	1		"RBM3, RNPL, IS1-RNPL"	neuron part|dendrite|neuron projection	GO:0097458|GO:0030425|GO:0043005	X	ENSG00000102317	ENSP00000365950	5935	0.33	"RNA binding motif (RNP1, RRM) protein 3"	"48,581,165"	GeneID:5935	"6,812"	RBM3	"48,574,353"	+	"-385, 303, 303"	"upstream, in gene, in gene"	3	"1_Mild_H3K4me3_hg38::1::37713, 1_Mild_H3K4me3_hg38::1::37714, 2_HAD_H3K4me3_hg38::1::39207"	-0.215767143	1	H__sapiens__1_-703641	query	0.05	2_HAD_H3K4me3_hg38::1	79	NP_006734.1	RBM3	1.25	NM_006743	NP_006734	"NM_006743.4, XM_011543938.1, XM_011543939.1"	0.805922945	TRUE	H__sapiens__1_-703641	IS1-RNPL	Gene RBM3	P98179
323822	60.67	1	35.67	1		"CHGA, CGA"			14	ENSG00000276781	ENSP00000486710	1113	-0.77		"92,935,293"	GeneID:1113	"12,704"	CHGA	"92,922,589"	+	"-445, 899, 3843, 291, 947"	"upstream, in gene, in gene, in gene, in gene"	5	"1_Mild_H3K4me3_hg38::1::10860, 1_Mild_H3K4me3_hg38::1::10861, 1_Mild_H3K4me3_hg38::1::10862, 2_HAD_H3K4me3_hg38::1::11465, 2_HAD_H3K4me3_hg38::1::11466"	-0.230018578	3	H__sapiens__1_-703334	query	0.02	1_Mild_H3K4me3_hg38::1	128	"NP_001266.1, NP_001288619.1"	CHGA	0.59	NM_001301690	NP_001288619	"NM_001275.3, NM_001301690.1, XM_011536370.1, XM_011546640.1"	0.794518842	TRUE	H__sapiens__1_-703334		Gene CHGA	P10645
327912	47	1	57.8	1		"XPE, UV-DDB2, DDB2, FLJ34321, DDBB"			11	ENSG00000134574	ENSP00000483718	1643	0.3	damage specific DNA binding protein 2	"47,239,218"	GeneID:1643	"24,276"	DDB2	"47,214,942"	+	"322, 1506, 30562, 33714, -958, 354, 31554, 33666"	"in gene, in gene, downstream, downstream, upstream, in gene, downstream, downstream"	8	"1_Mild_H3K4me3_hg38::1::5923, 1_Mild_H3K4me3_hg38::1::5924, 1_Mild_H3K4me3_hg38::1::5925, 1_Mild_H3K4me3_hg38::1::5926, 2_HAD_H3K4me3_hg38::1::6277, 2_HAD_H3K4me3_hg38::1::6278, 2_HAD_H3K4me3_hg38::1::6279, 2_HAD_H3K4me3_hg38::1::6280"	-0.293573882	5	H__sapiens__1_-707913	query	0.05	2_HAD_H3K4me3_hg38::1	128	"NP_000098.1, NP_001287663.1"	DDB2	1.23	NM_001300734	NP_001287663	"NM_000107.2, NM_001300734.1, XR_242780.3"	0.745594135	TRUE	H__sapiens__1_-707913	XPE	Gene DDB2	Q92466
323828	73.92	1	72.08	1		"GPRK7, MNK2, MKNK2"			19	ENSG00000099875	ENSP00000467811	2872	-0.04	MAP kinase interacting serine/threonine kinase 2	"2,051,244"	GeneID:2872	"13,773"	MKNK2	"2,037,471"	-	"12556, 11500, 10956, 9324, 588, -340, -2020, -2772, -3668, -4820, -5876, -7220, -9876, 18956, 12492, 11436, 9388, 8556, 6860, 748, -340, -3636, -4692, -5156, -6452, -9844"	"in gene, in gene, in gene, in gene, in gene, upstream, upstream, upstream, upstream, upstream, upstream, upstream, upstream, downstream, in gene, in gene, in gene, in gene, in gene, in gene, upstream, upstream, upstream, upstream, upstream, upstream"	26	"1_Mild_H3K4me3_hg38::1::17691, 1_Mild_H3K4me3_hg38::1::17692, 1_Mild_H3K4me3_hg38::1::17693, 1_Mild_H3K4me3_hg38::1::17694, 1_Mild_H3K4me3_hg38::1::17695, 1_Mild_H3K4me3_hg38::1::17696, 1_Mild_H3K4me3_hg38::1::17697, 1_Mild_H3K4me3_hg38::1::17698, 1_Mild_H3K4me3_hg38::1::17699, 1_Mild_H3K4me3_hg38::1::17700, 1_Mild_H3K4me3_hg38::1::17701, 1_Mild_H3K4me3_hg38::1::17702, 1_Mild_H3K4me3_hg38::1::17…	-0.230111526	12	H__sapiens__1_-703108	query	0.05	2_HAD_H3K4me3_hg38::1	257	"NP_951009.1, NP_060042.2"	MKNK2	0.98	NM_199054	NP_951009	"NM_199054.2, NM_017572.3"	0.794444996	TRUE	H__sapiens__1_-703108	MNK2	Gene MKNK2	Q9HBH9
327926	44	1	43.33	1		"KIAA1116, RBM16, SCAF8"			6	ENSG00000213079	ENSP00000413098	22828	-0.02	SR-related CTD associated factor 8	"154,834,244"	GeneID:22828	"100,866"	SCAF8	"154,733,378"	+	"478, 3326, -1378, -354, 606"	"in gene, in gene, upstream, upstream, in gene"	5	"1_Mild_H3K4me3_hg38::1::32438, 1_Mild_H3K4me3_hg38::1::32439, 2_HAD_H3K4me3_hg38::1::33656, 2_HAD_H3K4me3_hg38::1::33657, 2_HAD_H3K4me3_hg38::1::33658"	-0.293661882	3	H__sapiens__1_-723349	query	0.05	2_HAD_H3K4me3_hg38::1	110	"NP_001273118.1, NP_001273123.1, NP_001273128.1, NP_055707.3, NP_001273117.1"	SCAF8	0.98	NM_014892	NP_055707	"NM_001286189.1, NM_001286194.1, NM_001286199.1, NM_014892.4, NM_001286188.1"	0.745528525	TRUE	H__sapiens__1_-723349	RBM16	Gene SCAF8	Q9UPN6
323840	44.22	1	49.56	1		"APBA2, D15S1518E, HsT16821, LIN-10, MGC:14091, X11-BETA, MGC99508, X11L, MINT2"			15	ENSG00000276495	ENSP00000488632	321	0.16	amyloid beta precursor protein binding family A member 2	"29,118,315"	GeneID:321	"232,321"	APBA2	"28,885,994"	+	"-314, 950, 9174, 217750, 229622, -330, 854, 3254, 50550, 184790, 186038, 217750, 229750"	"upstream, in gene, in gene, in gene, in gene, upstream, in gene, in gene, in gene, in gene, in gene, in gene, in gene"	13	"1_Mild_H3K4me3_hg38::1::11241, 1_Mild_H3K4me3_hg38::1::11242, 1_Mild_H3K4me3_hg38::1::11243, 1_Mild_H3K4me3_hg38::1::11244, 1_Mild_H3K4me3_hg38::1::11245, 2_HAD_H3K4me3_hg38::1::11870, 2_HAD_H3K4me3_hg38::1::11871, 2_HAD_H3K4me3_hg38::1::11872, 2_HAD_H3K4me3_hg38::1::11873, 2_HAD_H3K4me3_hg38::1::11874, 2_HAD_H3K4me3_hg38::1::11875, 2_HAD_H3K4me3_hg38::1::11876, 2_HAD_H3K4me3_hg38::1::11877"	-0.230245479	9	H__sapiens__1_-701482	query	0.05	1_Mild_H3K4me3_hg38::1	139	"NP_005494.2, NP_001123886.1"	APBA2	1.12	NM_005503	NP_005494	"NM_005503.3, NM_001130414.1, XM_011521488.1, XM_011521489.1, XM_011521490.1, XM_011521491.1, XM_011521492.1, XM_011521493.1, XM_011521494.1, XM_011521495.1, XM_011521496.1, XM_005254331.3, XM_011547395.1, XM_011547396.1, XM_011547397.1, XM_011547398.1, XM"	0.794338585	TRUE	H__sapiens__1_-701482	X11L	Gene APBA2	Q99767
332044	37	1	31.67	1		RAI2			X	ENSG00000131831	ENSP00000473562	10742	-0.22	retinoic acid induced 2	"17,861,346"	GeneID:10742	"61,297"	RAI2	"17,800,049"	-	"770, 162, 770, -286"	"in gene, in gene, in gene, upstream"	4	"1_Mild_H3K4me3_hg38::1::37517, 1_Mild_H3K4me3_hg38::1::37518, 2_HAD_H3K4me3_hg38::1::39008, 2_HAD_H3K4me3_hg38::1::39009"	-0.198873864	3	H__sapiens__1_-707489	query	0.05	2_HAD_H3K4me3_hg38::1	72	"NP_068557.3, NP_001166203.1, NP_001166210.1, NP_001166214.1, XP_006724523.1"	RAI2	0.86	NM_021785	NP_068557	"NR_033348.1, NR_033349.1, NM_021785.4, NM_001172732.1, NM_001172739.1, NM_001172743.1, XM_006724460.1, XM_011545439.1, XM_011545440.1, XM_006724459.2, XM_011545441.1"	0.819653275	TRUE	H__sapiens__1_-707489		Gene RAI2	Q9Y5P3
327946	48.75	1	65	1		"RDX, DFNB24"			11	ENSG00000137710	ENSP00000445826	5962	0.42	radixin	"110,296,712"	GeneID:5962	"121,832"	RDX	"110,174,880"	-	"2536, 584, -216, 2392, 2056, 616, -216"	"in gene, in gene, upstream, in gene, in gene, in gene, upstream"	7	"1_Mild_H3K4me3_hg38::1::7110, 1_Mild_H3K4me3_hg38::1::7111, 1_Mild_H3K4me3_hg38::1::7112, 2_HAD_H3K4me3_hg38::1::7484, 2_HAD_H3K4me3_hg38::1::7485, 2_HAD_H3K4me3_hg38::1::7486, 2_HAD_H3K4me3_hg38::1::7487"	-0.293957446	4	H__sapiens__1_-708510	query	0.05	2_HAD_H3K4me3_hg38::1	128	"NP_002897.1, NP_001247421.1, NP_001247422.1, NP_001247423.1, NP_001247424.1, NP_001247425.1"	RDX	1.33	NM_002906	NP_002897	"NM_002906.3, NM_001260492.1, NM_001260493.1, NM_001260494.1, NM_001260495.1, NM_001260496.1"	0.745308207	TRUE	H__sapiens__1_-708510	DFNB24	Gene RDX	P35241
323850	88	1	108	1		"CACNA2, CCHL2A, CACNL2A, CACNA2D1, lncRNA-N3, LINC01112"	ion channel activity|channel activity|passive transmembrane transporter activity|inorganic cation transmembrane transporter activity|calcium ion transmembrane transporter activity|substrate-specific channel activity|divalent inorganic cation transmembrane transporter activity|metal ion transmembrane transporter activity|cation channel activity|calcium channel activity|gated channel activity|volta…	GO:0005216|GO:0015267|GO:0022803|GO:0022890|GO:0015085|GO:0022838|GO:0072509|GO:0046873|GO:0005261|GO:0005262|GO:0022836|GO:0022843	7	ENSG00000153956	ENSP00000409374	781	0.3	calcium voltage-gated channel auxiliary subunit alpha2delta 1	"82,443,806"	GeneID:781	"497,362"	CACNA2D1	"81,946,444"	-	"510, -642, 382"	"in gene, upstream, in gene"	3	"1_Mild_H3K4me3_hg38::1::33460, 1_Mild_H3K4me3_hg38::1::33461, 2_HAD_H3K4me3_hg38::1::34753"	-0.230334128	1	H__sapiens__1_-710698	query	0.05	2_HAD_H3K4me3_hg38::1	108	"XP_005250627.1, XP_005250629.1, XP_005250630.1, XP_005250631.1, XP_006716181.1, NP_000713.2, NP_001289819.1"	CACNA2D1	1.23	NM_001302890	NP_001289819	"XM_005250570.1, XM_005250572.1, XM_005250573.1, XM_005250574.1, XM_006716118.1, NM_000722.3, NM_001302890.1, XM_011516570.1, XM_011516571.1, XM_011516572.1, XM_006716119.2, XM_006716120.2, XM_011516573.1, XM_006716121.2, XM_011516574.1"	0.794268171	TRUE	H__sapiens__1_-710698	MHS3	Gene CACNA2D1	P54289
332052	78	1	65.5	1		"VIPL, DKFZp564L2423, MGC11139, LMAN2L"	Golgi vesicle transport	GO:0048193	2	ENSG00000114988	ENSP00000417037	81562	-0.25	"lectin, mannose binding 2 like"	"96,740,082"	GeneID:81562	"34,153"	LMAN2L	"96,705,929"	-	"2002, 402, -508, 242"	"in gene, in gene, upstream, in gene"	4	"1_Mild_H3K4me3_hg38::1::22000, 1_Mild_H3K4me3_hg38::1::22001, 1_Mild_H3K4me3_hg38::1::22002, 2_HAD_H3K4me3_hg38::1::22813"	-0.198878936	2	H__sapiens__1_-705333	query	0.05	1_Mild_H3K4me3_hg38::1	133	"NP_001135764.1, NP_110432.1"	LMAN2L	0.84	NM_030805	NP_110432	"NM_001142292.1, NM_030805.3, NR_024518.1, NR_024519.1, NR_024520.1, NR_024521.1, XM_011511947.1, XM_006712785.2, XM_011511948.1"	0.819649117	TRUE	H__sapiens__1_-705333	VIPL	Gene LMAN2L	Q9H0V9
327957	83.5	1	87.5	1		"GA2, EMA, MADD, ETFA"			15	ENSG00000140374	ENSP00000458001	2108	0.07	electron transfer flavoprotein alpha subunit	"76,311,469"	GeneID:2108	"95,182"	ETFA	"76,216,287"	-	"301, -787, 1325, 237"	"in gene, upstream, in gene, in gene"	4	"1_Mild_H3K4me3_hg38::1::11946, 1_Mild_H3K4me3_hg38::1::11947, 2_HAD_H3K4me3_hg38::1::12629, 2_HAD_H3K4me3_hg38::1::12630"	-0.294318806	2	H__sapiens__1_-708946	query	0.05	2_HAD_H3K4me3_hg38::1	158	"NP_000117.1, NP_001121188.1"	ETFA	1.05	NM_001127716	NP_001121188	"NM_000126.3, NM_001127716.1, XR_931766.1"	0.745038931	TRUE	H__sapiens__1_-708946	GA2	Gene ETFA	P13804
323865	43	1	60	1		"XIAP, FLJ26913, ILP1, API3, XLP2, MIHA, BIRC4"	canonical Wnt signaling pathway|Wnt signaling pathway|regulation of Wnt signaling pathway	GO:0060070|GO:0016055|GO:0030111	X	ENSG00000101966	ENSP00000405529	331	0.48		"123,913,979"	GeneID:331	"54,167"	XIAP	"123,859,812"	+	"348, -356, 412"	"in gene, upstream, in gene"	3	"1_Mild_H3K4me3_hg38::1::38191, 2_HAD_H3K4me3_hg38::1::39676, 2_HAD_H3K4me3_hg38::1::39677"	-0.207692674	2	H__sapiens__1_-703579	query	0.05	2_HAD_H3K4me3_hg38::1	98	"NP_001158.2, NP_001191330.1"	XIAP	1.4	NM_001204401	NP_001191330	"NM_001167.3, NM_001204401.1, NR_037916.1, XM_006724754.2, XM_011531329.1"	0.812456687	TRUE	H__sapiens__1_-703579	hILP	Gene XIAP	P98170
327968	69	1	79.5	1		"FLJ25010, STAU, PPP1R150, STAU1"			20	ENSG00000124214	ENSP00000484011	6780	0.2	staufen double-stranded RNA binding protein 1	"49,188,370"	GeneID:6780	"75,031"	STAU1	"49,113,339"	-	"882, -302, 914, -526"	"in gene, upstream, in gene, upstream"	4	"1_Mild_H3K4me3_hg38::1::24081, 1_Mild_H3K4me3_hg38::1::24082, 2_HAD_H3K4me3_hg38::1::24983, 2_HAD_H3K4me3_hg38::1::24984"	-0.294502743	2	H__sapiens__1_-706468	query	0.05	2_HAD_H3K4me3_hg38::1	127	"NP_004593.2, NP_059346.2, NP_059347.2, NP_059348.2, NP_001032405.1, XP_005260581.1, XP_005260582.1, XP_005260583.1, XP_005260584.1, XP_005260585.1, XP_006723928.1, XP_006723929.1"	STAU1	1.15	NM_017454	NP_059348	"NM_004602.2, NM_017452.2, NM_017453.2, NM_017454.2, NM_001037328.1, XM_005260524.1, XM_005260525.1, XM_005260526.1, XM_005260527.1, XM_005260528.1, XM_006723865.1, XM_006723866.1, XM_011529015.1, XM_011529016.1"	0.744901903	TRUE	H__sapiens__1_-706468	STAU	Gene STAU1	O95793
323871	16.91	1	35.91	1		PCDH9			13	ENSG00000184226	ENSP00000482917	5101	1.09		"67,230,336"	GeneID:5101	"927,502"	PCDH9	"66,302,834"	-	"7136, 6229, -832, 236064, 155120, 95568, 74752, 73984, 8880, 8448, 7744, 6912, 6160, -832"	"in gene, in gene, upstream, in gene, in gene, in gene, in gene, in gene, in gene, in gene, in gene, in gene, in gene, upstream"	14	"1_Mild_H3K4me3_hg38::1::9769, 1_Mild_H3K4me3_hg38::1::9770, 1_Mild_H3K4me3_hg38::1::9771, 2_HAD_H3K4me3_hg38::1::10233, 2_HAD_H3K4me3_hg38::1::10234, 2_HAD_H3K4me3_hg38::1::10235, 2_HAD_H3K4me3_hg38::1::10236, 2_HAD_H3K4me3_hg38::1::10237, 2_HAD_H3K4me3_hg38::1::10238, 2_HAD_H3K4me3_hg38::1::10239, 2_HAD_H3K4me3_hg38::1::10240, 2_HAD_H3K4me3_hg38::1::10241, 2_HAD_H3K4me3_hg38::1::10242, 2_HAD_H3…	-0.214872924	11	H__sapiens__1_-716699	query	0.02	2_HAD_H3K4me3_hg38::1	129	"NP_065136.1, NP_982354.1, XP_005266463.1, XP_005266464.1"	PCDH9	2.12	NM_203487	NP_982354	"NM_020403.4, NM_203487.2, XM_005266406.1, XM_005266407.1, XM_011535099.1, XM_005266408.2"	0.806643938	TRUE	H__sapiens__1_-716699		Gene PCDH9	Q9HC56
323885	68	1	63	1		"NRF3, NFE2L3"			7	ENSG00000050344	ENSP00000475463	9603	-0.11	"nuclear factor, erythroid 2 like 3"	"26,187,137"	GeneID:9603	"34,910"	NFE2L3	"26,152,227"	+	"445, -419, 381"	"in gene, upstream, in gene"	3	"1_Mild_H3K4me3_hg38::1::32926, 2_HAD_H3K4me3_hg38::1::34212, 2_HAD_H3K4me3_hg38::1::34213"	-0.230370515	1	H__sapiens__1_-701651	query	0.05	1_Mild_H3K4me3_hg38::1	68	NP_004280.5	NFE2L3	0.93	NM_004289	NP_004280	NM_004289.6	0.794239271	TRUE	H__sapiens__1_-701651	Nrf3	Gene NFE2L3	Q9Y4A8
332077	75.67	1	62.67	1		"FBXO25, FBX25, MGC20256, MGC51975"			8	ENSG00000147364	ENSP00000430191	26260	-0.27	F-box protein 25	"469,876"	GeneID:26260	"63,068"	FBXO25	"406,808"	+	"-632, 264, 1352, 264, 1288"	"upstream, in gene, in gene, in gene, in gene"	5	"1_Mild_H3K4me3_hg38::1::34369, 1_Mild_H3K4me3_hg38::1::34370, 1_Mild_H3K4me3_hg38::1::34371, 2_HAD_H3K4me3_hg38::1::35709, 2_HAD_H3K4me3_hg38::1::35710"	-0.19948944	3	H__sapiens__1_-709953	query	0.05	1_Mild_H3K4me3_hg38::1	176	"NP_036305.2, NP_904356.1, NP_904357.1, XP_005266086.1, XP_005266087.1, XP_005266089.1"	FBXO25	0.83	NM_183421	NP_904357	"NM_012173.3, NM_183420.1, NM_183421.1, XM_005266029.1, XM_005266030.1, XM_005266032.1, XM_011534748.1, XM_005266031.3, XM_005266033.2, XM_011534749.1"	0.819148871	TRUE	H__sapiens__1_-709953	FBX25	Gene FBXO25	Q8TCJ0
332071	86.33	1	94.67	1		"MGC19879, FLJ13134, ASB13"			10	ENSG00000196372	ENSP00000433358	79754	0.13	ankyrin repeat and SOCS box containing 13	"5,666,595"	GeneID:79754	"27,738"	ASB13	"5,638,857"	-	"3000, 387, -205, 387, -189"	"in gene, in gene, upstream, in gene, upstream"	5	"1_Mild_H3K4me3_hg38::1::3839, 1_Mild_H3K4me3_hg38::1::3840, 1_Mild_H3K4me3_hg38::1::3841, 2_HAD_H3K4me3_hg38::1::4032, 2_HAD_H3K4me3_hg38::1::4033"	-0.199167894	3	H__sapiens__1_-718105	query	0.05	2_HAD_H3K4me3_hg38::1	190	NP_078977.2	ASB13	1.1	NM_024701	NP_078977	"NM_024701.3, NR_024581.1, NR_037164.1"	0.819412307	TRUE	H__sapiens__1_-718105	MGC19879	Gene ASB13	Q8WXK3
323881	83	1	84	1		"Beta-MPP, MPPP52, MPP11, MPPB, P-52, PMPCB"			7	ENSG00000105819	ENSP00000408682	9512	0.02	"peptidase, mitochondrial processing beta subunit"	"103,329,902"	GeneID:9512	"32,476"	PMPCB	"103,297,426"	+	"-978, 174, 206"	"upstream, in gene, in gene"	3	"1_Mild_H3K4me3_hg38::1::33786, 1_Mild_H3K4me3_hg38::1::33787, 2_HAD_H3K4me3_hg38::1::35082"	-0.226118031	2	H__sapiens__1_-704176	query	0.05	2_HAD_H3K4me3_hg38::1	157	NP_004270.2	PMPCB	1.01	NM_004279	NP_004270	"NM_004279.2, XM_005250717.2, XM_006716181.2, XR_242267.3"	0.797623952	TRUE	H__sapiens__1_-704176	MPPP52	Gene PMPCB	O75439
327977	70.25	1	79	1		"PTP-PEST, PTPG1, PTPN12"	phosphatase activity|phosphoric ester hydrolase activity	GO:0016791|GO:0042578	7	ENSG00000127947	ENSP00000430726	5782	0.17	"protein tyrosine phosphatase, non-receptor type 12"	"77,640,071"	GeneID:5782	"102,615"	PTPN12	"77,537,456"	+	"-720, 432, 2288, -2395, -784, 208, 2384"	"upstream, in gene, in gene, upstream, upstream, in gene, in gene"	7	"1_Mild_H3K4me3_hg38::1::33438, 1_Mild_H3K4me3_hg38::1::33439, 1_Mild_H3K4me3_hg38::1::33440, 2_HAD_H3K4me3_hg38::1::34732, 2_HAD_H3K4me3_hg38::1::34733, 2_HAD_H3K4me3_hg38::1::34734, 2_HAD_H3K4me3_hg38::1::34735"	-0.294950645	4	H__sapiens__1_-706949	query	0.05	2_HAD_H3K4me3_hg38::1	177	"NP_002826.3, NP_001124480.1, NP_001124481.1, XP_005250575.1"	PTPN12	1.12	NM_002835	NP_002826	"NM_002835.3, NM_001131008.1, NM_001131009.1, XM_005250518.1, XM_006716073.2, XM_011516444.1"	0.744568335	TRUE	H__sapiens__1_-706949	PTPG1	Gene PTPN12	Q05209
327983	81	1	82.5	1		"MGC125836, RHOG, ARHG, MGC125835"	positive regulation of GTPase activity|regulation of GTP catabolic process|regulation of GTPase activity	GO:0043547|GO:0033124|GO:0043087	11	ENSG00000177105	ENSP00000436932	391	0.03	ras homolog family member G	"3,840,983"	GeneID:391	"14,005"	RHOG	"3,826,978"	-	"3639, 247, 3879, 3447, 631, -585"	"in gene, in gene, in gene, in gene, in gene, upstream"	6	"1_Mild_H3K4me3_hg38::1::5493, 1_Mild_H3K4me3_hg38::1::5494, 2_HAD_H3K4me3_hg38::1::5828, 2_HAD_H3K4me3_hg38::1::5829, 2_HAD_H3K4me3_hg38::1::5830, 2_HAD_H3K4me3_hg38::1::5831"	-0.295083544	2	H__sapiens__1_-715228	query	0.05	1_Mild_H3K4me3_hg38::1	141	NP_001656.2	RHOG	1.02	NM_001665	NP_001656	"NM_001665.3, XM_005252916.2"	0.744469389	TRUE	H__sapiens__1_-715228	MGC125836	Gene RHOG	P84095
332081	55.5	1	65.25	1		"TMEM96, TEX2, HT008, DKFZp781G0721, KIAA1738"			17	ENSG00000136478	ENSP00000479308	55852	0.23	testis expressed 2	"64,263,323"	GeneID:55852	"115,890"	TEX2	"64,147,433"	-	"116987, 2875, 251, -325, -1413, 119131, 118662, 117147, 2747, 2427, 763, -213"	"downstream, in gene, in gene, upstream, upstream, downstream, downstream, downstream, in gene, in gene, in gene, upstream"	12	"1_Mild_H3K4me3_hg38::1::16020, 1_Mild_H3K4me3_hg38::1::16021, 1_Mild_H3K4me3_hg38::1::16022, 1_Mild_H3K4me3_hg38::1::16023, 1_Mild_H3K4me3_hg38::1::16024, 2_HAD_H3K4me3_hg38::1::16803, 2_HAD_H3K4me3_hg38::1::16804, 2_HAD_H3K4me3_hg38::1::16805, 2_HAD_H3K4me3_hg38::1::16806, 2_HAD_H3K4me3_hg38::1::16807, 2_HAD_H3K4me3_hg38::1::16808, 2_HAD_H3K4me3_hg38::1::16809"	-0.199639807	8	H__sapiens__1_-708269	query	0.05	2_HAD_H3K4me3_hg38::1	209	"NP_001275661.1, NP_060939.3, NP_001275662.1"	TEX2	1.18	NM_018469	NP_060939	"NM_001288732.1, NM_018469.4, NM_001288733.1, XM_011524998.1, XM_011524999.1, XM_011525000.1"	0.819025708	TRUE	H__sapiens__1_-708269	TMEM96	Gene TEX2	Q8IWB9
327985	84	1	79	1		"VEGFC, VRP, Flt4-L, LMPH1D"	positive regulation of cell migration|positive regulation of cellular component movement|positive regulation of cell motility	GO:0030335|GO:0051272|GO:2000147	4	ENSG00000150630	ENSP00000480043	7424	-0.09	vascular endothelial growth factor C	"176,792,745"	GeneID:7424	"109,211"	VEGFC	"176,683,534"	-	"169, 617, 169, -567"	"in gene, in gene, in gene, upstream"	4	"1_Mild_H3K4me3_hg38::1::29036, 2_HAD_H3K4me3_hg38::1::30081, 2_HAD_H3K4me3_hg38::1::30082, 2_HAD_H3K4me3_hg38::1::30083"	-0.295205169	1	H__sapiens__1_-710311	query	0.05	1_Mild_H3K4me3_hg38::1	84	NP_005420.1	VEGFC	0.94	NM_005429	NP_005420	NM_005429.4	0.744378848	TRUE	H__sapiens__1_-710311		Gene VEGFC	P49767
323896	66.5	1	57	1		"bA486O22.1, FLJ25809, FAM190B, KIAA1128, FLJ14262, CCSER2, Gcap14"			10	ENSG00000107771	ENSP00000439944	54462	-0.22	coiled-coil serine rich protein 2	"84,518,521"	GeneID:54462	"189,935"	CCSER2	"84,328,586"	+	"-362, 182, 1974, -346, 598, 2198"	"upstream, in gene, in gene, upstream, in gene, in gene"	6	"1_Mild_H3K4me3_hg38::1::4543, 1_Mild_H3K4me3_hg38::1::4544, 1_Mild_H3K4me3_hg38::1::4545, 2_HAD_H3K4me3_hg38::1::4806, 2_HAD_H3K4me3_hg38::1::4807, 2_HAD_H3K4me3_hg38::1::4808"	-0.230400885	2	H__sapiens__1_-704425	query	0.05	1_Mild_H3K4me3_hg38::1	88	"NP_001271172.1, NP_001271171.1, NP_061872.2, NP_001271169.1, NP_001271170.1, XP_005269965.1, XP_006717957.1, XP_006717958.1"	CCSER2	0.86	NM_018999	NP_061872	"NM_001284243.1, NM_001284242.1, NM_018999.3, NM_001284240.1, NM_001284241.1, XM_006717894.1, XM_006717895.1, XM_005269908.2, XM_011539870.1, XM_005269905.2, XM_005269906.2, XM_011539871.1, XR_945775.1, XR_945776.1, XM_011539872.1, XM_011539873.1"	0.79421515	TRUE	H__sapiens__1_-704425	KIAA1128	Gene CCSER2	Q9H7U1
327991	65.5	1	73	1		"PARP, pADPRT-1, ADPRT, PARP-1, ARTD1, PPOL, PARP1, ADPRT 1, ADPRT1"	cellular response to insulin stimulus|cellular response to peptide hormone stimulus|response to insulin|cellular response to peptide|response to peptide|response to peptide hormone	GO:0032869|GO:0071375|GO:0032868|GO:1901653|GO:1901652|GO:0043434	1	ENSG00000143799	ENSP00000485852	142	0.16	poly(ADP-ribose) polymerase 1	"226,408,100"	GeneID:142	"47,409"	PARP1	"226,360,691"	-	"196, -433, 3428, 2372, 196, -604"	"in gene, upstream, in gene, in gene, in gene, upstream"	6	"1_Mild_H3K4me3_hg38::1::3485, 1_Mild_H3K4me3_hg38::1::3486, 2_HAD_H3K4me3_hg38::1::3654, 2_HAD_H3K4me3_hg38::1::3655, 2_HAD_H3K4me3_hg38::1::3656, 2_HAD_H3K4me3_hg38::1::3657"	-0.295511583	2	H__sapiens__1_-709462	query	0.05	2_HAD_H3K4me3_hg38::1	117	NP_001609.2	PARP1	1.11	NM_001618	NP_001609	NM_001618.3	0.744150796	TRUE	H__sapiens__1_-709462	PPOL	Gene PARP1	P09874
332096	75.5	1	81.25	1		"MCPH11, HPH1, EDR1, PHC1, RAE28"	PcG protein complex	GO:0031519	12	ENSG00000111752	ENSP00000446388	1911	0.11	polyhomeotic homolog 1	"8,941,467"	GeneID:1911	"26,783"	PHC1	"8,914,684"	+	"-476, 260, 1284, 34852, -476, 260, 1540, 34788"	"upstream, in gene, in gene, downstream, upstream, in gene, in gene, downstream"	8	"1_Mild_H3K4me3_hg38::1::7752, 1_Mild_H3K4me3_hg38::1::7753, 1_Mild_H3K4me3_hg38::1::7754, 1_Mild_H3K4me3_hg38::1::7755, 2_HAD_H3K4me3_hg38::1::8150, 2_HAD_H3K4me3_hg38::1::8151, 2_HAD_H3K4me3_hg38::1::8152, 2_HAD_H3K4me3_hg38::1::8153"	-0.199699569	4	H__sapiens__1_-704928	query	0.05	2_HAD_H3K4me3_hg38::1	136	"NP_004417.2, XP_005253391.1"	PHC1	1.08	NM_004426	NP_004417	"NM_004426.2, XM_005253334.1, XM_011520598.1, XM_011520599.1, XM_011520600.1, XM_011520601.1, XM_011520602.1, XM_011520603.1"	0.818976762	TRUE	H__sapiens__1_-704928	RAE28	Gene PHC1	P78364
323904	36.5	1	17.5	1		"CKMM, CKM, M-CK"			19	ENSG00000104879	ENSP00000221476	1158	-1.06	"creatine kinase, M-type"	"45,322,977"	GeneID:1158	"16,564"	CKM	"45,306,413"	-	"-847, -3519, -319"	"upstream, upstream, upstream"	3	"1_Mild_H3K4me3_hg38::1::19946, 1_Mild_H3K4me3_hg38::1::19947, 2_HAD_H3K4me3_hg38::1::20750"	-0.230404465	2	H__sapiens__1_-703964	query	0.02	1_Mild_H3K4me3_hg38::1	48	NP_001815.2	CKM	0.48	NM_001824	NP_001815	NM_001824.4	0.794212306	TRUE	H__sapiens__1_-703964	CKMM	Gene CKM	P06732
327999	44	1	35	1		"IBGC4, PDGFR1, JTK12, IMF1, PENTT, PDGFRB, CD140B, PDGFR, PDGFR-1, KOGS"	protein autophosphorylation|fibroblast growth factor receptor signaling pathway|positive regulation of cell migration|ERBB signaling pathway|protein tyrosine kinase activity|calcium ion import|peptidyl-tyrosine modification|positive regulation of cell motility|neurotrophin TRK receptor signaling pathway|Fc receptor signaling pathway|positive regulation of phospholipase activity|regulation of ion …	GO:0046777|GO:0008543|GO:0030335|GO:0038127|GO:0004713|GO:0070509|GO:0018212|GO:2000147|GO:0048011|GO:0038093|GO:0010518|GO:0034765|GO:0060191|GO:0060193|GO:0043551|GO:0044344|GO:0051272|GO:0032970|GO:0007173|GO:0071774|GO:0018108|GO:0048008|GO:0010517|GO:1900274|GO:0038179|GO:0070588	5	ENSG00000113721	ENSP00000430715	5159	-0.33	platelet derived growth factor receptor beta	"150,155,884"	GeneID:5159	"42,045"	PDGFRB	"150,113,839"	-	"5772, 364, -324, 2812, 2268, 172"	"in gene, in gene, upstream, in gene, in gene, in gene"	6	"1_Mild_H3K4me3_hg38::1::30254, 1_Mild_H3K4me3_hg38::1::30255, 1_Mild_H3K4me3_hg38::1::30256, 2_HAD_H3K4me3_hg38::1::31392, 2_HAD_H3K4me3_hg38::1::31393, 2_HAD_H3K4me3_hg38::1::31394"	-0.295837183	2	H__sapiens__1_-705203	query	0.05	1_Mild_H3K4me3_hg38::1	67	"NP_002600.1, XP_005268521.1"	PDGFRB	0.8	NM_002609	NP_002600	"NM_002609.3, XM_005268464.2, XM_011537658.1, XM_011537659.1, XM_011537660.1"	0.743908539	TRUE	H__sapiens__1_-705203	PDGFR1	Gene PDGFRB	P09619
332098	49.5	1	56.75	1		"KIAA1460, CAGH26, FLJ22043, TNRC6, GW1, TNRC6A, MGC75384, DKFZp666E117, GW182"	response to fibroblast growth factor|neurotrophin TRK receptor signaling pathway|fibroblast growth factor receptor signaling pathway|cellular response to fibroblast growth factor stimulus|Fc receptor signaling pathway|ERBB signaling pathway|neurotrophin signaling pathway|epidermal growth factor receptor signaling pathway	GO:0071774|GO:0048011|GO:0008543|GO:0044344|GO:0038093|GO:0038127|GO:0038179|GO:0007173	16	ENSG00000090905	ENSP00000460688	27327	0.2	trinucleotide repeat containing 6A	"24,826,227"	GeneID:27327	"96,513"	TNRC6A	"24,729,714"	+	"-1458, -226, 686, 1262, -210, 590, 1358, 1774"	"upstream, upstream, in gene, in gene, upstream, in gene, in gene, in gene"	8	"1_Mild_H3K4me3_hg38::1::13118, 1_Mild_H3K4me3_hg38::1::13119, 1_Mild_H3K4me3_hg38::1::13120, 1_Mild_H3K4me3_hg38::1::13121, 2_HAD_H3K4me3_hg38::1::13811, 2_HAD_H3K4me3_hg38::1::13812, 2_HAD_H3K4me3_hg38::1::13813, 2_HAD_H3K4me3_hg38::1::13814"	-0.096562523	4	H__sapiens__1_-702877	query	0.05	2_HAD_H3K4me3_hg38::1	121	NP_055309.2	TNRC6A	1.15	NM_014494	NP_055309	"NM_014494.2, XM_011545791.1, XM_011545792.1, XM_005255254.2, XM_011545793.1, XM_011545794.1, XM_006721039.2, XM_005255257.3, XM_011545795.1, XM_011545796.1"	0.907953128	TRUE	H__sapiens__1_-702877	TNRC6	Gene TNRC6A	Q8NDV7
323915	83	1	91	1		"CyaY, MGC57199, FARR, FRDA, FXN, FA, X25"			9	ENSG00000165060	ENSP00000419243	2395	0.13	frataxin	"69,100,178"	GeneID:2395	"64,615"	FXN	"69,035,563"	+	"693, -11, 597"	"in gene, upstream, in gene"	3	"1_Mild_H3K4me3_hg38::1::36081, 2_HAD_H3K4me3_hg38::1::37488, 2_HAD_H3K4me3_hg38::1::37489"	-0.229929947	1	H__sapiens__1_-712507	query	0.05	2_HAD_H3K4me3_hg38::1	91	"NP_000135.2, NP_852090.1, NP_001155178.1"	FXN	1.1	NM_181425	NP_852090	"NM_000144.4, NM_181425.2, NM_001161706.1"	0.794589264	TRUE	H__sapiens__1_-712507	X25	Gene FXN	Q16595
328012	50.67	1	84	1		"DKFZp586H0723, RAP1B, K-REV, RAL1B, FLJ18601"	regulation of cell junction assembly|cell junction organization|energy reserve metabolic process|cell junction assembly	GO:1901888|GO:0034330|GO:0006112|GO:0034329	12	ENSG00000127314	ENSP00000446318	5908	0.73	"RAP1B, member of RAS oncogene family"	"68,660,605"	GeneID:5908	"49,766"	RAP1B	"68,610,839"	+	"-311, 713, -1383, -311, 745, 1913"	"upstream, in gene, upstream, upstream, in gene, in gene"	6	"1_Mild_H3K4me3_hg38::1::8566, 1_Mild_H3K4me3_hg38::1::8567, 2_HAD_H3K4me3_hg38::1::8968, 2_HAD_H3K4me3_hg38::1::8969, 2_HAD_H3K4me3_hg38::1::8970, 2_HAD_H3K4me3_hg38::1::8971"	-0.296198237	3	H__sapiens__1_-706884	query	0.05	2_HAD_H3K4me3_hg38::1	116	"NP_001010942.1, NP_001238846.1, NP_001238847.1, NP_001238850.1, NP_001238851.1, NP_056461.1"	RAP1B	1.66	NM_015646	NP_056461	"NM_001010942.2, NM_001251917.1, NM_001251918.1, NM_001251921.1, NM_001251922.1, NM_015646.5"	0.743639996	TRUE	H__sapiens__1_-706884	RAL1B	Gene RAP1B	P61224
332116	74.5	1	91	1		"FALLOTEIN, PDGFC, SCDGF"	platelet-derived growth factor receptor signaling pathway	GO:0048008	4	ENSG00000145431	ENSP00000424600	56034	0.29	platelet derived growth factor C	"156,971,394"	GeneID:56034	"209,783"	PDGFC	"156,761,611"	-	"418, -286, 642, -318"	"in gene, upstream, in gene, upstream"	4	"1_Mild_H3K4me3_hg38::1::28943, 1_Mild_H3K4me3_hg38::1::28944, 2_HAD_H3K4me3_hg38::1::29982, 2_HAD_H3K4me3_hg38::1::29983"	-0.19984639	2	H__sapiens__1_-709698	query	0.05	2_HAD_H3K4me3_hg38::1	125	NP_057289.1	PDGFC	1.22	NM_016205	NP_057289	"NM_016205.2, NR_036641.1, XM_011532124.1, XM_011532125.1"	0.818856528	TRUE	H__sapiens__1_-709698	SCDGF	Gene PDGFC	Q9NRA1
323924	53.67	1	52.67	1		"GIANTIN, GOLIM1, GOLGB1, FLJ37232, GCP, GCP372, DKFZp686F09142"			3	ENSG00000173230	ENSP00000484083	2804	-0.03	golgin B1	"121,750,811"	GeneID:2804	"87,612"	GOLGB1	"121,663,199"	-	"4091, 1499, -314, 1275"	"in gene, in gene, upstream, in gene"	4	"1_Mild_H3K4me3_hg38::1::27077, 1_Mild_H3K4me3_hg38::1::27078, 1_Mild_H3K4me3_hg38::1::27079, 2_HAD_H3K4me3_hg38::1::28024"	-0.230711217	3	H__sapiens__1_-714477	query	0.05	2_HAD_H3K4me3_hg38::1	143	"NP_001243415.1, NP_001243416.1, NP_001243417.1, NP_004478.3, XP_005247430.1, XP_006713650.1, XP_006713651.1, XP_006713652.1, XP_006713653.1, XP_006713654.1"	GOLGB1	0.98	NM_004487	NP_004478	"NM_001256486.1, NM_001256487.1, NM_001256488.1, NM_004487.4, XM_005247373.1, XM_006713587.1, XM_006713588.1, XM_006713589.1, XM_006713590.1, XM_006713591.1, XM_005247371.3, XM_011512699.1, XM_005247372.3, XR_924125.1, XM_011512700.1"	0.793968718	TRUE	H__sapiens__1_-714477	GOLIM1	Gene GOLGB1	Q14789
328022	42.2	1	37.1	1		"AGM7, p85, GRB1, PIK3R1, p85-ALPHA, IMD36"	insulin receptor signaling pathway|regulation of phosphatidylinositol 3-kinase activity|fibroblast growth factor receptor signaling pathway|Fc-gamma receptor signaling pathway involved in phagocytosis|cellular response to fibroblast growth factor stimulus|immune response-regulating cell surface receptor signaling pathway involved in phagocytosis|cellular response to peptide hormone stimulus|cellu…	GO:0008286|GO:0043551|GO:0008543|GO:0038096|GO:0044344|GO:0002433|GO:0071375|GO:1901653|GO:0038127|GO:0007173|GO:0071774|GO:0048011|GO:0038093|GO:0032869|GO:0032868|GO:0038179|GO:1901652|GO:0043434	5	ENSG00000145675	ENSP00000431058	5295	-0.19	phosphoinositide-3-kinase regulatory subunit 1	"68,301,821"	GeneID:5295	"86,065"	PIK3R1	"68,215,756"	+	"-1116, 564, 4724, 72788, 75988, 76900, 77364, 78852, 79588, 80468, -1068, -588, 532, 3284, 3796, 4676, 73140, 74644"	"upstream, in gene, in gene, in gene, in gene, in gene, in gene, in gene, in gene, in gene, upstream, upstream, in gene, in gene, in gene, in gene, in gene, in gene"	18	"1_Mild_H3K4me3_hg38::1::29508, 1_Mild_H3K4me3_hg38::1::29509, 1_Mild_H3K4me3_hg38::1::29510, 1_Mild_H3K4me3_hg38::1::29511, 1_Mild_H3K4me3_hg38::1::29512, 1_Mild_H3K4me3_hg38::1::29513, 1_Mild_H3K4me3_hg38::1::29514, 1_Mild_H3K4me3_hg38::1::29515, 1_Mild_H3K4me3_hg38::1::29516, 1_Mild_H3K4me3_hg38::1::29517, 2_HAD_H3K4me3_hg38::1::30601, 2_HAD_H3K4me3_hg38::1::30602, 2_HAD_H3K4me3_hg38::1::30603…	-0.297284074	10	H__sapiens__1_-709718	query	0.05	2_HAD_H3K4me3_hg38::1	198	"NP_852665.1, NP_852556.2, NP_001229395.1, NP_852664.1"	PIK3R1	0.88	NM_181524	NP_852665	"NM_181524.1, NM_181504.3, NM_001242466.1, NM_181523.2, XM_005248542.2, XM_011543493.1"	0.742832963	TRUE	H__sapiens__1_-709718	p85-ALPHA	Gene PIK3R1	P27986
332112	102	1	103	1		"DKFZp686C1968, FLJ10898, ASXL2, ASXH2, KIAA1685"	regulation of fat cell differentiation|fat cell differentiation	GO:0045598|GO:0045444	2	ENSG00000143970	ENSP00000391447	55252	0.01	"additional sex combs like 2, transcriptional regulator"	"25,878,474"	GeneID:55252	"144,721"	ASXL2	"25,733,753"	-	"56122, 522, -630, 56074, 522"	"in gene, in gene, upstream, in gene, in gene"	5	"1_Mild_H3K4me3_hg38::1::21214, 1_Mild_H3K4me3_hg38::1::21215, 1_Mild_H3K4me3_hg38::1::21216, 2_HAD_H3K4me3_hg38::1::21969, 2_HAD_H3K4me3_hg38::1::21970"	-0.199705831	2	H__sapiens__1_-709492	query	0.05	1_Mild_H3K4me3_hg38::1	177	"NP_060733.4, XP_006712103.1"	ASXL2	1.01	NM_018263	NP_060733	"NM_018263.4, XM_006712040.1, XM_011532950.1, XM_011532951.1, XM_006712039.2"	0.818971634	TRUE	H__sapiens__1_-709492	KIAA1685	Gene ASXL2	Q76L83
323919	109.5	1	100.5	1		"FLJ16691, PXN"	cell junction organization|cellular response to peptide hormone stimulus|cellular response to peptide|ERBB signaling pathway|cell leading edge|cell junction assembly|response to peptide|response to peptide hormone|epidermal growth factor receptor signaling pathway	GO:0034330|GO:0071375|GO:1901653|GO:0038127|GO:0031252|GO:0034329|GO:1901652|GO:0043434|GO:0007173	12	ENSG00000089159	ENSP00000490896	5829	-0.12	paxillin	"120,265,771"	GeneID:5829	"55,332"	PXN	"120,210,439"	-	"64875, 2635, 267, -245, -725, 64875, 2987, 459, -261"	"downstream, in gene, in gene, upstream, upstream, downstream, in gene, in gene, upstream"	9	"1_Mild_H3K4me3_hg38::1::9048, 1_Mild_H3K4me3_hg38::1::9049, 1_Mild_H3K4me3_hg38::1::9050, 1_Mild_H3K4me3_hg38::1::9051, 1_Mild_H3K4me3_hg38::1::9052, 2_HAD_H3K4me3_hg38::1::9465, 2_HAD_H3K4me3_hg38::1::9466, 2_HAD_H3K4me3_hg38::1::9467, 2_HAD_H3K4me3_hg38::1::9468"	-0.230606382	4	H__sapiens__1_-702799	query	0.05	1_Mild_H3K4me3_hg38::1	203	"NP_001074324.1, NP_001230685.1, NP_002850.2, NP_079433.3, XP_005253967.1, XP_005253970.1, XP_005253971.1, XP_005253972.1, XP_005253973.1, XP_006719594.1, XP_006719595.1, XP_006719596.1, XP_006719597.1, XP_006719599.1, XP_006719600.1, XP_006719601.1, XP_00"	PXN	0.92	NM_025157	NP_079433	"NM_001080855.2, NM_001243756.1, NM_002859.3, NM_025157.4, XM_005253910.1, XM_005253913.1, XM_005253914.1, XM_005253915.1, XM_005253916.1, XM_006719531.1, XM_006719532.1, XM_006719533.1, XM_006719534.1, XM_006719536.1, XM_006719537.1, XM_006719538.1, XM_00"	0.794051958	TRUE	H__sapiens__1_-702799		Gene PXN	P49023
328018	54.67	1	80	1		"PCAF, P/CAF, P, CAF, KAT2B"	cellular response to insulin stimulus|cellular response to peptide hormone stimulus|response to insulin|cellular response to peptide|response to peptide|response to peptide hormone	GO:0032869|GO:0071375|GO:0032868|GO:1901653|GO:1901652|GO:0043434	3	ENSG00000114166	ENSP00000263754	8850	0.55		"20,154,404"	GeneID:8850	"114,372"	KAT2B	"20,040,032"	+	"-864, 64, 736, 32, 736, 3280"	"upstream, in gene, in gene, in gene, in gene, in gene"	6	"1_Mild_H3K4me3_hg38::1::26179, 1_Mild_H3K4me3_hg38::1::26180, 1_Mild_H3K4me3_hg38::1::26181, 2_HAD_H3K4me3_hg38::1::27069, 2_HAD_H3K4me3_hg38::1::27070, 2_HAD_H3K4me3_hg38::1::27071"	-0.297194916	3	H__sapiens__1_-705245	query	0.05	2_HAD_H3K4me3_hg38::1	118	NP_003875.3	KAT2B	1.46	NM_003884	NP_003875	"NM_003884.4, XM_005265528.3, XM_011534206.1, XR_245162.3"	0.742899195	TRUE	H__sapiens__1_-705245	PCAF	Gene KAT2B	Q92831
323922	95.5	1	81.5	1		"H41, CDV3"			3	ENSG00000091527	ENSP00000425297	55573	-0.23	CDV3 homolog (mouse)	"133,590,274"	GeneID:55573	"16,684"	CDV3	"133,573,590"	+	"-550, 106, 906, 106, 474, 970"	"upstream, in gene, in gene, in gene, in gene, in gene"	6	"1_Mild_H3K4me3_hg38::1::27296, 1_Mild_H3K4me3_hg38::1::27297, 1_Mild_H3K4me3_hg38::1::27298, 2_HAD_H3K4me3_hg38::1::28220, 2_HAD_H3K4me3_hg38::1::28221, 2_HAD_H3K4me3_hg38::1::28222"	-0.230631859	2	H__sapiens__1_-702907	query	0.05	1_Mild_H3K4me3_hg38::1	133	"NP_060018.1, NP_001127894.1, NP_001127895.1, NP_001269694.1, NP_001269693.1, NP_001269691.1, NP_001269692.1"	CDV3	0.85	NM_017548	NP_060018	"NM_017548.4, NM_001134422.1, NM_001134423.2, NM_001282765.1, NM_001282764.1, NM_001282762.1, NM_001282763.1, XM_005247588.3, XM_005247589.3, XM_005247590.3, XM_011512961.1, XM_005247591.3, XM_005247592.3, XM_011512962.1, XM_005247594.3"	0.794031728	TRUE	H__sapiens__1_-702907	H41	Gene CDV3	Q9UKY7
323940	22.14	1	44.57	1		"FLJ25094, GLAST, GLAST1, SLC1A3, EA6, EAAT1"			5	ENSG00000079215	ENSP00000483657	6507	1.01		"36,688,334"	GeneID:6507	"81,979"	SLC1A3	"36,606,355"	+	"461, 2141, 2861, 83981, 86669, -979, 941, 4397, 5293, 7245, 84013, 86717"	"in gene, in gene, in gene, downstream, downstream, upstream, in gene, in gene, in gene, in gene, downstream, downstream"	12	"1_Mild_H3K4me3_hg38::1::29318, 1_Mild_H3K4me3_hg38::1::29319, 1_Mild_H3K4me3_hg38::1::29320, 1_Mild_H3K4me3_hg38::1::29321, 1_Mild_H3K4me3_hg38::1::29322, 2_HAD_H3K4me3_hg38::1::30402, 2_HAD_H3K4me3_hg38::1::30403, 2_HAD_H3K4me3_hg38::1::30404, 2_HAD_H3K4me3_hg38::1::30405, 2_HAD_H3K4me3_hg38::1::30406, 2_HAD_H3K4me3_hg38::1::30407, 2_HAD_H3K4me3_hg38::1::30408"	-0.230692328	7	H__sapiens__1_-702428	query	0.02	2_HAD_H3K4me3_hg38::1	101	"NP_004163.3, XP_005248399.1, NP_001276868.1, NP_001160167.1, NP_001276869.1, NP_001160168.1"	SLC1A3	2.01	NM_004172	NP_004163	"NM_004172.4, XM_005248342.1, NM_001289939.1, NM_001166695.2, NM_001289940.1, NM_001166696.2, XM_011514084.1"	0.793983715	TRUE	H__sapiens__1_-702428	GLAST	Gene SLC1A3	P43003
323942	54	1	44	1		"DGCR6L, FLJ10666, DGCR6"			22	ENSG00000128185	ENSP00000403341	85359	-0.3	DiGeorge syndrome critical region gene 6-like	"20,320,105"	GeneID:85359	"5,867"	DGCR6L	"20,314,238"	-	"5033, 3817, 2825, 1705, -279, -2903, -247"	"in gene, in gene, in gene, in gene, upstream, upstream, upstream"	7	"1_Mild_H3K4me3_hg38::1::24968, 1_Mild_H3K4me3_hg38::1::24969, 1_Mild_H3K4me3_hg38::1::24970, 1_Mild_H3K4me3_hg38::1::24971, 1_Mild_H3K4me3_hg38::1::24972, 1_Mild_H3K4me3_hg38::1::24973, 2_HAD_H3K4me3_hg38::1::25861"	-0.230815929	6	H__sapiens__1_-706972	query	0.05	2_HAD_H3K4me3_hg38::1	193	NP_150282.2	DGCR6L	0.81	NM_033257	NP_150282	"NM_033257.3, XM_011530470.1"	0.793885584	TRUE	H__sapiens__1_-706972	FLJ10666	Gene DGCR6L	Q9BY27
323949	62	1	47.75	1		"DKFZp779A1753, MAP4, MGC8617"			3	ENSG00000047849	ENSP00000487797	4134	-0.38	microtubule associated protein 4	"48,089,279"	GeneID:4134	"238,589"	MAP4	"47,850,690"	-	"198975, 197855, 196959, 196978, 1951, 543, -545, 479"	"in gene, in gene, in gene, in gene, in gene, in gene, upstream, in gene"	8	"1_Mild_H3K4me3_hg38::1::26468, 1_Mild_H3K4me3_hg38::1::26469, 1_Mild_H3K4me3_hg38::1::26470, 2_HAD_H3K4me3_hg38::1::27362, 1_Mild_H3K4me3_hg38::1::26471, 1_Mild_H3K4me3_hg38::1::26472, 1_Mild_H3K4me3_hg38::1::26473, 2_HAD_H3K4me3_hg38::1::27363"	-0.230894029	4	H__sapiens__1_-701606	query	0.05	1_Mild_H3K4me3_hg38::1	158	"NP_002366.2, NP_112147.2, NP_001127836.1, XP_005265215.1"	MAP4	0.77	NM_030885	NP_112147	"NM_002375.4, NM_030885.3, NM_001134364.1, XM_005265158.1, XM_011533703.1, XM_011533704.1, XM_011533705.1, XM_011533706.1, XM_006713147.2, XM_006713146.2, XM_011533707.1, XM_011533708.1, XM_005265134.3, XM_005265133.3, XM_005265135.3, XM_011533709.1, XM_01"	0.793823584	TRUE	H__sapiens__1_-701606		Gene MAP4	P27816
328042	71.57	1	65.86	1		"MST, MLK2, MAP3K10, MEKK10"	protein autophosphorylation|transcription corepressor activity	GO:0046777|GO:0003714	19	ENSG00000130758	ENSP00000473021	4294	-0.12	mitogen-activated protein kinase kinase kinase 10	"40,215,580"	GeneID:4294	"23,930"	MAP3K10	"40,191,650"	+	"-450, 382, 4094, 25694, 26558, 31742, -2370, -2066, -482, 478, 1886, 3118, 25694, 26558"	"upstream, in gene, in gene, downstream, downstream, downstream, upstream, upstream, upstream, in gene, in gene, in gene, downstream, downstream"	14	"1_Mild_H3K4me3_hg38::1::19637, 1_Mild_H3K4me3_hg38::1::19638, 1_Mild_H3K4me3_hg38::1::19639, 1_Mild_H3K4me3_hg38::1::19640, 1_Mild_H3K4me3_hg38::1::19641, 1_Mild_H3K4me3_hg38::1::19642, 2_HAD_H3K4me3_hg38::1::20461, 2_HAD_H3K4me3_hg38::1::20462, 2_HAD_H3K4me3_hg38::1::20463, 2_HAD_H3K4me3_hg38::1::20464, 2_HAD_H3K4me3_hg38::1::20465, 2_HAD_H3K4me3_hg38::1::20466, 2_HAD_H3K4me3_hg38::1::20467, 2_…	-0.298043077	7	H__sapiens__1_-707320	query	0.05	1_Mild_H3K4me3_hg38::1	191	"NP_002437.2, XP_006723285.1"	MAP3K10	0.92	NM_002446	NP_002437	"NM_002446.3, XM_006723222.1, XM_011526981.1, XM_011526982.1, XM_011526983.1, XM_006723223.2"	0.742269364	TRUE	H__sapiens__1_-707320	MLK2	Gene MAP3K10	Q02779
323946	70.14	1	75.43	1		"TJP1, DKFZp686M05161, ZO-1, MGC133289"	cell-cell junction organization|cell junction organization|cell junction assembly	GO:0045216|GO:0034330|GO:0034329	15	ENSG00000277401	ENSP00000486189	7082	0.1		"29,968,799"	GeneID:7082	"269,432"	TJP1	"29,699,367"	-	"149919, 147199, 146687, 145967, 511, 63, -561, 147199, 146687, 145887, 543, 63, -609"	"in gene, in gene, in gene, in gene, in gene, in gene, upstream, in gene, in gene, in gene, in gene, in gene, upstream"	13	"1_Mild_H3K4me3_hg38::1::11252, 1_Mild_H3K4me3_hg38::1::11253, 1_Mild_H3K4me3_hg38::1::11254, 1_Mild_H3K4me3_hg38::1::11255, 1_Mild_H3K4me3_hg38::1::11256, 1_Mild_H3K4me3_hg38::1::11257, 1_Mild_H3K4me3_hg38::1::11258, 2_HAD_H3K4me3_hg38::1::11884, 2_HAD_H3K4me3_hg38::1::11885, 2_HAD_H3K4me3_hg38::1::11886, 2_HAD_H3K4me3_hg38::1::11887, 2_HAD_H3K4me3_hg38::1::11888, 2_HAD_H3K4me3_hg38::1::11889"	-0.230860199	7	H__sapiens__1_-703851	query	0.05	1_Mild_H3K4me3_hg38::1	132	"NP_783297.2, NP_001287954.1, NP_003248.3, NP_001287955.1"	TJP1	1.08	NM_175610	NP_783297	"NM_175610.3, NM_001301025.1, NM_003257.4, NM_001301026.1, XM_011521972.1, XM_005254617.2, XM_011521973.1, XM_005254619.2, XM_006720660.2, XM_005254618.2, XM_005254621.2, XM_011521974.1, XM_011521975.1, XM_005254620.2, XM_011547422.1, XM_006725554.2, XM_01"	0.79385044	TRUE	H__sapiens__1_-703851	ZO-1	Gene TJP1	Q07157
323956	50	1	65.5	1		"MRXS21, MRXSF, SIGMA1B, DC22, MRX59, MGC:1902, AP1S2, MRXS5, PGS"	Golgi vesicle transport	GO:0048193	X	ENSG00000182287	ENSP00000444957	8905	0.39	adaptor related protein complex 1 sigma 2 subunit	"15,855,014"	GeneID:8905	"29,208"	AP1S2	"15,825,806"	-	"614, -282, 742, -474"	"in gene, upstream, in gene, upstream"	4	"1_Mild_H3K4me3_hg38::1::37496, 1_Mild_H3K4me3_hg38::1::37497, 2_HAD_H3K4me3_hg38::1::38988, 2_HAD_H3K4me3_hg38::1::38989"	-0.230929596	2	H__sapiens__1_-716221	query	0.05	2_HAD_H3K4me3_hg38::1	92	"NP_003907.3, NP_001259000.1"	AP1S2	1.31	NM_003916	NP_003907	"NM_003916.4, NM_001272071.1, XR_247289.2, XM_011545599.1, XM_005274614.3, XR_247290.3"	0.79379535	TRUE	H__sapiens__1_-716221	SIGMA1B	Gene AP1S2	P56377
332149	47.8	1	70.2	1		"DKFZp686D0630, KIAA1212, GRDN, GIV, HkRP1, GIRDIN, APE, CCDC88A"	regulation of neuron differentiation|regulation of cell projection organization|regulation of actin filament-based process|cell leading edge|regulation of neurogenesis|regulation of nervous system development|regulation of neuron projection development	GO:0045664|GO:0031344|GO:0032970|GO:0031252|GO:0050767|GO:0051960|GO:0010975	2	ENSG00000115355	ENSP00000480931	55704	0.55	coiled-coil domain containing 88A	"55,419,921"	GeneID:55704	"132,079"	CCDC88A	"55,287,842"	-	"137777, 2865, 369, 137745, 4657, 3889, 657, -335"	"downstream, in gene, in gene, downstream, in gene, in gene, in gene, upstream"	8	"1_Mild_H3K4me3_hg38::1::21545, 1_Mild_H3K4me3_hg38::1::21546, 1_Mild_H3K4me3_hg38::1::21547, 2_HAD_H3K4me3_hg38::1::22319, 2_HAD_H3K4me3_hg38::1::22320, 2_HAD_H3K4me3_hg38::1::22321, 2_HAD_H3K4me3_hg38::1::22322, 2_HAD_H3K4me3_hg38::1::22323"	-0.200584715	5	H__sapiens__1_-705397	query	0.05	2_HAD_H3K4me3_hg38::1	146	"NP_001129069.1, NP_060554.3, NP_001241872.1, XP_005264478.1, XP_005264483.1"	CCDC88A	1.47	NM_018084	NP_060554	"NM_001135597.1, NM_018084.4, NM_001254943.1, XM_005264421.1, XM_005264426.1, XM_005264418.3, XM_011532964.1, XM_011532965.1, XM_011532966.1, XM_011532967.1, XM_011532968.1, XM_011532969.1"	0.818252169	TRUE	H__sapiens__1_-705397	KIAA1212	Gene CCDC88A	Q3V6T2
328048										ENSG00000080608	ENSP00000474467	9933						PUM3							-0.298241141		H__sapiens__1_-702477	query					KIAA0020		NM_014878	NP_055693		0.742122362	TRUE	H__sapiens__1_-702477	XTP5		Q15397
332143	84	1	84	1		"CLDNL, hCG1646163, CLDN23"	cell-cell junction organization|cell junction organization|cell junction assembly	GO:0045216|GO:0034330|GO:0034329	8	ENSG00000253958	ENSP00000428780	137075	0	claudin 23	"8,704,107"	GeneID:137075	"1,951"	CLDN23	"8,702,156"	+	"-140, 212, 1012"	"upstream, in gene, in gene"	3	"1_Mild_H3K4me3_hg38::1::34415, 2_HAD_H3K4me3_hg38::1::35757, 2_HAD_H3K4me3_hg38::1::35758"	-0.050739832	1	H__sapiens__1_-744635	query	0.05	2_HAD_H3K4me3_hg38::1	84	NP_919260.2	CLDN23	1	NM_194284	NP_919260	NM_194284.2	0.950525935	TRUE	H__sapiens__1_-744635	CLDNL	Gene CLDN23	Q96B33
323963	192	1	130	1		"LAMPA, CD107a, LAMP1, LGP120"			13	ENSG00000185896	ENSP00000333298	3916	-0.56	lysosomal associated membrane protein 1	"113,323,431"	GeneID:3916	"26,310"	LAMP1	"113,297,121"	+	"479, -289, 607"	"in gene, upstream, in gene"	3	"1_Mild_H3K4me3_hg38::1::10009, 2_HAD_H3K4me3_hg38::1::10537, 2_HAD_H3K4me3_hg38::1::10538"	-0.181553912	1	H__sapiens__1_-717113	query	0.05	1_Mild_H3K4me3_hg38::1	192	NP_005552.3	LAMP1	0.68	NM_005561	NP_005552	"NM_005561.3, XM_011537494.1, XM_011537495.1"	0.833973283	TRUE	H__sapiens__1_-717113	CD107a	Gene LAMP1	P11279
332156	36.33	1	48.67	1		"FLJ21212, GALNT12, GalNAc-T12, CRCS1"			9	ENSG00000119514	ENSP00000477657	79695	0.42		"98,850,081"	GeneID:79695	"42,382"	GALNT12	"98,807,699"	+	"-467, 397, -307, 397, 1965"	"upstream, in gene, upstream, in gene, in gene"	5	"1_Mild_H3K4me3_hg38::1::36361, 1_Mild_H3K4me3_hg38::1::36362, 2_HAD_H3K4me3_hg38::1::37798, 2_HAD_H3K4me3_hg38::1::37799, 2_HAD_H3K4me3_hg38::1::37800"	-0.200723236	3	H__sapiens__1_-705896	query	0.05	2_HAD_H3K4me3_hg38::1	82	"NP_078918.3, XP_006717350.1"	GALNT12	1.34	NM_024642	NP_078918	"NM_024642.4, XM_006717287.1, XM_011519018.1, XM_011519019.1, XM_011519020.1"	0.818138832	TRUE	H__sapiens__1_-705896	GalNAc-T12	Gene GALNT12	Q8IXK2
323960	44.17	1	51.5	1		"AKT3, PKBG, MPPH2, PRKBG, DKFZp434N0250, RAC-gamma, RAC-PK-gamma, MPPH, STK-2, PKB-GAMMA"			1	ENSG00000275199	ENSP00000487523	10000	0.22	v-akt murine thymoma viral oncogene homolog 3	"243,851,079"	GeneID:10000	"362,846"	AKT3	"243,488,233"	-	"367687, 1479, -25, 367639, 355335, 354727, 137191, 1842, 327"	"downstream, in gene, upstream, downstream, in gene, in gene, in gene, in gene, in gene"	9	"1_Mild_H3K4me3_hg38::1::3714, 1_Mild_H3K4me3_hg38::1::3715, 1_Mild_H3K4me3_hg38::1::3716, 2_HAD_H3K4me3_hg38::1::3900, 2_HAD_H3K4me3_hg38::1::3901, 2_HAD_H3K4me3_hg38::1::3902, 2_HAD_H3K4me3_hg38::1::3903, 2_HAD_H3K4me3_hg38::1::3904, 2_HAD_H3K4me3_hg38::1::3905"	-0.210508324	6	H__sapiens__1_-705645	query	0.05	1_Mild_H3K4me3_hg38::1	96	"NP_005456.1, NP_859029.1, NP_001193658.1, XP_005273052.1, XP_006725023.1"	AKT3	1.17	NM_181690	NP_859029	"NM_005465.4, NM_181690.2, NM_001206729.1, XM_005272995.2, XM_006724960.1, XM_005272994.3, XM_011544011.1, XM_011544012.1, XM_005272997.3, XM_011544013.1, XM_011544014.1, XM_006711726.2, XM_006724959.2, XM_011546424.1, XM_011546425.1, XM_006724962.2, XM_01"	0.810172311	TRUE	H__sapiens__1_-705645	RAC-gamma	Gene AKT3	Q9Y243
332154	79.33	1	63.67	1		"MTCH2, HSPC032, MIMP, SLC25A50"			11	ENSG00000109919	ENSP00000432043	23788	-0.32		"47,642,654"	GeneID:23788	"37,450"	MTCH2	"47,605,204"	-	"48126, 2270, 350, 47486, 350, -258"	"downstream, in gene, in gene, downstream, in gene, upstream"	6	"1_Mild_H3K4me3_hg38::1::5954, 1_Mild_H3K4me3_hg38::1::5955, 1_Mild_H3K4me3_hg38::1::5956, 2_HAD_H3K4me3_hg38::1::6311, 2_HAD_H3K4me3_hg38::1::6312, 2_HAD_H3K4me3_hg38::1::6313"	-0.191929498	3	H__sapiens__1_-704697	query	0.05	1_Mild_H3K4me3_hg38::1	142	NP_055157.1	MTCH2	0.8	NM_014342	NP_055157	"NM_014342.3, XM_011519959.1, XM_011519960.1, XM_011519961.1, XM_006718172.2, XM_011519962.1, XM_011519963.1"	0.825365056	TRUE	H__sapiens__1_-704697	SLC25A50	Gene MTCH2	Q9Y6C9
328069	89.5	1	83.5	1		"TAF(II)170, BTAF1, TAFII170, MOT1, TAF172, MGC138406, KIAA0940"			10	ENSG00000095564	ENSP00000439924	9044	-0.1	B-TFIID TATA-box binding protein associated factor 1	"92,030,998"	GeneID:9044	"107,229"	BTAF1	"91,923,769"	+	"-729, 199, 2023, 359, 2007"	"upstream, in gene, in gene, in gene, in gene"	5	"1_Mild_H3K4me3_hg38::1::4626, 1_Mild_H3K4me3_hg38::1::4627, 1_Mild_H3K4me3_hg38::1::4628, 2_HAD_H3K4me3_hg38::1::4890, 2_HAD_H3K4me3_hg38::1::4891"	-0.299017131	2	H__sapiens__1_-703008	query	0.05	1_Mild_H3K4me3_hg38::1	159	"NP_003963.1, XP_005270323.1"	BTAF1	0.93	NM_003972	NP_003963	"NM_003972.2, XM_005270266.1, XR_246113.1, XM_011540326.1, XM_011540327.1, XM_011540328.1, XM_011540329.1"	0.741546706	TRUE	H__sapiens__1_-703008	TAFII170	Gene BTAF1	O14981
323969	113	1	86	1		"NCK5AI, P39, CDK5R2, p39nck5ai"			2	ENSG00000171450	ENSP00000304250	8941	-0.39	"cyclin-dependent kinase 5, regulatory subunit 2 (p39)"	"218,962,155"	GeneID:8941	"2,527"	CDK5R2	"218,959,628"	+	"820, -332, 372, 948, 2548"	"in gene, upstream, in gene, in gene, downstream"	5	"1_Mild_H3K4me3_hg38::1::22943, 2_HAD_H3K4me3_hg38::1::23845, 2_HAD_H3K4me3_hg38::1::23846, 2_HAD_H3K4me3_hg38::1::23847, 2_HAD_H3K4me3_hg38::1::23848"	-0.231018509	1	H__sapiens__1_-714060	query	0.05	1_Mild_H3K4me3_hg38::1	113	NP_003927.1	CDK5R2	0.76	NM_003936	NP_003927	NM_003936.4	0.793724775	TRUE	H__sapiens__1_-714060	p39nck5ai	Gene CDK5R2	Q13319
328077	84	1	88.5	1		"TRP32, TXNL, Txl, TXL-1, TXNL1, HEL-S-114"			18	ENSG00000091164	ENSP00000468165	9352	0.08	thioredoxin like 1	"56,638,689"	GeneID:9352	"36,302"	TXNL1	"56,602,387"	-	"353, -863, 465, -1055"	"in gene, upstream, in gene, upstream"	4	"1_Mild_H3K4me3_hg38::1::17137, 1_Mild_H3K4me3_hg38::1::17138, 2_HAD_H3K4me3_hg38::1::18057, 2_HAD_H3K4me3_hg38::1::18058"	-0.299117835	2	H__sapiens__1_-702896	query	0.05	2_HAD_H3K4me3_hg38::1	153	NP_004777.1	TXNL1	1.05	NM_004786	NP_004777	"NM_004786.2, NR_024546.1, XM_006722580.2, XM_011526263.1, XM_011526264.1"	0.741472033	TRUE	H__sapiens__1_-702896	TXNL	Gene TXNL1	O43396
323988	30.67	1	20	1		"HLK3, HUKIII, MK3, HGK5, KCNA3, PCN3, HPCN3, KV1.3, RP11-284N8.3"	ion channel activity|potassium ion transport|channel activity|passive transmembrane transporter activity|inorganic cation transmembrane transporter activity|substrate-specific channel activity|monovalent inorganic cation transport|metal ion transmembrane transporter activity|cation channel activity|gated channel activity|voltage-gated cation channel activity	GO:0005216|GO:0006813|GO:0015267|GO:0022803|GO:0022890|GO:0022838|GO:0015672|GO:0046873|GO:0005261|GO:0022836|GO:0022843	1	ENSG00000177272	ENSP00000358784	3738	-0.62		"110,675,033"	GeneID:3738	"21,473"	KCNA3	"110,653,560"	-	"6169, 5417, 4697, 3689, 3353, 1017, 729, -487"	"in gene, in gene, in gene, in gene, in gene, in gene, in gene, upstream"	8	"1_Mild_H3K4me3_hg38::1::2130, 1_Mild_H3K4me3_hg38::1::2131, 1_Mild_H3K4me3_hg38::1::2132, 1_Mild_H3K4me3_hg38::1::2133, 1_Mild_H3K4me3_hg38::1::2134, 1_Mild_H3K4me3_hg38::1::2135, 2_HAD_H3K4me3_hg38::1::2203, 2_HAD_H3K4me3_hg38::1::2204"	-0.179689033	6	H__sapiens__1_-715263	query	0.02	1_Mild_H3K4me3_hg38::1	87	NP_002223.3	KCNA3	0.65	NM_002232	NP_002223	"NM_002232.4, NR_109845.1, NR_109846.1"	0.835529993	TRUE	H__sapiens__1_-715263	MK3	Gene KCNA3	P22001
332182	33	1	39.83	1		"COPZ1, zeta1-COP, HSPC181, CGI-120, COPZ, zeta-COP"	Golgi vesicle transport	GO:0048193	12	ENSG00000111481	ENSP00000449414	22818	0.27	coatomer protein complex subunit zeta 1	"54,351,851"	GeneID:22818	"26,761"	COPZ1	"54,325,090"	+	"-994, 222, 2334, 27102, 33854, 34526, -450, 158, 27198, 32318, 33758, 35913"	"upstream, in gene, in gene, downstream, downstream, downstream, upstream, in gene, downstream, downstream, downstream, downstream"	12	"1_Mild_H3K4me3_hg38::1::8300, 1_Mild_H3K4me3_hg38::1::8301, 1_Mild_H3K4me3_hg38::1::8302, 1_Mild_H3K4me3_hg38::1::8303, 1_Mild_H3K4me3_hg38::1::8304, 1_Mild_H3K4me3_hg38::1::8305, 2_HAD_H3K4me3_hg38::1::8704, 2_HAD_H3K4me3_hg38::1::8705, 2_HAD_H3K4me3_hg38::1::8706, 2_HAD_H3K4me3_hg38::1::8707, 2_HAD_H3K4me3_hg38::1::8708, 2_HAD_H3K4me3_hg38::1::8709"	-0.201056759	6	H__sapiens__1_-704880	query	0.05	2_HAD_H3K4me3_hg38::1	80	"NP_001258665.1, NP_057141.1, NP_001258663.1, NP_001258664.1"	COPZ1	1.21	NM_016057	NP_057141	"NM_001271736.1, NR_073424.1, NM_016057.2, NM_001271734.1, NM_001271735.1, XM_011538029.1"	0.817866009	TRUE	H__sapiens__1_-704880	COPZ	Gene COPZ1	P61923
323984	102	1	115	1		"TAFI63, RAFI63, RAF1B, MGC:9349, SL1, TAF1B"			2	ENSG00000115750	ENSP00000486572	9014	0.17	"TATA-box binding protein associated factor, RNA polymerase I subunit B"	"9,934,416"	GeneID:9014	"90,974"	TAF1B	"9,843,442"	+	"78, -210"	"in gene, upstream"	2	"1_Mild_H3K4me3_hg38::1::21074, 2_HAD_H3K4me3_hg38::1::21808"	-0.231089573	1	H__sapiens__1_-705461	query	0.05	2_HAD_H3K4me3_hg38::1	115	NP_005671.2	TAF1B	1.13	NM_005680	NP_005671	"NM_005680.2, XM_011510410.1, XM_011510411.1, XM_011510412.1, XM_011510413.1"	0.793668371	TRUE	H__sapiens__1_-705461	TAFI63	Gene TAF1B	Q53T94
332178	15.54	1	40.54	1		"GPR37, EDNRBL, hET(B)R-LP, PAELR"	receptor complex	GO:0043235	7	ENSG00000170775	ENSP00000306449	2861	1.38		"124,766,025"	GeneID:2861	"20,424"	GPR37	"124,745,601"	-	"1097, -503, 19113, 16633, 14713, 11609, 10985, 9001, 8393, 7049, 6281, 4681, 1193, -615, -1079"	"in gene, upstream, in gene, in gene, in gene, in gene, in gene, in gene, in gene, in gene, in gene, in gene, in gene, upstream, upstream"	15	"1_Mild_H3K4me3_hg38::1::33920, 1_Mild_H3K4me3_hg38::1::33921, 2_HAD_H3K4me3_hg38::1::35211, 2_HAD_H3K4me3_hg38::1::35212, 2_HAD_H3K4me3_hg38::1::35213, 2_HAD_H3K4me3_hg38::1::35214, 2_HAD_H3K4me3_hg38::1::35215, 2_HAD_H3K4me3_hg38::1::35216, 2_HAD_H3K4me3_hg38::1::35217, 2_HAD_H3K4me3_hg38::1::35218, 2_HAD_H3K4me3_hg38::1::35219, 2_HAD_H3K4me3_hg38::1::35220, 2_HAD_H3K4me3_hg38::1::35221, 2_HAD_…	-0.201052821	13	H__sapiens__1_-713895	query	0.02	2_HAD_H3K4me3_hg38::1	184	NP_005293.1	GPR37	2.61	NM_005302	NP_005293	NM_005302.3	0.817869229	TRUE	H__sapiens__1_-713895	PAELR	Gene GPR37	O15354
323986	40.33	1	37.33	1		"KCNN3, KCa2.3, SK3, SKCA3, hSK3"			1	ENSG00000143603	ENSP00000481848	3782	-0.11	potassium calcium-activated channel subfamily N member 3	"154,870,278"	GeneID:3782	"172,816"	KCNN3	"154,697,462"	-	"109510, 21574, 2886, 870, -218, 109478, 22982, 22150, 2854, 806"	"in gene, in gene, in gene, in gene, upstream, in gene, in gene, in gene, in gene, in gene"	10	"1_Mild_H3K4me3_hg38::1::2533, 1_Mild_H3K4me3_hg38::1::2534, 1_Mild_H3K4me3_hg38::1::2535, 1_Mild_H3K4me3_hg38::1::2536, 1_Mild_H3K4me3_hg38::1::2537, 2_HAD_H3K4me3_hg38::1::2597, 2_HAD_H3K4me3_hg38::1::2598, 2_HAD_H3K4me3_hg38::1::2599, 2_HAD_H3K4me3_hg38::1::2600, 2_HAD_H3K4me3_hg38::1::2601"	-0.231093864	6	H__sapiens__1_-709429	query	0.05	2_HAD_H3K4me3_hg38::1	95	"NP_002240.3, NP_740752.1, NP_001191016.1"	KCNN3	0.93	NM_170782	NP_740752	"NM_002249.5, NM_170782.2, NM_001204087.1"	0.793664966	TRUE	H__sapiens__1_-709429	SKCA3	Gene KCNN3	Q9UGI6
328088	80	1	98	1		"U1C, Yhc1, FLJ20302, SNRPC"			6	ENSG00000124562	ENSP00000363130	6631	0.29	small nuclear ribonucleoprotein polypeptide C	"34,773,857"	GeneID:6631	"16,763"	SNRPC	"34,757,094"	+	"-1062, -102, -134"	"upstream, upstream, upstream"	3	"1_Mild_H3K4me3_hg38::1::31479, 1_Mild_H3K4me3_hg38::1::31480, 2_HAD_H3K4me3_hg38::1::32646"	-0.299635908	1	H__sapiens__1_-706528	query	0.05	2_HAD_H3K4me3_hg38::1	98	NP_003084.1	SNRPC	1.23	NM_003093	NP_003084	"NR_029472.1, NM_003093.2"	0.741087996	TRUE	H__sapiens__1_-706528	Yhc1	Gene SNRPC	P09234
328090	109	1	100	1		"SMURF2, MGC138150, DKFZp686F0270"	regulation of cellular response to growth factor stimulus	GO:0090287	17	ENSG00000108854	ENSP00000464432	64750	-0.12	SMAD specific E3 ubiquitin protein ligase 2	"64,662,268"	GeneID:64750	"119,986"	SMURF2	"64,542,282"	-	"-324, 1020, -324"	"upstream, in gene, upstream"	3	"1_Mild_H3K4me3_hg38::1::16029, 2_HAD_H3K4me3_hg38::1::16812, 2_HAD_H3K4me3_hg38::1::16813"	-0.300561032	1	H__sapiens__1_-704583	query	0.05	1_Mild_H3K4me3_hg38::1	109	NP_073576.1	SMURF2	0.92	NM_022739	NP_073576	"NM_022739.3, XM_011525128.1, XM_005257585.2"	0.740402715	TRUE	H__sapiens__1_-704583		Gene SMURF2	Q9HAU4
328102	45	1	44	1		"p180, NSX, DKFZp686K1672, POLA, POLA1"			X	ENSG00000101868	ENSP00000478401	5422	-0.03	"polymerase (DNA) alpha 1, catalytic subunit"	"24,996,986"	GeneID:5422	"303,112"	POLA1	"24,693,874"	+	"142, -466, 142"	"in gene, upstream, in gene"	3	"1_Mild_H3K4me3_hg38::1::37567, 2_HAD_H3K4me3_hg38::1::39062, 2_HAD_H3K4me3_hg38::1::39063"	-0.301221999	1	H__sapiens__1_-703560	query	0.05	1_Mild_H3K4me3_hg38::1	45	"NP_058633.2, XP_006724562.1"	POLA1	0.98	NM_016937	NP_058633	"NM_016937.3, XM_006724499.1, XM_005274552.2, XM_011545540.1, XM_011545541.1"	0.739913495	TRUE	H__sapiens__1_-703560	POLA	Gene POLA1	P09884
324006	103	1	78	1		RGS10	nucleoside-triphosphatase regulator activity|GTPase activator activity|positive regulation of GTPase activity|regulation of GTP catabolic process|GTPase regulator activity|regulation of GTPase activity|enzyme activator activity	GO:0060589|GO:0005096|GO:0043547|GO:0033124|GO:0030695|GO:0043087|GO:0008047	10	ENSG00000148908	ENSP00000376605	6001	-0.4	regulator of G-protein signaling 10	"119,542,710"	GeneID:6001	"42,883"	RGS10	"119,499,827"	-	"-362, -490"	"upstream, upstream"	2	"1_Mild_H3K4me3_hg38::1::5059, 2_HAD_H3K4me3_hg38::1::5332"	-0.231254395	1	H__sapiens__1_-710142	query	0.05	1_Mild_H3K4me3_hg38::1	103	"NP_002916.1, NP_001005339.1"	RGS10	0.76	NM_002925	NP_002916	"NM_002925.3, NM_001005339.1"	0.793537569	TRUE	H__sapiens__1_-710142		Gene RGS10	O43665
323999	80	1	91	1		"PDLIM3, ALP, DKFZp686L0362, FLJ26096"			4	ENSG00000154553	ENSP00000486107	27295	0.19	PDZ and LIM domain 3	"185,535,607"	GeneID:27295	"34,947"	PDLIM3	"185,500,660"	-	"247, -681, 215, -201"	"in gene, upstream, in gene, upstream"	4	"1_Mild_H3K4me3_hg38::1::29099, 1_Mild_H3K4me3_hg38::1::29100, 2_HAD_H3K4me3_hg38::1::30162, 2_HAD_H3K4me3_hg38::1::30163"	-0.23122819	1	H__sapiens__1_-710776	query	0.05	2_HAD_H3K4me3_hg38::1	91	"NP_001107579.1, NP_001244891.1, NP_001244892.1, NP_055291.2"	PDLIM3	1.14	NM_014476	NP_055291	"NM_001114107.4, NM_001257962.1, NM_001257963.1, NM_014476.5, NR_047562.1, XR_938723.1, XR_938724.1, XM_011531874.1"	0.793558364	TRUE	H__sapiens__1_-710776		Gene PDLIM3	Q53GG5
324001	101	1	61	1		"KIAA0996, DZIPt1, DZIP, RP11-23E3.3, DZIP1"			13	ENSG00000134874	ENSP00000431168	22873	-0.73	DAZ interacting zinc finger protein 1	"95,644,706"	GeneID:22873	"66,504"	DZIP1	"95,578,202"	-	"2530, 450, -286, 3138, 2594, 1645, 578"	"in gene, in gene, upstream, in gene, in gene, in gene, in gene"	7	"1_Mild_H3K4me3_hg38::1::9850, 1_Mild_H3K4me3_hg38::1::9851, 1_Mild_H3K4me3_hg38::1::9852, 2_HAD_H3K4me3_hg38::1::10338, 2_HAD_H3K4me3_hg38::1::10339, 2_HAD_H3K4me3_hg38::1::10340, 2_HAD_H3K4me3_hg38::1::10341"	-0.231230659	2	H__sapiens__1_-707962	query	0.02	1_Mild_H3K4me3_hg38::1	105	"NP_055749.1, NP_945319.1, XP_005254089.1, XP_006719979.1, XP_006719980.1, XP_006719981.1, XP_006719983.1"	DZIP1	0.6	NM_198968	NP_945319	"NM_014934.4, NM_198968.3, XM_005254032.1, XM_006719916.1, XM_006719917.1, XM_006719918.1, XM_006719920.1, XM_006719921.2, XM_011521061.1"	0.793556404	TRUE	H__sapiens__1_-707962	KIAA0996	Gene DZIP1	Q86YF9
332203	100	1	82.75	1		"FLJ20391, YTHDF1, C20orf21"			20	ENSG00000149658	ENSP00000359364	54915	-0.27	YTH N(6)-methyladenosine RNA binding protein 1	"63,216,186"	GeneID:54915	"20,757"	YTHDF1	"63,195,429"	-	"602, -390, -3014, -3526, 634, -326"	"in gene, upstream, upstream, upstream, in gene, upstream"	6	"1_Mild_H3K4me3_hg38::1::24337, 1_Mild_H3K4me3_hg38::1::24338, 1_Mild_H3K4me3_hg38::1::24339, 1_Mild_H3K4me3_hg38::1::24340, 2_HAD_H3K4me3_hg38::1::25239, 2_HAD_H3K4me3_hg38::1::25240"	-0.201231795	4	H__sapiens__1_-710246	query	0.05	1_Mild_H3K4me3_hg38::1	182	NP_060268.2	YTHDF1	0.83	NM_017798	NP_060268	NM_017798.3	0.817722865	TRUE	H__sapiens__1_-710246	FLJ20391	Gene YTHDF1	Q9BYJ9
332208	31.83	1	46.17	1		"DNAPTP6, DKFZp564A2416, SPATS2L, SGNP"			2	ENSG00000196141	ENSP00000482515	26010	0.54	spermatogenesis associated serine rich 2 like	"200,482,263"	GeneID:26010	"176,382"	SPATS2L	"200,305,881"	+	"679, 1751, -601, 679, 1799, 77687, 171095, 171863"	"in gene, in gene, upstream, in gene, in gene, in gene, in gene, in gene"	8	"1_Mild_H3K4me3_hg38::1::22762, 1_Mild_H3K4me3_hg38::1::22763, 2_HAD_H3K4me3_hg38::1::23671, 2_HAD_H3K4me3_hg38::1::23672, 2_HAD_H3K4me3_hg38::1::23673, 2_HAD_H3K4me3_hg38::1::23674, 2_HAD_H3K4me3_hg38::1::23675, 2_HAD_H3K4me3_hg38::1::23676"	-0.176181973	6	H__sapiens__1_-718019	query	0.05	2_HAD_H3K4me3_hg38::1	110	"NP_001093892.1, NP_001093893.1, NP_056350.2, NP_001093894.1, XP_005246513.1, XP_005246514.1, XP_005246515.1, XP_005246516.1, NP_001269672.1, NP_001269664.1, NP_001269673.1"	SPATS2L	1.45	NM_015535	NP_056350	"NM_001100422.1, NM_001100423.1, NM_015535.2, NM_001100424.1, XM_005246456.1, XM_005246457.1, XM_005246458.1, XM_005246459.1, NM_001282743.1, NM_001282735.1, NM_001282744.1, XM_011510938.1, XM_011510939.1, XM_011510940.1"	0.838465392	TRUE	H__sapiens__1_-718019	SGNP	Gene SPATS2L	Q9NUQ6
328112	96	1	87	1		"ASCC2, ASC1p100, p100"			22	ENSG00000100325	ENSP00000437570	84164	-0.14	activating signal cointegrator 1 complex subunit 2	"29,838,304"	GeneID:84164	"49,696"	ASCC2	"29,788,608"	-	"224, -832, 208"	"in gene, upstream, in gene"	3	"1_Mild_H3K4me3_hg38::1::25189, 1_Mild_H3K4me3_hg38::1::25190, 2_HAD_H3K4me3_hg38::1::26072"	-0.301310348	2	H__sapiens__1_-703245	query	0.05	1_Mild_H3K4me3_hg38::1	171	"NP_001229835.1, NP_115580.2, XP_005261832.1"	ASCC2	0.91	NM_032204	NP_115580	"NM_001242906.1, NM_032204.4, XM_005261775.1, XM_011530442.1, XM_011530443.1, XM_011530444.1, XM_011530445.1, XM_011530446.1, XM_011530447.1, XM_011530448.1, XM_011530449.1, XM_011530450.1, XM_011530451.1, XM_011530452.1, XM_011530453.1, XM_011530454.1, XM"	0.739848127	TRUE	H__sapiens__1_-703245	FLJ21588	Gene ASCC2	Q9H1I8
324030	46.33	1	58.5	1		"FLJ12240, L19, KIAA0999, SIK3, QSK"			11	ENSG00000160584	ENSP00000414347	23387	0.34	SIK family kinase 3	"117,098,453"	GeneID:23387	"255,051"	SIK3	"116,843,402"	-	"262645, 262501, 3477, 629, -203, 4117, 3605, 629, -299, -1963"	"downstream, downstream, in gene, in gene, upstream, in gene, in gene, in gene, upstream, upstream"	10	"1_Mild_H3K4me3_hg38::1::7183, 2_HAD_H3K4me3_hg38::1::7561, 1_Mild_H3K4me3_hg38::1::7184, 1_Mild_H3K4me3_hg38::1::7185, 1_Mild_H3K4me3_hg38::1::7186, 2_HAD_H3K4me3_hg38::1::7562, 2_HAD_H3K4me3_hg38::1::7563, 2_HAD_H3K4me3_hg38::1::7564, 2_HAD_H3K4me3_hg38::1::7565, 2_HAD_H3K4me3_hg38::1::7566"	-0.23141842	6	H__sapiens__1_-711499	query	0.05	2_HAD_H3K4me3_hg38::1	184	"XP_005271543.1, NP_079440.3, NP_001268677.1, NP_001268678.1"	SIK3	1.26	NM_025164	NP_079440	"XM_005271486.1, NM_025164.4, NM_001281748.1, NM_001281749.1, XM_005271481.2, XM_011542721.1, XM_005271482.3, XM_011542722.1, XM_005271484.3, XM_011542723.1, XM_011542724.1, XM_011542725.1, XM_005271485.2, XM_011542726.1"	0.793407419	TRUE	H__sapiens__1_-711499	QSK	Gene SIK3
324024	144	1	121	1		"2OST, UST"	proteoglycan metabolic process	GO:0006029	6	ENSG00000111962	ENSP00000356433	10090	-0.25		"149,076,990"	GeneID:10090	"330,028"	UST	"148,746,962"	+	"830, -34, 494"	"in gene, upstream, in gene"	3	"1_Mild_H3K4me3_hg38::1::32376, 2_HAD_H3K4me3_hg38::1::33581, 2_HAD_H3K4me3_hg38::1::33582"	-0.231347006	1	H__sapiens__1_-704965	query	0.05	1_Mild_H3K4me3_hg38::1	144	NP_005706.1	UST	0.84	NM_005715	NP_005706	"NM_005715.2, XR_942249.1, XM_005266790.3, XM_011535376.1, XM_011535377.1, XM_011535378.1"	0.793464082	TRUE	H__sapiens__1_-704965	2OST	Gene UST	Q9Y2C2
328121	70	1	51.5	1		"IL4RA, CD124, IL4R"	receptor complex	GO:0043235	16	ENSG00000077238	ENSP00000486645	3566	-0.44	interleukin 4 receptor	"27,364,778"	GeneID:3566	"51,110"	IL4R	"27,313,668"	+	"412, 1788, -68, 636, 1740"	"in gene, in gene, upstream, in gene, in gene"	5	"1_Mild_H3K4me3_hg38::1::13140, 1_Mild_H3K4me3_hg38::1::13141, 2_HAD_H3K4me3_hg38::1::13838, 2_HAD_H3K4me3_hg38::1::13839, 2_HAD_H3K4me3_hg38::1::13840"	-0.301458423	2	H__sapiens__1_-702351	query	0.05	1_Mild_H3K4me3_hg38::1	104	"NP_000409.1, NP_001244335.1, NP_001244336.1, NP_001244926.1, XP_006721106.1"	IL4R	0.74	NM_001257997	NP_001244926	"NM_000418.3, NM_001257406.1, NM_001257407.1, NM_001257997.1, XM_006721043.1, XM_011545825.1, XM_011545826.1, XM_011545827.1, XM_011545828.1, XM_011545829.1, XM_011545830.1, XM_011545831.1, XM_011545832.1, XM_011545833.1, XM_011545834.1, XM_005255308.2"	0.739738582	TRUE	H__sapiens__1_-702351	CD124	Gene IL4R	P24394
332227	102	1	103	1		"RNF121, FLJ11099"			11	ENSG00000137522	ENSP00000435859	55298	0.01	ring finger protein 121	"71,997,597"	GeneID:55298	"68,896"	RNF121	"71,928,701"	+	"-461, -477, 2355"	"upstream, upstream, in gene"	3	"1_Mild_H3K4me3_hg38::1::6766, 2_HAD_H3K4me3_hg38::1::7143, 2_HAD_H3K4me3_hg38::1::7144"	-0.118893742	1	H__sapiens__1_-708484	query	0.05	2_HAD_H3K4me3_hg38::1	103	"NP_060790.2, XP_006718692.1, XP_006718693.1, XP_006718695.1, NP_001287855.1"	RNF121	1.01	NM_018320	NP_060790	"NM_018320.4, NR_024147.1, NR_024148.1, XM_006718629.1, XM_006718630.1, XM_006718632.1, NM_001300926.1, XM_011545150.1"	0.887902143	TRUE	H__sapiens__1_-708484	FLJ11099	Gene RNF121	Q9H920
328127	47	1	22	1		"FLJ25043, DKFZp313N1010, SYK, FLJ37489, p72-Syk"	Fc-gamma receptor signaling pathway involved in phagocytosis|immune response-regulating cell surface receptor signaling pathway involved in phagocytosis|Fc receptor signaling pathway|receptor complex|protein tyrosine kinase activity	GO:0038096|GO:0002433|GO:0038093|GO:0043235|GO:0004713	9	ENSG00000165025	ENSP00000364907	6850	-1.1	spleen tyrosine kinase	"90,898,560"	GeneID:6850	"96,880"	SYK	"90,801,680"	+	"208, -304"	"in gene, upstream"	2	"1_Mild_H3K4me3_hg38::1::36216, 2_HAD_H3K4me3_hg38::1::37634"	-0.302145315	1	H__sapiens__1_-712500	query	0.02	1_Mild_H3K4me3_hg38::1	47	"XP_005252204.1, NP_003168.2, NP_001128524.1, NP_001167639.1, NP_001167638.1"	SYK	0.47	NM_003177	NP_003168	"XM_005252147.2, NM_003177.6, NM_001135052.3, NM_001174168.2, NM_001174167.2, XM_011518946.1, XM_011518947.1, XR_929837.1"	0.739230636	TRUE	H__sapiens__1_-712500		Gene SYK	P43405
328129	58.5	1	58.5	1		"SAHH, AHCY"			20	ENSG00000101444	ENSP00000442820	191	0	adenosylhomocysteinase	"34,311,976"	GeneID:191	"77,136"	AHCY	"34,234,840"	-	"42696, 10355, 9096, 691, 40, -360, 42856, 8744, 8, -792"	"in gene, in gene, in gene, in gene, in gene, upstream, in gene, in gene, in gene, upstream"	10	"1_Mild_H3K4me3_hg38::1::23780, 1_Mild_H3K4me3_hg38::1::23781, 1_Mild_H3K4me3_hg38::1::23782, 1_Mild_H3K4me3_hg38::1::23783, 1_Mild_H3K4me3_hg38::1::23784, 1_Mild_H3K4me3_hg38::1::23785, 2_HAD_H3K4me3_hg38::1::24700, 2_HAD_H3K4me3_hg38::1::24701, 2_HAD_H3K4me3_hg38::1::24702, 2_HAD_H3K4me3_hg38::1::24703"	-0.302442199	4	H__sapiens__1_-703511	query	0.05	1_Mild_H3K4me3_hg38::1	139	"NP_001155238.1, NP_000678.1, XP_005260374.1"	AHCY	1	NM_001161766	NP_001309015	"NM_001161766.1, NM_000687.2, XM_005260317.1, XM_011528656.1, XM_011528657.1, XM_011528658.1, XM_005260316.3, XM_011528659.1, XM_011528660.1"	0.739011202	TRUE	H__sapiens__1_-703511	SAHH	Gene AHCY	P23526
328139	45.75	1	48.5	1		"PPP1R61, CENPE, KIF10, MCPH13"			4	ENSG00000138778	ENSP00000483542	1062	0.08		"103,198,409"	GeneID:1062	"92,603"	CENPE	"103,105,806"	-	"99753, 98985, 137, 99881, 98905, 105, -663"	"downstream, downstream, in gene, downstream, downstream, in gene, upstream"	7	"1_Mild_H3K4me3_hg38::1::28658, 1_Mild_H3K4me3_hg38::1::28659, 1_Mild_H3K4me3_hg38::1::28660, 2_HAD_H3K4me3_hg38::1::29677, 2_HAD_H3K4me3_hg38::1::29678, 2_HAD_H3K4me3_hg38::1::29679, 2_HAD_H3K4me3_hg38::1::29680"	-0.302482969	4	H__sapiens__1_-708733	query	0.05	1_Mild_H3K4me3_hg38::1	116	"NP_001804.2, NP_001273663.1"	CENPE	1.06	NM_001813	NP_001804	"NM_001813.2, NM_001286734.1, XM_011531544.1, XM_011531545.1, XM_011531546.1, XM_011531547.1, XM_011531548.1, XM_011531549.1"	0.738981074	TRUE	H__sapiens__1_-708733	PPP1R61	Gene CENPE	Q02224
324045	64.67	1	54.67	1		"RABPT5, RABEP1, RAB5EP"			17	ENSG00000029725	ENSP00000482983	9135	-0.24	"rabaptin, RAB GTPase binding effector protein 1"	"5,386,340"	GeneID:9135	"104,077"	RABEP1	"5,282,263"	+	"73, 617, -1079, -343, 649, 1481"	"in gene, in gene, upstream, upstream, in gene, in gene"	6	"1_Mild_H3K4me3_hg38::1::14479, 1_Mild_H3K4me3_hg38::1::14480, 2_HAD_H3K4me3_hg38::1::15195, 2_HAD_H3K4me3_hg38::1::15196, 2_HAD_H3K4me3_hg38::1::15197, 2_HAD_H3K4me3_hg38::1::15198"	-0.231508857	3	H__sapiens__1_-701455	query	0.05	1_Mild_H3K4me3_hg38::1	102	"NP_001278511.1, NP_001278510.1, NP_001077054.1, NP_004694.2"	RABEP1	0.85	NM_004703	NP_004694	"NM_001291582.1, NM_001291581.1, NM_001083585.2, NM_004703.5, XM_011524060.1, XM_011524061.1"	0.793335669	TRUE	H__sapiens__1_-701455	RABPT5	Gene RABEP1	Q15276
324041	93.71	1	83.57	1		"FLJ43813, MGC40413, PCGF3, RNF3, FLJ36550, RNF3A, DKFZp686D20235, DONG1, MGC129615"	PcG protein complex	GO:0031519	4	ENSG00000185619	ENSP00000479441	10336	-0.17	polycomb group ring finger 3	"770,640"	GeneID:10336	"64,892"	PCGF3	"705,748"	+	"-996, 428, 2732, 3852, 4684, 5356, 69452, 75692, -948, 460, 3820, 4668, 75708"	"upstream, in gene, in gene, in gene, in gene, in gene, downstream, downstream, upstream, in gene, in gene, in gene, downstream"	13	"1_Mild_H3K4me3_hg38::1::27896, 1_Mild_H3K4me3_hg38::1::27897, 1_Mild_H3K4me3_hg38::1::27898, 1_Mild_H3K4me3_hg38::1::27899, 1_Mild_H3K4me3_hg38::1::27900, 1_Mild_H3K4me3_hg38::1::27901, 1_Mild_H3K4me3_hg38::1::27902, 1_Mild_H3K4me3_hg38::1::27903, 2_HAD_H3K4me3_hg38::1::28883, 2_HAD_H3K4me3_hg38::1::28884, 2_HAD_H3K4me3_hg38::1::28885, 2_HAD_H3K4me3_hg38::1::28886, 2_HAD_H3K4me3_hg38::1::28887"	-0.23150501	7	H__sapiens__1_-717036	query	0.05	1_Mild_H3K4me3_hg38::1	286	"NP_006306.2, XP_005272307.1, XP_005272310.1, XP_005272311.1, XP_006713915.1"	PCGF3	0.89	NM_006315	NP_006306	"NM_006315.4, XM_005272250.1, XM_005272253.1, XM_005272254.1, XM_006713852.1, XM_011513381.1, XM_011513382.1, XM_011513383.1, XM_011513384.1, XM_011513385.1"	0.793338721	TRUE	H__sapiens__1_-717036	RNF3A	Gene PCGF3	Q3KNV8
328150	94.5	1	113	1		"PRR2, B4-2, PROL2, PNAS-145, PNRC1, RP11-63L7.5"			6	ENSG00000146278	ENSP00000358484	10957	0.26	proline rich nuclear receptor coactivator 1	"89,085,160"	GeneID:10957	"4,450"	PNRC1	"89,080,710"	+	"-1718, -678, 442, 1274, 3759, 218"	"upstream, upstream, in gene, in gene, in gene, in gene"	6	"1_Mild_H3K4me3_hg38::1::31966, 1_Mild_H3K4me3_hg38::1::31967, 1_Mild_H3K4me3_hg38::1::31968, 1_Mild_H3K4me3_hg38::1::31969, 1_Mild_H3K4me3_hg38::1::31970, 2_HAD_H3K4me3_hg38::1::33148"	-0.302747492	2	H__sapiens__1_-709821	query	0.05	2_HAD_H3K4me3_hg38::1	217	NP_006804.1	PNRC1	1.2	NM_006813	NP_006804	NM_006813.2	0.738785622	TRUE	H__sapiens__1_-709821	PROL2	Gene PNRC1	Q12796
332240	75.5	1	94	1		"RANBP2L4, GCC185, KIAA0336, GCC2, REN53"	Golgi vesicle transport	GO:0048193	2	ENSG00000135968	ENSP00000475798	9648	0.32	GRIP and coiled-coil domain containing 2	"108,509,398"	GeneID:9648	"60,277"	GCC2	"108,449,121"	+	"-1409, -273, 1471, -1441, 223"	"upstream, upstream, in gene, upstream, in gene"	5	"1_Mild_H3K4me3_hg38::1::22134, 1_Mild_H3K4me3_hg38::1::22135, 1_Mild_H3K4me3_hg38::1::22136, 2_HAD_H3K4me3_hg38::1::22962, 2_HAD_H3K4me3_hg38::1::22963"	-0.201790016	2	H__sapiens__1_-708176	query	0.05	2_HAD_H3K4me3_hg38::1	166	"NP_852118.1, XP_006712934.1"	GCC2	1.25	NM_181453	NP_852118	"NM_181453.3, NR_028063.1, XM_006712871.1, XM_011512213.1, XM_006712870.2, XR_923067.1, XR_923068.1, XM_006712872.2"	0.817266523	TRUE	H__sapiens__1_-708176	KIAA0336	Gene GCC2	Q8IWJ2
324048	47	1	48.67	1		"SNRK, HSNFRK, DKFZp779A1866, KIAA0096, FLJ20224"			3	ENSG00000163788	ENSP00000411375	54861	0.05	SNF related kinase	"43,351,143"	GeneID:54861	"64,631"	SNRK	"43,286,512"	+	"-240, 720, 1680, 2400, -240, 720"	"upstream, in gene, in gene, in gene, upstream, in gene"	6	"1_Mild_H3K4me3_hg38::1::26385, 1_Mild_H3K4me3_hg38::1::26386, 1_Mild_H3K4me3_hg38::1::26387, 1_Mild_H3K4me3_hg38::1::26388, 2_HAD_H3K4me3_hg38::1::27268, 2_HAD_H3K4me3_hg38::1::27269"	-0.197483135	3	H__sapiens__1_-712125	query	0.05	2_HAD_H3K4me3_hg38::1	75	"NP_060189.3, NP_001094064.1"	SNRK	1.04	NM_017719	NP_060189	"NM_017719.4, NM_001100594.1, XM_005265245.2, XM_011533860.1, XM_011533861.1"	0.820793983	TRUE	H__sapiens__1_-712125	KIAA0096	Gene SNRK	Q9NRH2
324061	64.5	1	61	1		"ARHGEF36, DNMBP, TUBA, KIAA1010"			10	ENSG00000107554	ENSP00000489875	23268	-0.08	dynamin binding protein	"100,009,948"	GeneID:23268	"134,372"	DNMBP	"99,875,576"	-	"444, -292, 508, -324, -964"	"in gene, upstream, in gene, upstream, upstream"	5	"1_Mild_H3K4me3_hg38::1::4761, 1_Mild_H3K4me3_hg38::1::4762, 2_HAD_H3K4me3_hg38::1::5028, 2_HAD_H3K4me3_hg38::1::5029, 2_HAD_H3K4me3_hg38::1::5030"	-0.231534165	2	H__sapiens__1_-704404	query	0.05	2_HAD_H3K4me3_hg38::1	84	NP_056036.1	DNMBP	0.95	NM_015221	NP_056036	"NM_015221.2, XM_011539559.1, XM_006717735.2, XM_011539560.1, XM_006717736.2"	0.793315591	TRUE	H__sapiens__1_-704404	Tuba	Gene DNMBP	Q6XZF7
324062	51.5	1	42.25	1		"USP3L, USP22, KIAA1063"			17	ENSG00000124422	ENSP00000468748	23326	-0.29	ubiquitin specific peptidase 22	"21,043,409"	GeneID:23326	"43,816"	USP22	"20,999,593"	-	"4369, 3985, 785, -223, 1233, 753, -207"	"in gene, in gene, in gene, upstream, in gene, in gene, upstream"	7	"1_Mild_H3K4me3_hg38::1::14917, 1_Mild_H3K4me3_hg38::1::14918, 1_Mild_H3K4me3_hg38::1::14919, 1_Mild_H3K4me3_hg38::1::14920, 2_HAD_H3K4me3_hg38::1::15648, 2_HAD_H3K4me3_hg38::1::15649, 2_HAD_H3K4me3_hg38::1::15650"	-0.150705178	4	H__sapiens__1_-706505	query	0.05	1_Mild_H3K4me3_hg38::1	122	"NP_056091.1, XP_005256632.1"	USP22	0.82	NM_015276	NP_056091	"NM_015276.1, XM_005256575.1"	0.860101238	TRUE	H__sapiens__1_-706505	USP3L	Gene USP22	Q9UPT9
324075	48.27	1	53.82	1		"RNF86, TRIM2, CMT2R, KIAA0517"			4	ENSG00000109654	ENSP00000488751	23321	0.16	tripartite motif containing 2	"153,339,322"	GeneID:23321	"186,853"	TRIM2	"153,152,469"	+	"1035, 52763, 53451, 54731, 70571, 96971, 105067, 106315, 107659, 108843, 192395, -330, 1099, 51211, 52875, 70571, 96587, 105323, 105728, 192299"	"in gene, in gene, in gene, in gene, in gene, in gene, in gene, in gene, in gene, in gene, downstream, upstream, in gene, in gene, in gene, in gene, in gene, in gene, in gene, downstream"	20	"1_Mild_H3K4me3_hg38::1::28906, 1_Mild_H3K4me3_hg38::1::28907, 1_Mild_H3K4me3_hg38::1::28908, 1_Mild_H3K4me3_hg38::1::28909, 1_Mild_H3K4me3_hg38::1::28910, 1_Mild_H3K4me3_hg38::1::28911, 1_Mild_H3K4me3_hg38::1::28912, 1_Mild_H3K4me3_hg38::1::28913, 1_Mild_H3K4me3_hg38::1::28914, 1_Mild_H3K4me3_hg38::1::28915, 1_Mild_H3K4me3_hg38::1::28916, 2_HAD_H3K4me3_hg38::1::29948, 2_HAD_H3K4me3_hg38::1::2994…	-0.232212599	11	H__sapiens__1_-704664	query	0.05	1_Mild_H3K4me3_hg38::1	127	"NP_001123539.1, XP_006714220.1, XP_006714221.1, XP_006714223.1, XP_006714224.1, NP_056086.2, XP_006714225.1, XP_006714227.1, NP_001289621.1, NP_001289622.1, NP_001289623.1"	TRIM2	1.11	NM_015271	NP_056086	"NM_001130067.1, XM_006714157.1, XM_006714158.1, XM_006714160.1, XM_006714161.1, XM_006714162.1, XM_006714164.1, NM_015271.4, NM_001302692.1, NM_001302693.1, NM_001302694.1, XM_006714159.2, XM_011531794.1, XM_011531795.1, XM_011531796.1, XM_011531797.1, XM"	0.792777562	TRUE	H__sapiens__1_-704664	RNF86	Gene TRIM2	Q9C040
324072	58	1	64.5	1		"FLJ12525, LAS1L, FLJ45274, FLJ30133, dJ475B7.2, Las1-like"			X	ENSG00000001497	ENSP00000473630	81887	0.15	"LAS1-like, ribosome biogenesis factor"	"65,534,806"	GeneID:81887	"22,224"	LAS1L	"65,512,582"	-	"246, 246, -378"	"in gene, in gene, upstream"	3	"1_Mild_H3K4me3_hg38::1::37879, 2_HAD_H3K4me3_hg38::1::39369, 2_HAD_H3K4me3_hg38::1::39370"	-0.232131232	2	H__sapiens__1_-700987	query	0.05	2_HAD_H3K4me3_hg38::1	105	"NP_112483.1, NP_001164120.1, NP_001164121.1, XP_005262358.1, XP_005262361.1, XP_005262364.1"	LAS1L	1.11	NM_031206	NP_112483	"NM_031206.4, NM_001170649.1, NM_001170650.1, XM_005262301.1, XR_244504.1, XM_005262304.1, XM_005262307.1, XR_430522.1, XM_011531045.1, XM_011531046.1, XM_005262305.3, XM_005262306.3, XR_938411.1, XR_938412.1"	0.792842071	TRUE	H__sapiens__1_-700987	FLJ12525	Gene LAS1L	Q9Y4W2
328169	56	1	52	1		"IRF-8, H-ICSBP, ICSBP1, ICSBP, IRF8, IMD32B, IMD32A"			16	ENSG00000140968	ENSP00000458047	3394	-0.11	interferon regulatory factor 8	"85,922,606"	GeneID:3394	"23,438"	IRF8	"85,899,168"	+	"-288, -512"	"upstream, upstream"	2	"1_Mild_H3K4me3_hg38::1::14011, 2_HAD_H3K4me3_hg38::1::14754"	-0.303059961	1	H__sapiens__1_-709038	query	0.05	1_Mild_H3K4me3_hg38::1	56	NP_002154.1	IRF8	0.93	NM_002163	NP_002154	"NM_002163.2, XM_011523064.1"	0.738554811	TRUE	H__sapiens__1_-709038	IRF-8	Gene IRF8	Q02556
328175	74.33	1	67.33	1		"PRKCB1, PRKCB2, PKC-beta, MGC41878, PKCB, PRKCB"	insulin receptor signaling pathway|cellular response to insulin stimulus|cellular response to peptide hormone stimulus|regulation of cellular response to growth factor stimulus|response to insulin|cellular response to peptide|regulation of vascular endothelial growth factor receptor signaling pathway|response to peptide|response to peptide hormone	GO:0008286|GO:0032869|GO:0071375|GO:0090287|GO:0032868|GO:1901653|GO:0030947|GO:1901652|GO:0043434	16	ENSG00000166501	ENSP00000459227	5579	-0.14	protein kinase C beta	"24,220,611"	GeneID:5579	"384,632"	PRKCB	"23,835,979"	+	"-139, 533, 2741, 3829, -427, 645"	"upstream, in gene, in gene, in gene, upstream, in gene"	6	"1_Mild_H3K4me3_hg38::1::13104, 1_Mild_H3K4me3_hg38::1::13105, 1_Mild_H3K4me3_hg38::1::13106, 1_Mild_H3K4me3_hg38::1::13107, 2_HAD_H3K4me3_hg38::1::13803, 2_HAD_H3K4me3_hg38::1::13804"	-0.238438138	3	H__sapiens__1_-712871	query	0.05	1_Mild_H3K4me3_hg38::1	160	"NP_002729.2, NP_997700.1"	PRKCB	0.91	NM_212535	NP_997700	"NM_002738.6, NM_212535.2"	0.787857425	TRUE	H__sapiens__1_-712871	PRKCB2	Gene PRKCB	P05771
328178	79	1	96	1		"EIF3-P48, INT6, eIF3-p46, EIF3E, EIF3S6"			8	ENSG00000104408	ENSP00000430839	3646	0.28		"108,248,730"	GeneID:3646	"46,987"	EIF3E	"108,201,743"	-	"346, -294, 1306, 250"	"in gene, upstream, in gene, in gene"	4	"1_Mild_H3K4me3_hg38::1::35239, 1_Mild_H3K4me3_hg38::1::35240, 2_HAD_H3K4me3_hg38::1::36621, 2_HAD_H3K4me3_hg38::1::36622"	-0.303552343	1	H__sapiens__1_-703895	query	0.05	2_HAD_H3K4me3_hg38::1	96	NP_001559.1	EIF3E	1.22	NM_001568	NP_001559	NM_001568.2	0.738191249	TRUE	H__sapiens__1_-703895	EIF3S6	Gene EIF3E	P60228
324091	86.5	1	97	1		"HMGCS1, HMGCS, MGC90332"			5	ENSG00000112972	ENSP00000427339	3157	0.17	3-hydroxy-3-methylglutaryl-CoA synthase 1	"43,313,512"	GeneID:3157	"26,042"	HMGCS1	"43,287,470"	-	"2376, 280, -696, 296"	"in gene, in gene, upstream, in gene"	4	"1_Mild_H3K4me3_hg38::1::29379, 1_Mild_H3K4me3_hg38::1::29380, 1_Mild_H3K4me3_hg38::1::29381, 2_HAD_H3K4me3_hg38::1::30470"	-0.232373014	2	H__sapiens__1_-705109	query	0.05	2_HAD_H3K4me3_hg38::1	180	"NP_001091742.1, NP_002121.4"	HMGCS1	1.12	NM_002130	NP_002121	"NM_001098272.2, NM_002130.7, XM_011514034.1, XM_011514035.1, XM_011514036.1"	0.792650399	TRUE	H__sapiens__1_-705109	HMGCS	Gene HMGCS1	Q01581
332285	70.5	1	60	1		"MGC25497, MGC2628, KCTD15"			19	ENSG00000153885	ENSP00000477220	79047	-0.23	potassium channel tetramerization domain containing 15	"33,815,761"	GeneID:79047	"18,915"	KCTD15	"33,796,846"	+	"-2014, -1038, 178, 1586, 23549, -1987, -302, 418, 1682"	"upstream, upstream, in gene, in gene, downstream, upstream, upstream, in gene, in gene"	9	"1_Mild_H3K4me3_hg38::1::19289, 1_Mild_H3K4me3_hg38::1::19290, 1_Mild_H3K4me3_hg38::1::19291, 1_Mild_H3K4me3_hg38::1::19292, 1_Mild_H3K4me3_hg38::1::19293, 2_HAD_H3K4me3_hg38::1::20144, 2_HAD_H3K4me3_hg38::1::20145, 2_HAD_H3K4me3_hg38::1::20146, 2_HAD_H3K4me3_hg38::1::20147"	-0.172575485	4	H__sapiens__1_-710686	query	0.05	1_Mild_H3K4me3_hg38::1	119	"NP_076981.2, NP_001123466.1, NP_001123467.1"	KCTD15	0.85	NM_024076	NP_076981	"NM_024076.2, NM_001129994.1, NM_001129995.1, XM_011527296.1, XM_011527297.1, XM_011527298.1, XR_935857.1"	0.841494766	TRUE	H__sapiens__1_-710686	MGC25497	Gene KCTD15	Q96SI1
324094	80	1	90.67	1		"GNA13, MGC46138, G13"	regulation of phospholipase activity|positive regulation of phospholipase activity|regulation of lipase activity|positive regulation of lipase activity	GO:0010517|GO:0010518|GO:0060191|GO:0060193	17	ENSG00000120063	ENSP00000439647	10672	0.18	G protein subunit alpha 13	"65,056,802"	GeneID:10672	"47,513"	GNA13	"65,009,289"	-	"802, -414, 3058, 2002, 834, -318"	"in gene, upstream, in gene, in gene, in gene, upstream"	6	"1_Mild_H3K4me3_hg38::1::16040, 1_Mild_H3K4me3_hg38::1::16041, 2_HAD_H3K4me3_hg38::1::16827, 2_HAD_H3K4me3_hg38::1::16828, 2_HAD_H3K4me3_hg38::1::16829, 2_HAD_H3K4me3_hg38::1::16830"	-0.23241136	3	H__sapiens__1_-705988	query	0.05	2_HAD_H3K4me3_hg38::1	147	"NP_006563.2, NP_001269354.1"	GNA13	1.13	NM_006572	NP_006563	"NM_006572.5, NM_001282425.1, XR_934352.1, XM_011524202.1"	0.792620004	TRUE	H__sapiens__1_-705988	MGC46138	Gene GNA13	Q14344
328184	49.2	1	48.6	1		"KIAA1625, SMURF1"	regulation of cellular response to growth factor stimulus	GO:0090287	7	ENSG00000198742	ENSP00000355326	57154	-0.02	SMAD specific E3 ubiquitin protein ligase 1	"99,144,120"	GeneID:57154	"116,685"	SMURF1	"99,027,435"	-	"1992, 408, -248, 6520, 3437, 1976, 1112, -248"	"in gene, in gene, upstream, in gene, in gene, in gene, in gene, upstream"	8	"1_Mild_H3K4me3_hg38::1::33572, 1_Mild_H3K4me3_hg38::1::33573, 1_Mild_H3K4me3_hg38::1::33574, 2_HAD_H3K4me3_hg38::1::34879, 2_HAD_H3K4me3_hg38::1::34880, 2_HAD_H3K4me3_hg38::1::34881, 2_HAD_H3K4me3_hg38::1::34882, 2_HAD_H3K4me3_hg38::1::34883"	-0.304822518	5	H__sapiens__1_-718873	query	0.05	1_Mild_H3K4me3_hg38::1	119	"NP_065162.1, NP_851994.1, NP_001186776.1"	SMURF1	0.99	NM_181349	NP_851994	"NM_020429.2, NM_181349.2, NM_001199847.1, XM_011516418.1, XM_011516419.1, XM_011516420.1, XM_011516421.1"	0.737254212	TRUE	H__sapiens__1_-718873	KIAA1625	Gene SMURF1	Q9HCE7
328196	87	1	123	1		"SLC25A8, BMIQ4, UCPH, UCP2"	monovalent inorganic cation transport	GO:0015672	11	ENSG00000175567	ENSP00000441147	7351	0.5	"uncoupling protein 2 (mitochondrial, proton carrier)"	"73,982,844"	GeneID:7351	"8,173"	UCP2	"73,974,671"	-	"1436, -36, -356"	"in gene, upstream, upstream"	3	"1_Mild_H3K4me3_hg38::1::6840, 1_Mild_H3K4me3_hg38::1::6841, 2_HAD_H3K4me3_hg38::1::7215"	-0.245412459	1	H__sapiens__1_-714918	query	0.05	2_HAD_H3K4me3_hg38::1	123	NP_003346.2	UCP2	1.41	NM_003355	NP_003346	NM_003355.2	0.782381771	TRUE	H__sapiens__1_-714918	SLC25A8	Gene UCP2	P55851
324102	51	1	40	1		SCML2	PcG protein complex	GO:0031519	X	ENSG00000102098	ENSP00000407315	10389	-0.35	sex comb on midleg-like 2 (Drosophila)	"18,354,724"	GeneID:10389	"115,411"	SCML2	"18,239,313"	-	"260, -220, 548, -220"	"in gene, upstream, in gene, upstream"	4	"1_Mild_H3K4me3_hg38::1::37519, 1_Mild_H3K4me3_hg38::1::37520, 2_HAD_H3K4me3_hg38::1::39010, 2_HAD_H3K4me3_hg38::1::39011"	-0.232421712	2	H__sapiens__1_-703606	query	0.05	1_Mild_H3K4me3_hg38::1	64	"NP_006080.1, XP_006724521.1"	SCML2	0.78	NM_006089	NP_006080	"NM_006089.2, NR_033717.1, XM_006724458.1, XM_011545437.1, XM_006724457.2, XM_011545438.1"	0.792611799	TRUE	H__sapiens__1_-703606		Gene SCML2	Q9UQR0
328191	43.14	1	51	1		"MAPKAPK1A, RSK, RSK1, HU-1, RPS6KA1, p90Rsk"	neurotrophin TRK receptor signaling pathway|neurotrophin signaling pathway	GO:0048011|GO:0038179	1	ENSG00000281877	ENSP00000487553	6195	0.24	ribosomal protein S6 kinase A1	"26,575,030"	GeneID:6195	"45,272"	RPS6KA1	"26,529,758"	+	"-318, 482, 16226, -1566, -350, 482, 13954, 14402, 15106, 16258, 16946"	"upstream, in gene, in gene, upstream, upstream, in gene, in gene, in gene, in gene, in gene, in gene"	11	"1_Mild_H3K4me3_hg38::1::926, 1_Mild_H3K4me3_hg38::1::927, 1_Mild_H3K4me3_hg38::1::928, 2_HAD_H3K4me3_hg38::1::894, 2_HAD_H3K4me3_hg38::1::895, 2_HAD_H3K4me3_hg38::1::896, 2_HAD_H3K4me3_hg38::1::897, 2_HAD_H3K4me3_hg38::1::898, 2_HAD_H3K4me3_hg38::1::899, 2_HAD_H3K4me3_hg38::1::900, 2_HAD_H3K4me3_hg38::1::901"	-0.304998932	7	H__sapiens__1_-705733	query	0.05	2_HAD_H3K4me3_hg38::1	137	"NP_001006666.1, NP_002944.2, XP_005246024.1"	RPS6KA1	1.18	NM_002953	NP_002944	"NM_001006665.1, NM_002953.3, XM_005245967.2, XM_005245966.3, XM_011541898.1, XM_011548722.1, XM_011548723.1, XM_011548724.1"	0.737124161	TRUE	H__sapiens__1_-705733	RSK1	Gene RPS6KA1	Q15418
324098	91.5	1	65.5	1		"GS-X, ABCC1, DKFZp781G125, ABCC, DKFZp686N04233, MRP1, MRP, ABC29"			16	ENSG00000278183	ENSP00000483316	4363	-0.48	ATP binding cassette subfamily C member 1	"16,143,074"	GeneID:4363	"193,497"	ABCC1	"15,949,577"	+	"-393, 407, -265, 471"	"upstream, in gene, upstream, in gene"	4	"1_Mild_H3K4me3_hg38::1::13006, 1_Mild_H3K4me3_hg38::1::13007, 2_HAD_H3K4me3_hg38::1::13693, 2_HAD_H3K4me3_hg38::1::13694"	-0.210432779	2	H__sapiens__1_-703760	query	0.05	1_Mild_H3K4me3_hg38::1	109	NP_004987.2	ABCC1	0.72	NM_004996	NP_004987	"NM_004996.3, XM_011522497.1, XM_011522498.1"	0.810233518	TRUE	H__sapiens__1_-703760	GS-X	Gene ABCC1	P33527
332296	55	1	41.33	1		"SLEB10, IRF5"	response to peptide	GO:1901652	7	ENSG00000128604	ENSP00000483292	3663	-0.41	interferon regulatory factor 5	"128,950,042"	GeneID:3663	"12,305"	IRF5	"128,937,737"	+	"439, 1815, -158, 663, 1527, 2647"	"in gene, in gene, upstream, in gene, in gene, in gene"	6	"1_Mild_H3K4me3_hg38::1::33974, 1_Mild_H3K4me3_hg38::1::33975, 2_HAD_H3K4me3_hg38::1::35284, 2_HAD_H3K4me3_hg38::1::35285, 2_HAD_H3K4me3_hg38::1::35286, 2_HAD_H3K4me3_hg38::1::35287"	-0.202188663	3	H__sapiens__1_-707031	query	0.05	1_Mild_H3K4me3_hg38::1	116	"NP_116032.1, NP_001092099.1, NP_001092100.1, NP_001229381.1, NP_001092097.2"	IRF5	0.75	NM_032643	NP_116032	"NM_032643.4, NM_001098629.2, NM_001098630.2, NM_001242452.2, NM_001098627.3, XM_005250317.2, XM_011516158.1, XM_011516159.1, XM_006715974.2, XM_011516160.1, XM_011516161.1, XM_011516162.1, XM_011516163.1, XM_011516164.1"	0.816940787	TRUE	H__sapiens__1_-707031		Gene IRF5	Q13568
324104	71.5	1	78.5	1		"ZNF635m, SUHW5, ZNF635, MRD37, POGZ, KIAA0461, ZNF280E, MGC71543, WHSUS"			1	ENSG00000143442	ENSP00000472860	23126	0.13	pogo transposable element with ZNF domain	"151,459,465"	GeneID:23126	"56,741"	POGZ	"151,402,724"	-	"59513, 1609, 59529, 1097, 361, -439"	"downstream, in gene, downstream, in gene, in gene, upstream"	6	"1_Mild_H3K4me3_hg38::1::2441, 1_Mild_H3K4me3_hg38::1::2442, 2_HAD_H3K4me3_hg38::1::2497, 2_HAD_H3K4me3_hg38::1::2498, 2_HAD_H3K4me3_hg38::1::2499, 2_HAD_H3K4me3_hg38::1::2500"	-0.232447553	4	H__sapiens__1_-709392	query	0.05	2_HAD_H3K4me3_hg38::1	180	"NP_055915.2, NP_997054.1, NP_665739.3, NP_001181866.1, NP_001181867.1, XP_005245056.1, XP_005245058.1, XP_005245062.1"	POGZ	1.1	NM_207171	NP_997054	"NM_015100.3, NM_207171.2, NM_145796.3, NM_001194937.1, NM_001194938.1, XM_005244999.1, XM_005245001.1, XM_005245005.1, XM_005245000.3, XM_011509330.1, XM_005245006.3, XM_011509331.1, XR_921760.1"	0.792591318	TRUE	H__sapiens__1_-709392	ZNF635m	Gene POGZ	Q7Z3K3
328199	62	1	91	1		"PYT, CT96, MPS1L1, FLJ38280, ESK, MPS1, TTK, MPH1"	peptidyl-tyrosine phosphorylation|peptidyl-tyrosine modification	GO:0018108|GO:0018212	6	ENSG00000112742	ENSP00000487202	7272	0.55	TTK protein kinase	"80,042,527"	GeneID:7272	"37,922"	TTK	"80,004,605"	+	"-253, -157"	"upstream, upstream"	2	"1_Mild_H3K4me3_hg38::1::31918, 2_HAD_H3K4me3_hg38::1::33098"	-0.305340307	1	H__sapiens__1_-705086	query	0.05	2_HAD_H3K4me3_hg38::1	91	"NP_003309.2, NP_001160163.1"	TTK	1.47	NM_003318	NP_003309	"NM_003318.4, NM_001166691.1, XM_011536099.1, XM_011536100.1"	0.736872569	TRUE	H__sapiens__1_-705086	MPS1L1	Gene TTK	P33981
324122	81.5	1	111.5	1		"CDK17, PCTK2, PCTAIRE2"			12	ENSG00000059758	ENSP00000450058	5128	0.45	cyclin-dependent kinase 17	"96,400,588"	GeneID:5128	"122,327"	CDK17	"96,278,261"	-	"1100, -388, 908, -356"	"in gene, upstream, in gene, upstream"	4	"1_Mild_H3K4me3_hg38::1::8708, 1_Mild_H3K4me3_hg38::1::8709, 2_HAD_H3K4me3_hg38::1::9119, 2_HAD_H3K4me3_hg38::1::9120"	-0.232474559	2	H__sapiens__1_-701779	query	0.05	2_HAD_H3K4me3_hg38::1	174	"NP_001163935.1, NP_002586.2"	CDK17	1.37	NM_002595	NP_002586	"NM_001170464.2, NM_002595.4, XM_006719444.2, XM_011538435.1, XM_011538436.1"	0.792569913	TRUE	H__sapiens__1_-701779	PCTK2	Gene CDK17	Q00537
328227	42.5	1	44.5	1		"TP2A, TOP2A, TOP2"			17	ENSG00000131747	ENSP00000464055	7153	0.07	topoisomerase (DNA) II alpha	"40,417,950"	GeneID:7153	"29,429"	TOP2A	"40,388,521"	-	"190, 222, -370, -1122"	"in gene, in gene, upstream, upstream"	4	"1_Mild_H3K4me3_hg38::1::15362, 2_HAD_H3K4me3_hg38::1::16126, 2_HAD_H3K4me3_hg38::1::16127, 2_HAD_H3K4me3_hg38::1::16128"	-0.30546262	2	H__sapiens__1_-707476	query	0.05	2_HAD_H3K4me3_hg38::1	71	"NP_001058.2, XP_005257689.1"	TOP2A	1.05	NM_001067	NP_001058	"NM_001067.3, XM_005257632.1, XM_011525165.1"	0.736782445	TRUE	H__sapiens__1_-707476	TOP2	Gene TOP2A	P11388
324134	77.67	1	72.67	1		"ANKRD6, FLJ12637, FLJ34916"	negative regulation of Wnt signaling pathway|canonical Wnt signaling pathway|Wnt signaling pathway|regulation of Wnt signaling pathway	GO:0030178|GO:0060070|GO:0016055|GO:0030111	6	ENSG00000135299	ENSP00000431061	22881	-0.1		"89,633,834"	GeneID:22881	"200,656"	ANKRD6	"89,433,178"	+	"-202, 262, 205798, 294, 205446"	"upstream, in gene, downstream, in gene, downstream"	5	"1_Mild_H3K4me3_hg38::1::31977, 1_Mild_H3K4me3_hg38::1::31978, 1_Mild_H3K4me3_hg38::1::31979, 2_HAD_H3K4me3_hg38::1::33156, 2_HAD_H3K4me3_hg38::1::33157"	-0.232543714	3	H__sapiens__1_-708030	query	0.05	1_Mild_H3K4me3_hg38::1	136	"NP_001229738.1, NP_001229740.1, NP_001229742.1, NP_001229743.1, NP_055757.3, XP_005248738.1"	ANKRD6	0.94	NM_014942	NP_055757	"NM_001242809.1, NM_001242811.1, NM_001242813.1, NM_001242814.1, NM_014942.4, XM_005248681.1, XM_005248679.2, XM_005248680.2, XM_011535595.1, XM_005248682.2, XM_011535596.1, XM_011535597.1, XM_011535598.1, XM_011535599.1, XM_005248683.2, XM_011535600.1, XM"	0.792515104	TRUE	H__sapiens__1_-708030	KIAA0957	Gene ANKRD6	Q9Y2G4
328238	146	1	129	1		"PCH1, MGC138280, VRK1, MGC142070, MGC117401, PCH1A"	protein autophosphorylation	GO:0046777	14	ENSG00000100749	ENSP00000451682	7443	-0.18	vaccinia related kinase 1	"96,881,614"	GeneID:7443	"84,267"	VRK1	"96,797,347"	+	"413, -35, 445"	"in gene, upstream, in gene"	3	"1_Mild_H3K4me3_hg38::1::10913, 2_HAD_H3K4me3_hg38::1::11531, 2_HAD_H3K4me3_hg38::1::11532"	-0.305654642	1	H__sapiens__1_-703359	query	0.05	1_Mild_H3K4me3_hg38::1	146	NP_003375.1	VRK1	0.88	NM_003384	NP_003375	"NM_003384.2, XM_011537132.1, XM_006720247.2"	0.736640981	TRUE	H__sapiens__1_-703359		Gene VRK1	Q99986
324149	127.5	1	124	1		"WEE1hu, FLJ16446, WEE1, WEE1A, DKFZp686I18166"	protein tyrosine kinase activity	GO:0004713	11	ENSG00000166483	ENSP00000435945	7465	-0.04	WEE1 G2 checkpoint kinase	"9,593,458"	GeneID:7465	"19,808"	WEE1	"9,573,650"	+	"-370, 1134, -434, 334, 1166"	"upstream, in gene, upstream, in gene, in gene"	5	"1_Mild_H3K4me3_hg38::1::5587, 1_Mild_H3K4me3_hg38::1::5588, 2_HAD_H3K4me3_hg38::1::5934, 2_HAD_H3K4me3_hg38::1::5935, 2_HAD_H3K4me3_hg38::1::5936"	-0.232581876	2	H__sapiens__1_-712868	query	0.05	1_Mild_H3K4me3_hg38::1	146	"NP_003381.1, NP_001137448.1"	WEE1	0.97	NM_003390	NP_003381	"NM_003390.3, NM_001143976.1, XM_005253118.3, XM_005253119.3"	0.792484861	TRUE	H__sapiens__1_-712868	WEE1A	Gene WEE1	P30291
324145	60.25	1	59.75	1		"SELD, SPS, MGC4980, SPS1, SEPHS1"			10	ENSG00000086475	ENSP00000441119	22929	-0.01	selenophosphate synthetase 1	"13,348,298"	GeneID:22929	"30,870"	SEPHS1	"13,317,428"	-	"1066, -374, -1910, 2826, 1162, -182, -1782"	"in gene, upstream, upstream, in gene, in gene, upstream, upstream"	7	"1_Mild_H3K4me3_hg38::1::3916, 1_Mild_H3K4me3_hg38::1::3917, 1_Mild_H3K4me3_hg38::1::3918, 2_HAD_H3K4me3_hg38::1::4115, 2_HAD_H3K4me3_hg38::1::4116, 2_HAD_H3K4me3_hg38::1::4117, 2_HAD_H3K4me3_hg38::1::4118"	-0.232563295	4	H__sapiens__1_-702670	query	0.05	1_Mild_H3K4me3_hg38::1	111	"NP_036379.2, NP_001182531.1, NP_001182533.1, XP_006717496.1"	SEPHS1	0.99	NM_012247	NP_036379	"NM_012247.4, NM_001195602.1, NM_001195604.1, XM_006717433.1"	0.792499586	TRUE	H__sapiens__1_-702670		Gene SEPHS1	P49903
324155	124.5	1	163.5	1		"hnRNP-Q, HNRPQ1, PP68, NSAP1, GRY-RBP, SYNCRIP, FLJ31626, HNRNPQ, dJ3J17.2, GRYRBP"			6	ENSG00000135316	ENSP00000484577	10492	0.39	"synaptotagmin binding, cytoplasmic RNA interacting protein"	"85,643,850"	GeneID:10492	"36,066"	SYNCRIP	"85,607,784"	-	"1354, -182, -1366, 1322, -214"	"in gene, upstream, upstream, in gene, upstream"	5	"1_Mild_H3K4me3_hg38::1::31941, 1_Mild_H3K4me3_hg38::1::31942, 1_Mild_H3K4me3_hg38::1::31943, 2_HAD_H3K4me3_hg38::1::33125, 2_HAD_H3K4me3_hg38::1::33126"	-0.232657849	2	H__sapiens__1_-708034	query	0.05	2_HAD_H3K4me3_hg38::1	217	"NP_006363.4, NP_001153148.1, NP_001153147.1, NP_001153145.1, NP_001153146.1, NP_001153149.1, NP_001240700.1, XP_005248693.1, XP_005248694.1"	SYNCRIP	1.31	NM_006372	NP_006363	"NM_006372.4, NM_001159676.1, NM_001159675.1, NM_001159673.1, NM_001159674.1, NM_001159677.1, NM_001253771.1, XM_005248636.1, XM_005248637.1, XM_005248635.3"	0.792424656	TRUE	H__sapiens__1_-708034	NSAP1	Gene SYNCRIP	O60506
332348	87.5	1	88.5	1		"FIX, AKL3L1, AK3, AK6, AKL3L, AK3L1"			9	ENSG00000147853	ENSP00000482308	50808	0.02	adenylate kinase 3	"4,742,043"	GeneID:50808	"32,487"	AK3	"4,709,556"	-	"1067, -373, -805, 1115, -901"	"in gene, upstream, upstream, in gene, upstream"	5	"1_Mild_H3K4me3_hg38::1::35752, 1_Mild_H3K4me3_hg38::1::35753, 1_Mild_H3K4me3_hg38::1::35754, 2_HAD_H3K4me3_hg38::1::37135, 2_HAD_H3K4me3_hg38::1::37136"	-0.203343606	2	H__sapiens__1_-710019	query	0.05	2_HAD_H3K4me3_hg38::1	152	"NP_001186781.1, NP_057366.2, NP_001186782.1, NP_001186784.1, NP_001186785.1"	AK3	1.01	NM_016282	NP_057366	"NM_001199852.1, NM_016282.3, NM_001199853.1, NM_001199855.1, NM_001199856.1"	0.815997811	TRUE	H__sapiens__1_-710019	AKL3L1	Gene AK3	Q9UIJ7
328251	55	1	55.67	1		"CD210, HIL-10R, IL-10R1, CD210a, IL10RA, IL10R, CDW210A"			11	ENSG00000110324	ENSP00000436328	3587	0.02	interleukin 10 receptor subunit alpha	"118,001,483"	GeneID:3587	"15,092"	IL10RA	"117,986,391"	+	"41, 1257, 1641, -279, 1641"	"in gene, in gene, in gene, upstream, in gene"	5	"1_Mild_H3K4me3_hg38::1::7205, 1_Mild_H3K4me3_hg38::1::7206, 1_Mild_H3K4me3_hg38::1::7207, 2_HAD_H3K4me3_hg38::1::7590, 2_HAD_H3K4me3_hg38::1::7591"	-0.306698934	3	H__sapiens__1_-704746	query	0.05	1_Mild_H3K4me3_hg38::1	113	NP_001549.2	IL10RA	1.01	NM_001558	NP_001549	"NR_026691.1, NM_001558.3"	0.735872113	TRUE	H__sapiens__1_-704746	IL10R	Gene IL10RA	Q13651
324158	61.8	1	60.4	1		"GRASP55, FLJ13139, GRS2, p59, GORASP2, GOLPH6, DKFZp434D156"			2	ENSG00000115806	ENSP00000413945	26003	-0.03		"170,967,135"	GeneID:26003	"38,697"	GORASP2	"170,928,438"	+	"-6, 1066, 45546, -54, 1418, 44442, 45418, 46794"	"upstream, in gene, downstream, upstream, in gene, downstream, downstream, downstream"	8	"1_Mild_H3K4me3_hg38::1::22557, 1_Mild_H3K4me3_hg38::1::22558, 1_Mild_H3K4me3_hg38::1::22559, 2_HAD_H3K4me3_hg38::1::23446, 2_HAD_H3K4me3_hg38::1::23447, 2_HAD_H3K4me3_hg38::1::23448, 2_HAD_H3K4me3_hg38::1::23449, 2_HAD_H3K4me3_hg38::1::23450"	-0.219685017	5	H__sapiens__1_-705467	query	0.05	1_Mild_H3K4me3_hg38::1	173	"NP_056345.3, NP_001188357.1"	GORASP2	0.98	NM_015530	NP_056345	"NM_015530.4, NM_001201428.1, XM_006712408.2"	0.802771617	TRUE	H__sapiens__1_-705467	GRS2	Gene GORASP2	Q9H8Y8
324151	117.67	1	112.67	1		"PTPMEG2, PTPN9, MEG2"	phosphatase activity|phosphoric ester hydrolase activity	GO:0016791|GO:0042578	15	ENSG00000169410	ENSP00000482732	5780	-0.06	"protein tyrosine phosphatase, non-receptor type 9"	"75,579,291"	GeneID:5780	"112,170"	PTPN9	"75,467,121"	-	"123995, 3691, 731, -469, 123803, 2971, 891, 251"	"downstream, in gene, in gene, upstream, downstream, in gene, in gene, in gene"	8	"1_Mild_H3K4me3_hg38::1::11920, 1_Mild_H3K4me3_hg38::1::11921, 1_Mild_H3K4me3_hg38::1::11922, 1_Mild_H3K4me3_hg38::1::11923, 2_HAD_H3K4me3_hg38::1::12612, 2_HAD_H3K4me3_hg38::1::12613, 2_HAD_H3K4me3_hg38::1::12614, 2_HAD_H3K4me3_hg38::1::12615"	-0.232613466	3	H__sapiens__1_-713593	query	0.05	2_HAD_H3K4me3_hg38::1	213	NP_002824.1	PTPN9	0.96	NM_002833	NP_002824	NM_002833.3	0.792459827	TRUE	H__sapiens__1_-713593	MEG2	Gene PTPN9	P43378
324153	83.5	1	82.5	1		"HSAP, HNPCC5, MSH6, GTBP"			2	ENSG00000116062	ENSP00000482078	2956	-0.02		"47,806,953"	GeneID:2956	"23,871"	MSH6	"47,783,082"	+	"214, -330, 150, 3526"	"in gene, upstream, in gene, in gene"	4	"1_Mild_H3K4me3_hg38::1::21493, 2_HAD_H3K4me3_hg38::1::22266, 2_HAD_H3K4me3_hg38::1::22267, 2_HAD_H3K4me3_hg38::1::22268"	-0.232631624	2	H__sapiens__1_-705509	query	0.05	1_Mild_H3K4me3_hg38::1	156	"NP_000170.1, NP_001268421.1, NP_001268422.1, NP_001268423.1, XP_005264328.1"	MSH6	0.99	NM_001281494	NP_001268423	"NM_000179.2, NM_001281492.1, NM_001281493.1, NM_001281494.1, XM_005264271.1, XM_011532798.1, XM_011532799.1, XM_011532800.1"	0.792445438	TRUE	H__sapiens__1_-705509	GTBP	Gene MSH6	P52701
324166	40.91	1	36.73	1		"BAF45b, neuro-d4, NEUD4, MGC150428, DPF1, MGC150429"	neuron part	GO:0097458	19	ENSG00000011332	ENSP00000483226	8193	-0.16	double PHD fingers 1	"38,229,714"	GeneID:8193	"18,708"	DPF1	"38,211,006"	-	"19058, 18658, 18130, 12130, 11122, 10834, 8786, 5426, 1666, 434, -270, -1630, 19842, 5618, 4098, 2994, 1682, 818, -286"	"downstream, in gene, in gene, in gene, in gene, in gene, in gene, in gene, in gene, in gene, upstream, upstream, downstream, in gene, in gene, in gene, in gene, in gene, upstream"	19	"1_Mild_H3K4me3_hg38::1::19496, 1_Mild_H3K4me3_hg38::1::19497, 1_Mild_H3K4me3_hg38::1::19498, 1_Mild_H3K4me3_hg38::1::19499, 1_Mild_H3K4me3_hg38::1::19500, 1_Mild_H3K4me3_hg38::1::19501, 1_Mild_H3K4me3_hg38::1::19502, 1_Mild_H3K4me3_hg38::1::19503, 1_Mild_H3K4me3_hg38::1::19504, 1_Mild_H3K4me3_hg38::1::19505, 1_Mild_H3K4me3_hg38::1::19506, 1_Mild_H3K4me3_hg38::1::19507, 2_HAD_H3K4me3_hg38::1::203…	-0.232707375	11	H__sapiens__1_-701267	query	0.05	2_HAD_H3K4me3_hg38::1	128	"NP_001128628.1, NP_004638.2, NP_001276907.1, NP_001128627.1"	DPF1	0.9	NM_004647	NP_004638	"NM_001135156.2, NM_004647.3, NM_001289978.1, NM_001135155.2, XM_011527356.1, XM_006723407.2, XM_005259289.2, XM_006723408.2, XM_005259290.3, XM_011527357.1, XM_005259292.3, XM_011527358.1, XM_006723409.2, XM_006723410.2, XR_243964.2"	0.792385411	TRUE	H__sapiens__1_-701267	neuro-d4	Gene DPF1	Q92782
324160	54.67	1	66	1		"DKFZp564B163, RAB1, YPT1, RAB1A"	Golgi vesicle transport|organelle transport along microtubule	GO:0048193|GO:0072384	2	ENSG00000138069	ENSP00000387286	5861	0.27	"RAB1A, member RAS oncogene family"	"65,130,301"	GeneID:5861	"43,447"	RAB1A	"65,086,854"	-	"605, -579, -1443, 2269, 317, -1987"	"in gene, upstream, upstream, in gene, in gene, upstream"	6	"1_Mild_H3K4me3_hg38::1::21639, 1_Mild_H3K4me3_hg38::1::21640, 1_Mild_H3K4me3_hg38::1::21641, 2_HAD_H3K4me3_hg38::1::22432, 2_HAD_H3K4me3_hg38::1::22433, 2_HAD_H3K4me3_hg38::1::22434"	-0.222978002	3	H__sapiens__1_-708591	query	0.05	2_HAD_H3K4me3_hg38::1	155	"NP_004152.1, NP_056358.1, XP_005264525.1"	RAB1A	1.21	NM_015543	NP_056358	"NM_004161.4, NM_015543.1, XM_005264468.1, XM_011533009.1"	0.80013245	TRUE	H__sapiens__1_-708591	YPT1	Gene RAB1A	P62820
328258	73	1	83	1		"RASGRP1, RASGRP, CALDAG-GEFII, MGC129998, V, MGC129999, hRasGRP1, CALDAG-GEFI"	Fc receptor signaling pathway	GO:0038093	15	ENSG00000172575	ENSP00000454164	10125	0.19		"38,564,806"	GeneID:10125	"76,705"	RASGRP1	"38,488,101"	-	"454, 486, -186"	"in gene, in gene, upstream"	3	"1_Mild_H3K4me3_hg38::1::11338, 2_HAD_H3K4me3_hg38::1::11972, 2_HAD_H3K4me3_hg38::1::11973"	-0.258963771	1	H__sapiens__1_-714344	query	0.05	2_HAD_H3K4me3_hg38::1	83	"NP_005730.2, NP_001122074.1, XP_005254171.1"	RASGRP1	1.14	NM_005739	NP_005730	"NM_005739.3, NM_001128602.1, XM_005254114.1, XM_011521151.1, XM_011521152.1, XM_011521153.1, XM_011521154.1, XR_931740.1"	0.771850986	TRUE	H__sapiens__1_-714344	RASGRP	Gene RASGRP1	O95267
324162	80	1	43.33	1		"pCCNE1, CCNE, CCNE1"			19	ENSG00000105173	ENSP00000460881	898	-0.88	cyclin E1	"29,824,312"	GeneID:898	"12,414"	CCNE1	"29,811,898"	+	"-1274, -490, 806, 2134, -538, 870"	"upstream, upstream, in gene, in gene, upstream, in gene"	6	"1_Mild_H3K4me3_hg38::1::19227, 1_Mild_H3K4me3_hg38::1::19228, 1_Mild_H3K4me3_hg38::1::19229, 1_Mild_H3K4me3_hg38::1::19230, 2_HAD_H3K4me3_hg38::1::20072, 2_HAD_H3K4me3_hg38::1::20073"	-0.232665317	3	H__sapiens__1_-704022	query	0.02	1_Mild_H3K4me3_hg38::1	123	NP_001229.1	CCNE1	0.54	NM_001238	NP_001309191	"NM_001238.2, XM_011527440.1, XM_006723457.2, XM_005259370.2"	0.792418738	TRUE	H__sapiens__1_-704022	CCNE	Gene CCNE1	P24864
324174	88	1	92.5	1		"PC-1, COLED, PDNP1, PCA1, NPP1, ARHR2, M6S1, NPPS, ENPP1"	protein autophosphorylation|insulin receptor signaling pathway|negative regulation of phosphate metabolic process|negative regulation of phosphorus metabolic process|cellular response to peptide hormone stimulus|cellular response to peptide|negative regulation of protein phosphorylation|negative regulation of cell differentiation|phosphoric ester hydrolase activity|regulation of fat cell differen…	GO:0046777|GO:0008286|GO:0045936|GO:0010563|GO:0071375|GO:1901653|GO:0001933|GO:0045596|GO:0042578|GO:0045598|GO:0045444|GO:0032869|GO:0032868|GO:0006112|GO:0042326|GO:0030278|GO:1901652|GO:0043434	6	ENSG00000197594	ENSP00000422424	5167	0.07	ectonucleotide pyrophosphatase/phosphodiesterase 1	"131,895,155"	GeneID:5167	"87,139"	ENPP1	"131,808,016"	+	"-304, 272, -336, 304"	"upstream, in gene, upstream, in gene"	4	"1_Mild_H3K4me3_hg38::1::32251, 1_Mild_H3K4me3_hg38::1::32252, 2_HAD_H3K4me3_hg38::1::33448, 2_HAD_H3K4me3_hg38::1::33449"	-0.232812037	2	H__sapiens__1_-718500	query	0.05	2_HAD_H3K4me3_hg38::1	114	NP_006199.2	ENPP1	1.05	NM_006208	NP_006199	"NM_006208.2, XM_011535896.1"	0.792302483	TRUE	H__sapiens__1_-718500	PDNP1	Gene ENPP1	P22413
328264	274	1	236	1		"EIF3-P116, EIF3-ETA, MGC104664, EIF3-P110, PRT1, EIF3B, MGC131875, EIF3S9"			7	ENSG00000106263	ENSP00000408062	8662	-0.22		"2,380,745"	GeneID:8662	"26,205"	EIF3B	"2,354,540"	+	"788, -396, 820"	"in gene, upstream, in gene"	3	"1_Mild_H3K4me3_hg38::1::32669, 2_HAD_H3K4me3_hg38::1::33944, 2_HAD_H3K4me3_hg38::1::33945"	-0.308588705	1	H__sapiens__1_-704256	query	0.05	1_Mild_H3K4me3_hg38::1	274	"NP_001032360.1, NP_003742.2"	EIF3B	0.86	NM_003751	NP_003742	"NM_001037283.1, NM_003751.3, XM_011515599.1, XM_011515600.1, XM_011515601.1"	0.734482797	TRUE	H__sapiens__1_-704256	PRT1	Gene EIF3B	P55884
324170	41.67	1	58.56	1		"FLJ42686, GMK, FLJ43710, GUK1"			1	ENSG00000143774	ENSP00000407604	2987	0.49	guanylate kinase 1	"228,148,955"	GeneID:2987	"9,312"	GUK1	"228,139,643"	+	"-8731, -715, 821, 10213, -747, 997, 4741, 6693, 7461, 8053, 11013, 13253, 17077"	"upstream, upstream, in gene, downstream, upstream, in gene, in gene, in gene, in gene, in gene, downstream, downstream, downstream"	13	"1_Mild_H3K4me3_hg38::1::3525, 1_Mild_H3K4me3_hg38::1::3526, 1_Mild_H3K4me3_hg38::1::3527, 1_Mild_H3K4me3_hg38::1::3528, 2_HAD_H3K4me3_hg38::1::3700, 2_HAD_H3K4me3_hg38::1::3701, 2_HAD_H3K4me3_hg38::1::3702, 2_HAD_H3K4me3_hg38::1::3703, 2_HAD_H3K4me3_hg38::1::3704, 2_HAD_H3K4me3_hg38::1::3705, 2_HAD_H3K4me3_hg38::1::3706, 2_HAD_H3K4me3_hg38::1::3707, 2_HAD_H3K4me3_hg38::1::3708"	-0.232720422	9	H__sapiens__1_-709457	query	0.05	2_HAD_H3K4me3_hg38::1	234	"NP_000849.1, NP_001152862.1, NP_001152863.1, NP_001229768.1, NP_001229769.1, XP_005273162.1"	GUK1	1.41	NM_001242840	NP_001229769	"NM_000858.5, NM_001159390.1, NM_001159391.1, NM_001242839.1, NM_001242840.1, XM_005273105.2, XM_005273103.3, XM_005273104.3, XM_005273106.2, XM_011544174.1"	0.792375073	TRUE	H__sapiens__1_-709457		Gene GUK1	Q16774
324179	56.5	1	64.5	1		"C1orf107, DIEXF, DEF, FLJ41680, DJ434O14.5, DKFZp686E19106, UTP25, MGC29875, FLJ12704"			1	ENSG00000117597	ENSP00000419005	27042	0.19	digestive organ expansion factor homolog (zebrafish)	"209,857,565"	GeneID:27042	"29,598"	DIEXF	"209,827,967"	+	"-383, 209, -1663, 161"	"upstream, in gene, upstream, in gene"	4	"1_Mild_H3K4me3_hg38::1::3321, 1_Mild_H3K4me3_hg38::1::3322, 2_HAD_H3K4me3_hg38::1::3436, 2_HAD_H3K4me3_hg38::1::3437"	-0.203698516	2	H__sapiens__1_-705720	query	0.05	2_HAD_H3K4me3_hg38::1	114	NP_055203.4	DIEXF	1.14	NM_014388	NP_055203	"NM_014388.6, XM_006711275.2, XM_011509418.1"	0.815708257	TRUE	H__sapiens__1_-705720	UTP25	Gene DIEXF	Q68CQ4
324182	31	1	28.6	1		"KDELR3, ERD2L3"			22	ENSG00000100196	ENSP00000386918	11015	-0.12		"38,483,447"	GeneID:11015	"15,385"	KDELR3	"38,468,062"	+	"-6542, -1102, 130, 994, -6174, -318, 162, 1026"	"upstream, upstream, in gene, in gene, upstream, upstream, in gene, in gene"	8	"1_Mild_H3K4me3_hg38::1::25448, 1_Mild_H3K4me3_hg38::1::25449, 1_Mild_H3K4me3_hg38::1::25450, 1_Mild_H3K4me3_hg38::1::25451, 2_HAD_H3K4me3_hg38::1::26346, 2_HAD_H3K4me3_hg38::1::26347, 2_HAD_H3K4me3_hg38::1::26348, 2_HAD_H3K4me3_hg38::1::26349"	-0.233221737	5	H__sapiens__1_-703192	query	0.05	1_Mild_H3K4me3_hg38::1	73	"NP_006846.1, NP_057839.1"	KDELR3	0.92	NM_016657	NP_057839	"NM_006855.3, NM_016657.2"	0.791977944	TRUE	H__sapiens__1_-703192		Gene KDELR3	O43731
328274	59.25	1	59.25	1		"OS-9, ERLEC2, OS9"			12	ENSG00000135506	ENSP00000450010	10956	0	"osteosarcoma amplified 9, endoplasmic reticulum lectin"	"57,721,557"	GeneID:10956	"27,602"	OS9	"57,693,955"	+	"-387, 381, 1645, 32829, 349, 2205, 32317, 33149"	"upstream, in gene, in gene, downstream, in gene, in gene, downstream, downstream"	8	"1_Mild_H3K4me3_hg38::1::8474, 1_Mild_H3K4me3_hg38::1::8475, 1_Mild_H3K4me3_hg38::1::8476, 1_Mild_H3K4me3_hg38::1::8477, 2_HAD_H3K4me3_hg38::1::8868, 2_HAD_H3K4me3_hg38::1::8869, 2_HAD_H3K4me3_hg38::1::8870, 2_HAD_H3K4me3_hg38::1::8871"	-0.308801136	4	H__sapiens__1_-708085	query	0.05	1_Mild_H3K4me3_hg38::1	117	"NP_006803.1, NP_001017956.1, NP_001017957.1, NP_001017958.1, NP_001248349.1, NP_001248350.1, NP_001248351.1, NP_001248352.1, XP_005268638.1, XP_006719263.1, XP_006719264.1"	OS9	1	NM_006812	NP_006803	"NM_006812.3, NM_001017956.2, NM_001017957.2, NM_001017958.2, NM_001261420.1, NM_001261421.1, NM_001261422.1, NM_001261423.1, XM_005268581.1, XM_006719200.1, XM_006719201.1"	0.734326786	TRUE	H__sapiens__1_-708085	OS-9	Gene OS9	Q13438
324177	74	1	83.5	1		"FLJ41312, ZFR1, ZFR, SPG71"			5	ENSG00000056097	ENSP00000422300	51663	0.17	zinc finger RNA binding protein	"32,444,761"	GeneID:51663	"90,411"	ZFR	"32,354,350"	-	"473, -663, 2153, 473"	"in gene, upstream, in gene, in gene"	4	"1_Mild_H3K4me3_hg38::1::29293, 1_Mild_H3K4me3_hg38::1::29294, 2_HAD_H3K4me3_hg38::1::30378, 2_HAD_H3K4me3_hg38::1::30379"	-0.232859914	2	H__sapiens__1_-701733	query	0.05	2_HAD_H3K4me3_hg38::1	144	NP_057191.2	ZFR	1.13	NM_016107	NP_057191	"NM_016107.3, XR_427659.1"	0.792264551	TRUE	H__sapiens__1_-701733	ZFR1	Gene ZFR	Q96KR1
328284	65.67	1	67.33	1		"DKFZp781C0423, RBM39, CAPERalpha, FLJ44170, CAPER, CC1.3, HCC1, fSAP59, RNPC2, FSAP59"			20	ENSG00000131051	ENSP00000489196	9584	0.04	RNA binding motif protein 39	"35,742,336"	GeneID:9584	"38,727"	RBM39	"35,703,609"	-	"43232, 5152, 4256, 2528, 288, -416, -896, -1387, 44992, 42624, 2464, 256, -1472"	"downstream, in gene, in gene, in gene, in gene, upstream, upstream, upstream, downstream, downstream, in gene, in gene, upstream"	13	"1_Mild_H3K4me3_hg38::1::23829, 1_Mild_H3K4me3_hg38::1::23830, 1_Mild_H3K4me3_hg38::1::23831, 1_Mild_H3K4me3_hg38::1::23832, 1_Mild_H3K4me3_hg38::1::23833, 1_Mild_H3K4me3_hg38::1::23834, 1_Mild_H3K4me3_hg38::1::23835, 1_Mild_H3K4me3_hg38::1::23836, 2_HAD_H3K4me3_hg38::1::24749, 2_HAD_H3K4me3_hg38::1::24750, 2_HAD_H3K4me3_hg38::1::24751, 2_HAD_H3K4me3_hg38::1::24752, 2_HAD_H3K4me3_hg38::1::24753"	-0.311452622	6	H__sapiens__1_-707375	query	0.05	2_HAD_H3K4me3_hg38::1	177	"NP_001229529.1, NP_004893.1, NP_001229528.1, NP_909122.1"	RBM39	1.03	NM_184234	NP_909122	"NM_001242600.1, NM_004902.3, NM_001242599.1, NM_184234.2, NR_040722.1, NR_040723.1, NR_040724.1, XM_011529110.1, XM_006723890.2, XM_006723891.2, XM_011529111.1, XM_006723893.2"	0.732382308	TRUE	H__sapiens__1_-707375	RNPC2	Gene RBM39	Q14498
324189	55.17	1	72.33	1		"ATFA, ATF7, MGC57182"			12	ENSG00000170653	ENSP00000468623	11016	0.39	activating transcription factor 7	"53,626,415"	GeneID:11016	"118,559"	ATF7	"53,507,856"	-	"128495, 126591, 123567, 751, 128079, 126607, 123343, 121071, 207, -913"	"downstream, downstream, downstream, in gene, downstream, downstream, downstream, downstream, in gene, upstream"	10	"1_Mild_H3K4me3_hg38::1::8271, 1_Mild_H3K4me3_hg38::1::8272, 1_Mild_H3K4me3_hg38::1::8273, 1_Mild_H3K4me3_hg38::1::8274, 2_HAD_H3K4me3_hg38::1::8675, 2_HAD_H3K4me3_hg38::1::8676, 2_HAD_H3K4me3_hg38::1::8677, 2_HAD_H3K4me3_hg38::1::8678, 2_HAD_H3K4me3_hg38::1::8679, 2_HAD_H3K4me3_hg38::1::8680"	-0.233387588	6	H__sapiens__1_-713881	query	0.05	2_HAD_H3K4me3_hg38::1	175	"NP_006847.1, NP_001123532.1, NP_001193611.1, NP_001193612.1"	ATF7	1.31	NM_006856	NP_006847	"NM_006856.2, NM_001130060.1, NM_001206682.1, NM_001206683.1, NR_073163.1, XM_011537776.1, XM_011537777.1, XM_011537778.1, XM_005268587.2"	0.791846604	TRUE	H__sapiens__1_-713881	ATFA	Gene ATF7	P17544
324185	55.82	1	54.91	1		"E2A, TCF3, MGC129648, E47, bHLHb21, ITF1, MGC129647, VDIR"	regulation of neuron differentiation|regulation of neurogenesis|regulation of nervous system development	GO:0045664|GO:0050767|GO:0051960	19	ENSG00000071564	ENSP00000480564	6929	-0.02		"1,652,426"	GeneID:6929	"43,136"	TCF3	"1,609,290"	-	"52949, 47210, 44298, 426, -406, -1302, -1910, -2390, 52714, 47338, 43626, 3818, 1994, 1018, -422, -1910, -2326, -2934, -3222"	"downstream, downstream, downstream, in gene, upstream, upstream, upstream, upstream, downstream, downstream, downstream, in gene, in gene, in gene, upstream, upstream, upstream, upstream, upstream"	19	"1_Mild_H3K4me3_hg38::1::17637, 1_Mild_H3K4me3_hg38::1::17638, 1_Mild_H3K4me3_hg38::1::17639, 1_Mild_H3K4me3_hg38::1::17640, 1_Mild_H3K4me3_hg38::1::17641, 1_Mild_H3K4me3_hg38::1::17642, 1_Mild_H3K4me3_hg38::1::17643, 1_Mild_H3K4me3_hg38::1::17644, 2_HAD_H3K4me3_hg38::1::18570, 2_HAD_H3K4me3_hg38::1::18571, 2_HAD_H3K4me3_hg38::1::18572, 2_HAD_H3K4me3_hg38::1::18573, 2_HAD_H3K4me3_hg38::1::18574, …	-0.233382939	11	H__sapiens__1_-702134	query	0.05	1_Mild_H3K4me3_hg38::1	234	"NP_001129611.1, NP_003191.1"	TCF3	0.98	NM_003200	NP_003191	"NM_001136139.2, NM_003200.3, XM_011528215.1, XM_011528216.1, XM_011528217.1, XM_011528218.1, XM_006722852.2, XM_006722853.2, XM_011528219.1, XM_011528220.1, XM_006722855.2, XM_006722856.2, XM_011528221.1, XM_006722857.2, XM_006722858.2, XM_011528222.1, XM"	0.791850285	TRUE	H__sapiens__1_-702134	VDIR	Gene TCF3	P15923
328291	118	1	92	1		"NUK-34, NMP265, EIF4A3, DDX48, hNMP265, eIF4AIII, MGC10862, KIAA0111, NUK34, DKFZp686O16189, RCPS, MUK34"			17	ENSG00000141543	ENSP00000460439	9775	-0.36	eukaryotic translation initiation factor 4A3	"80,147,183"	GeneID:9775	"11,969"	EIF4A3	"80,135,214"	-	"3151, -529, -337, -2225"	"in gene, upstream, upstream, upstream"	4	"1_Mild_H3K4me3_hg38::1::16455, 1_Mild_H3K4me3_hg38::1::16456, 2_HAD_H3K4me3_hg38::1::17307, 2_HAD_H3K4me3_hg38::1::17308"	-0.312980641	2	H__sapiens__1_-709128	query	0.05	1_Mild_H3K4me3_hg38::1	212	NP_055555.1	EIF4A3	0.78	NM_014740	NP_055555	"NM_014740.3, XM_011525522.1"	0.731264069	TRUE	H__sapiens__1_-709128	KIAA0111	Gene EIF4A3	P38919
324198	31.25	1	22.75	1		"ATP2A3, SERCA3"	calcium ion transmembrane transport	GO:0070588	17	ENSG00000074370	ENSP00000461480	489	-0.46	ATPase sarcoplasmic/endoplasmic reticulum Ca2+ transporting 3	"3,964,464"	GeneID:489	"40,595"	ATP2A3	"3,923,869"	-	"19280, 624, -208, 19280, 608, -784"	"in gene, in gene, upstream, in gene, in gene, upstream"	6	"1_Mild_H3K4me3_hg38::1::14404, 1_Mild_H3K4me3_hg38::1::14405, 1_Mild_H3K4me3_hg38::1::14406, 2_HAD_H3K4me3_hg38::1::15116, 2_HAD_H3K4me3_hg38::1::15117, 2_HAD_H3K4me3_hg38::1::15118"	-0.233720218	4	H__sapiens__1_-702237	query	0.05	1_Mild_H3K4me3_hg38::1	46	"NP_005164.2, NP_777613.1, NP_777614.1, NP_777615.1, NP_777616.1, NP_777617.1, NP_777618.1"	ATP2A3	0.73	NM_174958	NP_777618	"NM_005173.3, NM_174953.2, NM_174954.2, NM_174955.2, NM_174956.2, NM_174957.2, NM_174958.2, XM_011523881.1, XM_005256656.3, XM_011523882.1, XM_011523883.1, XM_011523884.1, XM_011523885.1, XM_011523886.1, XM_011523887.1, XM_011523888.1, XM_011523889.1, XM_0"	0.791583255	TRUE	H__sapiens__1_-702237	SERCA3	Gene ATP2A3	Q93084
324192	84.75	1	94	1		"PPIase, Hsp56, HBI, FKBP51, FKBP52, p52, FKBP59, FKBP4"	neuron part|regulation of neuron differentiation|negative regulation of cell projection organization|regulation of cell projection organization|regulation of neurogenesis|regulation of nervous system development|neuron projection|axon|regulation of neuron projection development	GO:0097458|GO:0045664|GO:0031345|GO:0031344|GO:0050767|GO:0051960|GO:0043005|GO:0030424|GO:0010975	12	ENSG00000004478	ENSP00000486800	2288	0.15	FK506 binding protein 4	"2,805,423"	GeneID:2288	"10,481"	FKBP4	"2,794,942"	+	"-10366, 162, 1218, 17826, 19298, -478, 1122, 2338, 2882, 17794"	"upstream, in gene, in gene, downstream, downstream, upstream, in gene, in gene, in gene, downstream"	10	"1_Mild_H3K4me3_hg38::1::7569, 1_Mild_H3K4me3_hg38::1::7570, 1_Mild_H3K4me3_hg38::1::7571, 1_Mild_H3K4me3_hg38::1::7572, 1_Mild_H3K4me3_hg38::1::7573, 2_HAD_H3K4me3_hg38::1::7972, 2_HAD_H3K4me3_hg38::1::7973, 2_HAD_H3K4me3_hg38::1::7974, 2_HAD_H3K4me3_hg38::1::7975, 2_HAD_H3K4me3_hg38::1::7976"	-0.233507797	4	H__sapiens__1_-701026	query	0.05	2_HAD_H3K4me3_hg38::1	149	NP_002005.1	FKBP4	1.11	NM_002014	NP_002005	"NM_002014.3, XM_011520929.1"	0.791751422	TRUE	H__sapiens__1_-701026	FKBP59	Gene FKBP4	Q02790
328302	65	1	112	1		"MGC138245, CEN3, CETN3, MGC12502, CDC31"			5	ENSG00000153140	ENSP00000430409	1070	0.78		"90,409,786"	GeneID:1070	"16,451"	CETN3	"90,393,335"	-	"1114, 314, -454, 234"	"in gene, in gene, upstream, in gene"	4	"1_Mild_H3K4me3_hg38::1::29709, 1_Mild_H3K4me3_hg38::1::29710, 1_Mild_H3K4me3_hg38::1::29711, 2_HAD_H3K4me3_hg38::1::30815"	-0.313297727	1	H__sapiens__1_-710621	query	0.05	2_HAD_H3K4me3_hg38::1	112	"NP_001284694.1, NP_004356.2, NP_001284697.1"	CETN3	1.72	NM_004365	NP_004356	"NM_001297765.1, NM_004365.3, NM_001297768.1"	0.731032232	TRUE	H__sapiens__1_-710621	CEN3	Gene CETN3	O15182
332397	38	1	52.75	1		"PLEKHA5, FLJ31492, FLJ10667, PEPP2, FLJ26734, KIAA1686"			12	ENSG00000052126	ENSP00000446308	54477	0.47	pleckstrin homology domain containing A5	"19,376,400"	GeneID:54477	"246,708"	PLEKHA5	"19,129,692"	+	"-364, 1060, 2468, -988, -332, 1060, 2276"	"upstream, in gene, in gene, upstream, upstream, in gene, in gene"	7	"1_Mild_H3K4me3_hg38::1::7842, 1_Mild_H3K4me3_hg38::1::7843, 1_Mild_H3K4me3_hg38::1::7844, 2_HAD_H3K4me3_hg38::1::8250, 2_HAD_H3K4me3_hg38::1::8251, 2_HAD_H3K4me3_hg38::1::8252, 2_HAD_H3K4me3_hg38::1::8253"	-0.139724971	4	H__sapiens__1_-701672	query	0.05	2_HAD_H3K4me3_hg38::1	149	"NP_001137293.2, NP_001177789.2, NP_061885.2, NP_001243399.1, NP_001243716.1, XP_005253457.1, XP_006719152.1, XP_006719154.1, XP_006719156.1, XP_006719159.1"	PLEKHA5	1.39	NM_019012	NP_061885	"NM_001143821.2, NM_001190860.2, NM_019012.5, NM_001256470.1, NM_001256787.1, XM_005253400.1, XM_006719089.1, XM_006719091.1, XM_006719093.1, XM_006719096.1, XM_011520714.1, XM_011520715.1, XM_011520716.1, XM_011520717.1"	0.869597367	TRUE	H__sapiens__1_-701672	KIAA1686	Gene PLEKHA5	Q9HAU0
332391	68.5	1	67.5	1		"TMEM177, MGC10993"			2	ENSG00000144120	ENSP00000405898	80775	-0.02	transmembrane protein 177	"119,682,118"	GeneID:80775	"2,951"	TMEM177	"119,679,167"	+	"-847, 97, -831, 129, 2177"	"upstream, in gene, upstream, in gene, in gene"	5	"1_Mild_H3K4me3_hg38::1::22220, 1_Mild_H3K4me3_hg38::1::22221, 2_HAD_H3K4me3_hg38::1::23060, 2_HAD_H3K4me3_hg38::1::23061, 2_HAD_H3K4me3_hg38::1::23062"	-0.16951487	2	H__sapiens__1_-709517	query	0.05	2_HAD_H3K4me3_hg38::1	109	"NP_001098668.1, NP_085054.2, NP_001098669.1"	TMEM177	0.99	NM_030577	NP_085054	"NM_001105198.1, NM_030577.2, NM_001105199.1"	0.844074203	TRUE	H__sapiens__1_-709517	MGC10993	Gene TMEM177	Q53S58
324201	60.9	1	64.9	1		"FLJ45547, p21cdc42Hs, FLJ44758, ACK, ACK1, TNK2"	nucleoside-triphosphatase regulator activity|peptidyl-tyrosine phosphorylation|GTPase regulator activity|protein tyrosine kinase activity|peptidyl-tyrosine modification	GO:0060589|GO:0018108|GO:0030695|GO:0004713|GO:0018212	3	ENSG00000061938	ENSP00000415126	10188	0.09	"tyrosine kinase, non-receptor, 2"	"195,909,009"	GeneID:10188	"45,645"	TNK2	"195,863,364"	-	"20433, 19377, 16753, 13489, 11537, 3729, 337, -975, -1935, 48849, 16593, 13489, 8305, 7921, 2577, 401, -1007"	"in gene, in gene, in gene, in gene, in gene, in gene, in gene, upstream, upstream, downstream, in gene, in gene, in gene, in gene, in gene, in gene, upstream"	17	"1_Mild_H3K4me3_hg38::1::27793, 1_Mild_H3K4me3_hg38::1::27794, 1_Mild_H3K4me3_hg38::1::27795, 1_Mild_H3K4me3_hg38::1::27796, 1_Mild_H3K4me3_hg38::1::27797, 1_Mild_H3K4me3_hg38::1::27798, 1_Mild_H3K4me3_hg38::1::27799, 1_Mild_H3K4me3_hg38::1::27800, 1_Mild_H3K4me3_hg38::1::27801, 2_HAD_H3K4me3_hg38::1::28773, 2_HAD_H3K4me3_hg38::1::28774, 2_HAD_H3K4me3_hg38::1::28775, 2_HAD_H3K4me3_hg38::1::28776,…	-0.233813423	10	H__sapiens__1_-701810	query	0.05	2_HAD_H3K4me3_hg38::1	206	"NP_001010938.1, NP_005772.3"	TNK2	1.07	NM_005781	NP_005772	"NM_001010938.1, NM_005781.4, XM_011512317.1, XM_011512318.1, XM_011512319.1, XM_005269268.3, XM_005269270.3, XM_011512320.1, XM_005269272.3, XM_011512321.1, XM_005269274.3, XM_005269275.3"	0.79150948	TRUE	H__sapiens__1_-701810	p21cdc42Hs	Gene TNK2	Q07912
324211	64	1	62.33	1		"XPNPEPL1, SAMP, XPNPEP, APP1, XPNPEPL, XPNPEP1"			10	ENSG00000108039	ENSP00000421566	7511	-0.04	"X-prolyl aminopeptidase (aminopeptidase P) 1, soluble"	"109,923,553"	GeneID:7511	"58,787"	XPNPEP1	"109,864,766"	-	"39489, 2545, 2137, 417, 2625, 449, -223"	"in gene, in gene, in gene, in gene, in gene, in gene, upstream"	7	"1_Mild_H3K4me3_hg38::1::4947, 1_Mild_H3K4me3_hg38::1::4948, 1_Mild_H3K4me3_hg38::1::4949, 1_Mild_H3K4me3_hg38::1::4950, 2_HAD_H3K4me3_hg38::1::5213, 2_HAD_H3K4me3_hg38::1::5214, 2_HAD_H3K4me3_hg38::1::5215"	-0.222054614	3	H__sapiens__1_-704464	query	0.05	2_HAD_H3K4me3_hg38::1	152	"NP_065116.3, NP_001161076.1"	XPNPEP1	0.97	NM_020383	NP_065116	"NM_020383.3, NM_001167604.1, NR_030724.1, XM_011540129.1, XM_011540130.1, XM_011540131.1, XM_011540132.1, XM_011540133.1, XM_011540134.1, XM_011540135.1, XM_011540136.1, XM_011540137.1, XM_011540138.1, XR_945811.1"	0.800871624	TRUE	H__sapiens__1_-704464	XPNPEPL1	Gene XPNPEP1	Q9NQW7
328309	63.17	1	75.17	1		"mcs94-1, MGC110997, OK/SW-cl.23, HNRNPF, HNRPF"			10	ENSG00000169813	ENSP00000490768	3185	0.25	heterogeneous nuclear ribonucleoprotein F	"43,409,248"	GeneID:3185	"23,631"	HNRNPF	"43,385,617"	-	"12640, 11200, 928, -416, -1920, 14320, 12832, 11872, 10928, 2464, 928, -352, -1760"	"in gene, in gene, in gene, upstream, upstream, in gene, in gene, in gene, in gene, in gene, in gene, upstream, upstream"	13	"1_Mild_H3K4me3_hg38::1::4161, 1_Mild_H3K4me3_hg38::1::4162, 1_Mild_H3K4me3_hg38::1::4163, 1_Mild_H3K4me3_hg38::1::4164, 1_Mild_H3K4me3_hg38::1::4165, 2_HAD_H3K4me3_hg38::1::4394, 2_HAD_H3K4me3_hg38::1::4395, 2_HAD_H3K4me3_hg38::1::4396, 2_HAD_H3K4me3_hg38::1::4397, 2_HAD_H3K4me3_hg38::1::4398, 2_HAD_H3K4me3_hg38::1::4399, 2_HAD_H3K4me3_hg38::1::4400, 2_HAD_H3K4me3_hg38::1::4401"	-0.314224649	6	H__sapiens__1_-713679	query	0.05	2_HAD_H3K4me3_hg38::1	179	"NP_001091678.1, NP_004957.1, NP_001091677.1, NP_001091675.1, NP_001091674.1, NP_001091676.1"	HNRNPF	1.19	NM_004966	NP_004957	"NM_001098208.1, NM_004966.3, NM_001098207.1, NM_001098205.1, NM_001098204.1, NM_001098206.1"	0.730354937	TRUE	H__sapiens__1_-713679	HNRPF	Gene HNRNPF	P52597
324214	68	1	53	1		"DANCE, ARCL1A, FIBL-5, UP50, ARMD3, FLJ90059, FBLN5, EVEC, HNARMD, ADCL2"	cell-matrix adhesion	GO:0007160	14	ENSG00000140092	ENSP00000451982	10516	-0.36	fibulin 5	"91,947,702"	GeneID:10516	"78,291"	FBLN5	"91,869,411"	-	"342, 358, -522"	"in gene, in gene, upstream"	3	"1_Mild_H3K4me3_hg38::1::10843, 2_HAD_H3K4me3_hg38::1::11445, 2_HAD_H3K4me3_hg38::1::11446"	-0.233877428	1	H__sapiens__1_-708914	query	0.05	1_Mild_H3K4me3_hg38::1	68	NP_006320.2	FBLN5	0.78	NM_006329	NP_006320	"NM_006329.3, XM_011536356.1, XM_005267267.3, XM_011536357.1, XM_011536358.1"	0.791458821	TRUE	H__sapiens__1_-708914	UP50	Gene FBLN5	Q9UBX5
332399	60.67	1	77.33	1		"RBKIN, FLJ27232, bA500C11.2, KIF13A"	Golgi vesicle transport|organelle transport along microtubule	GO:0048193|GO:0072384	6	ENSG00000137177	ENSP00000490031	63971	0.35	kinesin family member 13A	"17,987,629"	GeneID:63971	"228,446"	KIF13A	"17,759,183"	-	"2749, 2045, 557, -371, 3597, 2317, 749, -563"	"in gene, in gene, in gene, upstream, in gene, in gene, in gene, upstream"	8	"1_Mild_H3K4me3_hg38::1::30931, 1_Mild_H3K4me3_hg38::1::30932, 1_Mild_H3K4me3_hg38::1::30933, 1_Mild_H3K4me3_hg38::1::30934, 2_HAD_H3K4me3_hg38::1::32085, 2_HAD_H3K4me3_hg38::1::32086, 2_HAD_H3K4me3_hg38::1::32087, 2_HAD_H3K4me3_hg38::1::32088"	-0.204072034	3	H__sapiens__1_-708411	query	0.05	2_HAD_H3K4me3_hg38::1	115	"NP_001099036.1, NP_001099037.1, NP_001099038.1, NP_001230352.1, NP_071396.4, XP_005249346.1, XP_005249347.1, XP_005249348.1, XP_005249349.1, XP_005249350.1, XP_006715229.1"	KIF13A	1.27	NM_022113	NP_071396	"NM_001105566.2, NM_001105567.2, NM_001105568.2, NM_001243423.1, NM_022113.5, XM_005249289.1, XM_005249290.1, XM_005249291.1, XM_005249292.1, XM_005249293.1, XM_006715166.1, XM_011514805.1, XM_011514806.1"	0.815403632	TRUE	H__sapiens__1_-708411	bA500C11.2	Gene KIF13A	Q9H1H9
324210	70.5	1	94	1		"GAP1M, RASA2"	nucleoside-triphosphatase regulator activity|GTPase activator activity|positive regulation of GTPase activity|regulation of GTP catabolic process|GTPase regulator activity|regulation of GTPase activity|enzyme activator activity	GO:0060589|GO:0005096|GO:0043547|GO:0033124|GO:0030695|GO:0043087|GO:0008047	3	ENSG00000155903	ENSP00000424293	5922	0.42	RAS p21 protein activator 2	"141,615,363"	GeneID:5922	"128,316"	RASA2	"141,487,047"	+	"-359, 633, -375, 729"	"upstream, in gene, upstream, in gene"	4	"1_Mild_H3K4me3_hg38::1::27375, 1_Mild_H3K4me3_hg38::1::27376, 2_HAD_H3K4me3_hg38::1::28325, 2_HAD_H3K4me3_hg38::1::28326"	-0.233861992	2	H__sapiens__1_-710912	query	0.05	2_HAD_H3K4me3_hg38::1	158	"NP_006497.2, NP_001290174.1, NP_001290175.1"	RASA2	1.33	NM_006506	NP_006497	"NM_006506.3, NM_001303245.1, NM_001303246.1, XM_011513059.1, XM_011513060.1"	0.791471038	TRUE	H__sapiens__1_-710912	GAP1M	Gene RASA2	Q15283
328314	61.67	1	58	1		"GSTP, FAEES3, GSTP1, DFN7, HEL-S-22, PI, GST3"	negative regulation of phosphate metabolic process|negative regulation of phosphorus metabolic process|negative regulation of phosphorylation|negative regulation of protein phosphorylation	GO:0045936|GO:0010563|GO:0042326|GO:0001933	11	ENSG00000084207	ENSP00000484929	2950	-0.09	glutathione S-transferase pi 1	"67,586,653"	GeneID:2950	"3,058"	GSTP1	"67,583,595"	+	"-555, 341, -523, 277, 2085"	"upstream, in gene, upstream, in gene, in gene"	5	"1_Mild_H3K4me3_hg38::1::6669, 1_Mild_H3K4me3_hg38::1::6670, 2_HAD_H3K4me3_hg38::1::7056, 2_HAD_H3K4me3_hg38::1::7057, 2_HAD_H3K4me3_hg38::1::7058"	-0.314275151	3	H__sapiens__1_-702601	query	0.05	1_Mild_H3K4me3_hg38::1	131	NP_000843.1	GSTP1	0.94	NM_000852	NP_000843	NM_000852.3	0.730318053	TRUE	H__sapiens__1_-702601	GSTP	Gene GSTP1	P09211
328325	71.67	1	80.33	1		"DKFZp686D02253, CTNNB, CTNNB1, FLJ25606, FLJ37923, armadillo, MRD19"	embryonic pattern specification|cell junction organization|fibroblast growth factor receptor signaling pathway|proteoglycan metabolic process|cell leading edge|calcium ion import|canonical Wnt signaling pathway|regulation of ossification|regulation of ion transmembrane transport|adherens junction assembly|cell-cell junction organization|brain development|positive regulation of cell development|ce…	GO:0009880|GO:0034330|GO:0008543|GO:0006029|GO:0031252|GO:0070509|GO:0060070|GO:0030278|GO:0034765|GO:0034333|GO:0045216|GO:0007420|GO:0010720|GO:0044344|GO:0097458|GO:0009950|GO:0045596|GO:0010769|GO:0045202|GO:0071774|GO:0034332|GO:0030425|GO:0022604|GO:0007160|GO:0016055|GO:0090287|GO:0034329|GO:0043005|GO:0070588	3	ENSG00000168036	ENSP00000412219	1499	0.16	catenin beta 1	"41,240,448"	GeneID:1499	"40,997"	CTNNB1	"41,199,451"	+	"-459, 837, 2293, 165, 773"	"upstream, in gene, in gene, in gene, in gene"	5	"1_Mild_H3K4me3_hg38::1::26351, 1_Mild_H3K4me3_hg38::1::26352, 1_Mild_H3K4me3_hg38::1::26353, 2_HAD_H3K4me3_hg38::1::27233, 2_HAD_H3K4me3_hg38::1::27234"	-0.314644009	3	H__sapiens__1_-713263	query	0.05	2_HAD_H3K4me3_hg38::1	161	"NP_001091680.1, NP_001895.1, NP_001091679.1, XP_005264943.1, XP_006713046.1, XP_006713047.1, XP_006713048.1"	CTNNB1	1.12	NM_001904	NP_001895	"NM_001098210.1, NM_001904.3, NM_001098209.1, XM_005264886.2, XM_006712983.1, XM_006712984.1, XM_006712985.1"	0.730048719	TRUE	H__sapiens__1_-713263	CTNNB	Gene CTNNB1	P35222
324223	57.13	1	44	1		"IGFBP3R, CD91, LRP1A, FLJ16451, MGC88725, APOER, APR, TGFBR5, LRP1, LRP, A2MR"	negative regulation of Wnt signaling pathway|Wnt signaling pathway|platelet-derived growth factor receptor signaling pathway|regulation of phospholipase activity|regulation of actin filament-based process|receptor complex|regulation of Wnt signaling pathway|regulation of lipase activity	GO:0030178|GO:0016055|GO:0048008|GO:0010517|GO:0032970|GO:0043235|GO:0030111|GO:0060191	12	ENSG00000123384	ENSP00000451737	4035	-0.38	LDL receptor related protein 1	"57,213,359"	GeneID:4035	"84,860"	LRP1	"57,128,499"	+	"-2675, -339, 493, 4845, 6016, 9421, 87981, 88557, -339, 493, 3661, 87693, 88621"	"upstream, upstream, in gene, in gene, in gene, in gene, downstream, downstream, upstream, in gene, in gene, downstream, downstream"	13	"1_Mild_H3K4me3_hg38::1::8428, 1_Mild_H3K4me3_hg38::1::8429, 1_Mild_H3K4me3_hg38::1::8430, 1_Mild_H3K4me3_hg38::1::8431, 1_Mild_H3K4me3_hg38::1::8432, 1_Mild_H3K4me3_hg38::1::8433, 1_Mild_H3K4me3_hg38::1::8434, 1_Mild_H3K4me3_hg38::1::8435, 2_HAD_H3K4me3_hg38::1::8828, 2_HAD_H3K4me3_hg38::1::8829, 2_HAD_H3K4me3_hg38::1::8830, 2_HAD_H3K4me3_hg38::1::8831, 2_HAD_H3K4me3_hg38::1::8832"	-0.234042717	8	H__sapiens__1_-706362	query	0.05	1_Mild_H3K4me3_hg38::1	169	NP_002323.2	LRP1	0.77	NM_002332	NP_002323	NM_002332.2	0.791328012	TRUE	H__sapiens__1_-706362	LRP1A	Gene LRP1	Q07954
332430	72.33	1	58.67	1		"E25, BRI3, E25C, BRICD2C, ITM3, ITM2C"	regulation of neuron differentiation|negative regulation of cell projection organization|regulation of cell projection organization|regulation of neurogenesis|regulation of nervous system development|regulation of neuron projection development	GO:0045664|GO:0031345|GO:0031344|GO:0050767|GO:0051960|GO:0010975	2	ENSG00000135916	ENSP00000480137	81618	-0.3	integral membrane protein 2C	"230,879,254"	GeneID:81618	"14,656"	ITM2C	"230,864,598"	+	"522, 3647, 4298, 4778, -598, 490, 3690"	"in gene, in gene, in gene, in gene, upstream, in gene, in gene"	7	"1_Mild_H3K4me3_hg38::1::23087, 1_Mild_H3K4me3_hg38::1::23088, 1_Mild_H3K4me3_hg38::1::23089, 1_Mild_H3K4me3_hg38::1::23090, 2_HAD_H3K4me3_hg38::1::23982, 2_HAD_H3K4me3_hg38::1::23983, 2_HAD_H3K4me3_hg38::1::23984"	-0.204651949	3	H__sapiens__1_-708159	query	0.05	1_Mild_H3K4me3_hg38::1	163	"NP_112188.1, NP_001274169.1, NP_001012534.1, NP_001274170.1, NP_001012532.1"	ITM2C	0.81	NM_030926	NP_112188	"NM_030926.5, NM_001287240.1, NM_001012516.2, NM_001287241.1, NM_001012514.2"	0.814930904	TRUE	H__sapiens__1_-708159	ITM3	Gene ITM2C	Q9NQX7
328333	76	1	71	1		"TERF2, TRBF2, TRF2"			16	ENSG00000132604	ENSP00000476905	7014	-0.1	telomeric repeat binding factor 2	"69,386,000"	GeneID:7014	"30,439"	TERF2	"69,355,561"	-	"592, 624, -112"	"in gene, in gene, upstream"	3	"1_Mild_H3K4me3_hg38::1::13777, 2_HAD_H3K4me3_hg38::1::14500, 2_HAD_H3K4me3_hg38::1::14501"	-0.315467035	1	H__sapiens__1_-707606	query	0.05	1_Mild_H3K4me3_hg38::1	76	NP_005643.2	TERF2	0.93	NM_005652	NP_005643	"NM_005652.4, XM_005256121.2, XM_005256122.2, XM_005256123.2, XM_011523308.1, XM_005256124.2"	0.729448117	TRUE	H__sapiens__1_-707606	TRBF2	Gene TERF2	Q15554
328330	45	1	52	1		"AP17, AP2S1, AP17-DELTA, FBHOk, HHC3, CLAPS2, FBH3"	neurotrophin TRK receptor signaling pathway|regulation of epidermal growth factor receptor signaling pathway|ERBB signaling pathway|negative regulation of epidermal growth factor receptor signaling pathway|negative regulation of ERBB signaling pathway|neurotrophin signaling pathway|epidermal growth factor receptor signaling pathway	GO:0048011|GO:0042058|GO:0038127|GO:0042059|GO:1901185|GO:0038179|GO:0007173	19	ENSG00000042753	ENSP00000472080	1175	0.21	adaptor related protein complex 2 sigma 1 subunit	"46,850,995"	GeneID:1175	"12,837"	AP2S1	"46,838,158"	-	"371, -621, -5549, -7853, -9677, 2195, 339, -637, -3533, -4925, -5677, -7917, -9709"	"in gene, upstream, upstream, upstream, upstream, in gene, in gene, upstream, upstream, upstream, upstream, upstream, upstream"	13	"1_Mild_H3K4me3_hg38::1::20089, 1_Mild_H3K4me3_hg38::1::20090, 1_Mild_H3K4me3_hg38::1::20091, 1_Mild_H3K4me3_hg38::1::20092, 1_Mild_H3K4me3_hg38::1::20093, 2_HAD_H3K4me3_hg38::1::20890, 2_HAD_H3K4me3_hg38::1::20891, 2_HAD_H3K4me3_hg38::1::20892, 2_HAD_H3K4me3_hg38::1::20893, 2_HAD_H3K4me3_hg38::1::20894, 2_HAD_H3K4me3_hg38::1::20895, 2_HAD_H3K4me3_hg38::1::20896, 2_HAD_H3K4me3_hg38::1::20897"	-0.314705406	8	H__sapiens__1_-701563	query	0.05	2_HAD_H3K4me3_hg38::1	147	"NP_001288005.1, NP_001288007.1, NP_001288010.1, NP_004060.2, NP_067586.1"	AP2S1	1.16	NM_021575	NP_067586	"NM_001301076.1, NM_001301078.1, NM_001301081.1, NM_004069.4, NM_021575.3, XM_011526423.1, XM_011526424.1"	0.730003897	TRUE	H__sapiens__1_-701563	HHC3	Gene AP2S1	P53680
332436	63	1	75.33	1		"TCF3, TCF-3, TCF7L1"	brain development|canonical Wnt signaling pathway|Wnt signaling pathway|regulation of Wnt signaling pathway	GO:0007420|GO:0060070|GO:0016055|GO:0030111	2	ENSG00000152284	ENSP00000388984	83439	0.26	transcription factor 7 like 1	"85,310,388"	GeneID:83439	"176,928"	TCF7L1	"85,133,460"	+	"-228, 460, -228, 460, 1820"	"upstream, in gene, upstream, in gene, in gene"	5	"1_Mild_H3K4me3_hg38::1::21869, 1_Mild_H3K4me3_hg38::1::21870, 2_HAD_H3K4me3_hg38::1::22667, 2_HAD_H3K4me3_hg38::1::22668, 2_HAD_H3K4me3_hg38::1::22669"	-0.204657327	3	H__sapiens__1_-710515	query	0.05	2_HAD_H3K4me3_hg38::1	113	NP_112573.1	TCF7L1	1.2	NM_031283	NP_112573	"NM_031283.2, XM_006712109.2"	0.814926522	TRUE	H__sapiens__1_-710515		Gene TCF7L1	Q9HCS4
324243	57	1	65.4	1		"CD232, PLXN-C1, PLXNC1, VESPR"			12	ENSG00000136040	ENSP00000447843	10154	0.2	plexin C1	"94,307,675"	GeneID:10154	"158,952"	PLXNC1	"94,148,723"	+	"-691, 1069, 38221, 113997, -691, -51, 845, 38189, 38893, 113901"	"upstream, in gene, in gene, in gene, upstream, upstream, in gene, in gene, in gene, in gene"	10	"1_Mild_H3K4me3_hg38::1::8682, 1_Mild_H3K4me3_hg38::1::8683, 1_Mild_H3K4me3_hg38::1::8684, 1_Mild_H3K4me3_hg38::1::8685, 2_HAD_H3K4me3_hg38::1::9085, 2_HAD_H3K4me3_hg38::1::9086, 2_HAD_H3K4me3_hg38::1::9087, 2_HAD_H3K4me3_hg38::1::9088, 2_HAD_H3K4me3_hg38::1::9089, 2_HAD_H3K4me3_hg38::1::9090"	-0.234276093	5	H__sapiens__1_-708189	query	0.05	2_HAD_H3K4me3_hg38::1	124	NP_005752.1	PLXNC1	1.15	NM_005761	NP_005752	"NM_005761.2, NR_037687.1, XM_006719186.2, XR_944471.1, XM_011537730.1, XM_011537731.1"	0.791143356	TRUE	H__sapiens__1_-708189	VESPR	Gene PLXNC1	O60486
328339	151	1	146	1		"KMT6, KMT6A, MGC9169, ENX-1, EZH1, EZH2b, ENX1, EZH2, WVS2, WVS"	positive regulation of cell development|positive regulation of GTPase activity|regulation of cell morphogenesis|regulation of GTP catabolic process|regulation of cell morphogenesis involved in differentiation|regulation of GTPase activity|PcG protein complex	GO:0010720|GO:0043547|GO:0022604|GO:0033124|GO:0010769|GO:0043087|GO:0031519	7	ENSG00000106462	ENSP00000419856	2146	-0.05	enhancer of zeste 2 polycomb repressive complex 2 subunit	"148,884,349"	GeneID:2146	"76,977"	EZH2	"148,807,372"	-	"573, 573, -771"	"in gene, in gene, upstream"	3	"1_Mild_H3K4me3_hg38::1::34139, 2_HAD_H3K4me3_hg38::1::35465, 2_HAD_H3K4me3_hg38::1::35466"	-0.315937507	1	H__sapiens__1_-704291	query	0.05	1_Mild_H3K4me3_hg38::1	151	"NP_694543.1, NP_004447.2, NP_001190176.1, NP_001190177.1, NP_001190178.1"	EZH2	0.97	NM_152998	NP_694543	"NM_152998.2, NM_004456.4, NM_001203247.1, NM_001203248.1, NM_001203249.1, XM_011515883.1, XM_005249962.3, XM_011515884.1, XM_011515885.1, XM_005249963.3, XM_011515886.1, XM_011515887.1, XM_011515888.1, XM_011515889.1, XM_011515890.1, XM_011515891.1, XM_01"	0.729105012	TRUE	H__sapiens__1_-704291	KMT6A	Gene EZH2	Q15910
324244	53	1	57	1		"TI1A, OTS8, PDPN, T1A, HT1A-1, GP40, PA2.26, Gp38, GP36, T1A-2, AGGRUS, T1A2"	positive regulation of cellular component movement|cell leading edge	GO:0051272|GO:0031252	1	ENSG00000162493	ENSP00000479591	10630	0.1	podoplanin	"13,617,957"	GeneID:10630	"34,200"	PDPN	"13,583,757"	+	"-13, 563"	"upstream, in gene"	2	"1_Mild_H3K4me3_hg38::1::577, 2_HAD_H3K4me3_hg38::1::544"	-0.196698107	1	H__sapiens__1_-711740	query	0.05	2_HAD_H3K4me3_hg38::1	57	"NP_006465.3, NP_938203.2, NP_001006625.1, NP_001006626.1, XP_006710358.1"	PDPN	1.08	NM_198389	NP_938203	"NM_006474.4, NM_198389.2, NM_001006624.1, NM_001006625.1, XM_006710295.1"	0.821438583	TRUE	H__sapiens__1_-711740	T1A-2	Gene PDPN	Q86YL7
324254	63	1	51	1		"LAMA3, lama3a, LOCS, LAMNA, BM600, E170"	cell junction organization|cell-substrate junction assembly|cell junction assembly	GO:0034330|GO:0007044|GO:0034329	18	ENSG00000053747	ENSP00000468316	3909	-0.3	laminin subunit alpha 3	"23,955,066"	GeneID:3909	"265,623"	LAMA3	"23,689,443"	+	"637, -3, 637"	"in gene, upstream, in gene"	3	"1_Mild_H3K4me3_hg38::1::16916, 2_HAD_H3K4me3_hg38::1::17830, 2_HAD_H3K4me3_hg38::1::17831"	-0.234348421	1	H__sapiens__1_-701689	query	0.05	1_Mild_H3K4me3_hg38::1	63	"NP_937762.2, NP_001121189.2, NP_000218.3, NP_001121190.2, NP_001289925.1"	LAMA3	0.81	NM_198129	NP_937762	"NM_198129.2, NM_001127717.2, NM_000227.4, NM_001127718.2, NM_001302996.1, NR_130106.1, XM_011525978.1, XM_011525979.1, XM_011525980.1, XM_011525981.1, XM_011525982.1"	0.791086137	TRUE	H__sapiens__1_-701689	nicein-150kDa	Gene LAMA3	Q16787
328356	29.57	1	42.29	1		"SDR41C1, WWOX, WOX1, FRA16D, HHCMA56, D16S432E, FOR, PRO0128, SCAR12, EIEE28"	negative regulation of Wnt signaling pathway|Wnt signaling pathway|regulation of Wnt signaling pathway	GO:0030178|GO:0016055|GO:0030111	16	ENSG00000186153	ENSP00000485925	51741	0.52	WW domain containing oxidoreductase	"79,212,667"	GeneID:51741	"1,113,254"	WWOX	"78,099,413"	+	"523, 3371, 362955, -613, 523, 84667, 391211, 391643"	"in gene, in gene, in gene, upstream, in gene, in gene, in gene, in gene"	8	"1_Mild_H3K4me3_hg38::1::13913, 1_Mild_H3K4me3_hg38::1::13914, 1_Mild_H3K4me3_hg38::1::13915, 2_HAD_H3K4me3_hg38::1::14646, 2_HAD_H3K4me3_hg38::1::14647, 2_HAD_H3K4me3_hg38::1::14648, 2_HAD_H3K4me3_hg38::1::14649, 2_HAD_H3K4me3_hg38::1::14650"	-0.316731294	7	H__sapiens__1_-717191	query	0.05	2_HAD_H3K4me3_hg38::1	177	"NP_057457.1, NP_570607.1, NP_001278926.1"	WWOX	1.43	NM_130791	NP_570607	"NM_016373.3, NM_130791.3, NM_001291997.1, NR_120435.1, NR_120436.1, XM_011523100.1, XM_011523101.1, XM_011523102.1, XM_011523103.1, XM_006721195.2, XM_011523104.1, XM_011523105.1"	0.728526489	TRUE	H__sapiens__1_-717191	WOX1	Gene WWOX	Q9NZC7
324259	44	1	49	1		"SARP2, FrzA, FRP1, FRP-1, FRP, SFRP1"	cell junction organization|actin filament organization|negative regulation of phosphate metabolic process|actin filament bundle organization|negative regulation of cell development|negative regulation of protein phosphorylation|focal adhesion assembly|peptidyl-tyrosine modification|cell-substrate adherens junction assembly|actin filament bundle assembly|regulation of fat cell differentiation|cano…	GO:0034330|GO:0007015|GO:0045936|GO:0061572|GO:0010721|GO:0001933|GO:0048041|GO:0018212|GO:0007045|GO:0051017|GO:0045598|GO:0060070|GO:0043547|GO:0030278|GO:0034333|GO:0045216|GO:1901888|GO:0007420|GO:0090109|GO:0051893|GO:0044344|GO:0010563|GO:0009950|GO:0030165|GO:0032970|GO:0045596|GO:0010769|GO:0043087|GO:0071774|GO:0034332|GO:0030178|GO:0042813|GO:0007044|GO:0045444|GO:0018108|GO:0022604|GO:…	8	ENSG00000104332	ENSP00000369174	6422	0.16	secreted frizzled-related protein 1	"41,309,471"	GeneID:6422	"47,514"	SFRP1	"41,261,957"	-	"671, -97, 575, -129"	"in gene, upstream, in gene, upstream"	4	"1_Mild_H3K4me3_hg38::1::34791, 1_Mild_H3K4me3_hg38::1::34792, 2_HAD_H3K4me3_hg38::1::36157, 2_HAD_H3K4me3_hg38::1::36158"	-0.234379063	2	H__sapiens__1_-703883	query	0.05	2_HAD_H3K4me3_hg38::1	73	NP_003003.3	SFRP1	1.11	NM_003012	NP_003003	NM_003012.4	0.791061897	TRUE	H__sapiens__1_-703883	SARP2	Gene SFRP1	Q8N474
328358	54.8	1	54	1		"DKFZp686K23158, ACTN4, FSGS, FSGS1, ACTININ-4"	positive regulation of cellular component movement|monovalent inorganic cation transport|regulation of ion transmembrane transport	GO:0051272|GO:0015672|GO:0034765	19	ENSG00000282844	ENSP00000489516	81	-0.02		"38,730,531"	GeneID:81	"82,915"	ACTN4	"38,647,616"	+	"160, 4224, 5024, 87200, 88640, -240, 192, 4992"	"in gene, in gene, in gene, downstream, downstream, upstream, in gene, in gene"	8	"1_Mild_H3K4me3_hg38::1::19539, 1_Mild_H3K4me3_hg38::1::19540, 1_Mild_H3K4me3_hg38::1::19541, 1_Mild_H3K4me3_hg38::1::19542, 1_Mild_H3K4me3_hg38::1::19543, 2_HAD_H3K4me3_hg38::1::20376, 2_HAD_H3K4me3_hg38::1::20377, 2_HAD_H3K4me3_hg38::1::20378"	-0.318095329	5	H__sapiens__1_-707248	query	0.05	2_HAD_H3K4me3_hg38::1	166	"NP_004915.2, XP_006723469.1"	ACTN4	0.99	NM_004924	NP_004915	"NM_004924.4, XM_006723406.1, XM_005259281.3, XM_005259282.3"	0.72753343	TRUE	H__sapiens__1_-707248	FSGS1	Gene ACTN4	O43707
332448							ERBB signaling pathway|epidermal growth factor receptor signaling pathway	GO:0038127|GO:0007173		ENSG00000112851	ENSP00000426632	55914						ERBIN							-0.204761028		H__sapiens__1_-705099	query					ERBB2IP		NM_018695	NP_061165		0.814842017	TRUE	H__sapiens__1_-705099	ERBB2IP		Q96RT1
324271	61.5	1	82	1		"OPTB7, PDB2, TNFRSF11A, LOH18CR1, ODFR, RANK, TRANCER, CD265, OFE, OSTS, FEO"			18	ENSG00000141655	ENSP00000482466	8792	0.42	tumor necrosis factor receptor superfamily member 11a	"62,387,710"	GeneID:8792	"62,423"	TNFRSF11A	"62,325,287"	+	"-263, 345, -327, 489"	"upstream, in gene, upstream, in gene"	4	"1_Mild_H3K4me3_hg38::1::17185, 1_Mild_H3K4me3_hg38::1::17186, 2_HAD_H3K4me3_hg38::1::18101, 2_HAD_H3K4me3_hg38::1::18102"	-0.23447224	2	H__sapiens__1_-709150	query	0.05	2_HAD_H3K4me3_hg38::1	96	"NP_001257879.1, NP_001257878.1, NP_001257880.1, NP_003830.1, NP_001265197.1"	TNFRSF11A	1.33	NM_003839	NP_003830	"NM_001270950.1, NM_001270949.1, NM_001270951.1, NM_003839.3, NM_001278268.1, XM_011526244.1, XM_011526245.1, XR_935263.1"	0.790988191	TRUE	H__sapiens__1_-709150	RANK	Gene TNFRSF11A	Q9Y6Q6
328369	127	1	115	1		"MADH2, SMAD2, hSMAD2, hMAD-2, MADR2, JV18, MGC22139, JV18-1, MGC34440"	embryonic pattern specification|positive regulation of cell development|regulation of cell morphogenesis|dorsal/ventral axis specification|regulation of cellular response to growth factor stimulus|regulation of cell morphogenesis involved in differentiation	GO:0009880|GO:0010720|GO:0022604|GO:0009950|GO:0090287|GO:0010769	18	ENSG00000175387	ENSP00000468732	4087	-0.14	SMAD family member 2	"47,931,193"	GeneID:4087	"98,098"	SMAD2	"47,833,095"	-	"857, -231, 1177, -295"	"in gene, upstream, in gene, upstream"	4	"1_Mild_H3K4me3_hg38::1::17054, 1_Mild_H3K4me3_hg38::1::17055, 2_HAD_H3K4me3_hg38::1::17966, 2_HAD_H3K4me3_hg38::1::17967"	-0.319472573	2	H__sapiens__1_-714886	query	0.05	2_HAD_H3K4me3_hg38::1	137	"NP_001003652.1, NP_001129409.1, NP_005892.1"	SMAD2	0.91	NM_005901	NP_005892	"NM_001003652.3, NM_001135937.2, NM_005901.5, XM_005258259.2, XM_006722451.2, XM_011525983.1, XM_011525984.1, XM_011525985.1, XM_011525986.1"	0.726532129	TRUE	H__sapiens__1_-714886	MADR2	Gene SMAD2	Q15796
332465	54	1	69.6	1		"SH3MD1, FISH, TKS5, SH3PXD2A, TSK5"			10	ENSG00000107957	ENSP00000395781	9644	0.37	SH3 and PX domains 2A	"103,855,482"	GeneID:9644	"261,455"	SH3PXD2A	"103,594,027"	-	"270362, 195610, 194954, 163322, 162810, 161994, 160730, 160378, 83034, 282, -198, 271098, 270362, 194970, 162810, 162010, 160378, 159674, 82906, 2986, 314, -774"	"downstream, in gene, in gene, in gene, in gene, in gene, in gene, in gene, in gene, in gene, upstream, downstream, downstream, in gene, in gene, in gene, in gene, in gene, in gene, in gene, in gene, upstream"	22	"1_Mild_H3K4me3_hg38::1::4907, 1_Mild_H3K4me3_hg38::1::4908, 1_Mild_H3K4me3_hg38::1::4909, 1_Mild_H3K4me3_hg38::1::4910, 1_Mild_H3K4me3_hg38::1::4911, 1_Mild_H3K4me3_hg38::1::4912, 1_Mild_H3K4me3_hg38::1::4913, 1_Mild_H3K4me3_hg38::1::4914, 1_Mild_H3K4me3_hg38::1::4915, 1_Mild_H3K4me3_hg38::1::4916, 1_Mild_H3K4me3_hg38::1::4917, 2_HAD_H3K4me3_hg38::1::5167, 2_HAD_H3K4me3_hg38::1::5168, 2_HAD_H3K4…	-0.204884842	10	H__sapiens__1_-704455	query	0.05	2_HAD_H3K4me3_hg38::1	167	NP_055446.2	SH3PXD2A	1.29	NM_014631	NP_055446	"NM_014631.2, XM_006718079.2, XM_011540385.1, XM_005270294.3, XM_005270295.3, XM_011540386.1, XM_005270297.2, XM_006718080.2, XM_005270298.3, XM_011540387.1"	0.814741135	TRUE	H__sapiens__1_-704455	SH3MD1	Gene SH3PXD2A	Q5TCZ1
324284	64.67	1	64.33	1		"PAQR3, RKTG"	negative regulation of phosphate metabolic process|negative regulation of phosphorus metabolic process|regulation of neuron differentiation|negative regulation of cell projection organization|regulation of cell projection organization|negative regulation of phosphorylation|negative regulation of protein phosphorylation|regulation of neurogenesis|regulation of nervous system development|regulation…	GO:0045936|GO:0010563|GO:0045664|GO:0031345|GO:0031344|GO:0042326|GO:0001933|GO:0050767|GO:0051960|GO:0010975	4	ENSG00000163291	ENSP00000426875	152559	-0.01	progestin and adipoQ receptor family member III	"78,939,428"	GeneID:152559	"52,205"	PAQR3	"78,887,223"	-	"2244, 292, -188, 340, -220"	"in gene, in gene, upstream, in gene, upstream"	5	"1_Mild_H3K4me3_hg38::1::28497, 1_Mild_H3K4me3_hg38::1::28498, 1_Mild_H3K4me3_hg38::1::28499, 2_HAD_H3K4me3_hg38::1::29510, 2_HAD_H3K4me3_hg38::1::29511"	-0.234753148	3	H__sapiens__1_-711962	query	0.05	1_Mild_H3K4me3_hg38::1	130	NP_001035292.1	PAQR3	0.99	NM_001040202	NP_001035292	"NM_001040202.1, XR_938691.1, XM_005262769.3, XR_938692.1, XR_938693.1, XR_938694.1, XM_006714106.2, XR_938695.1, XM_006714107.2, XR_938696.1"	0.790766028	TRUE	H__sapiens__1_-711962		Gene PAQR3	Q6TCH7
328378	52	1	73.67	1		"CIAP2, HIAP1, AIP1, RNF49, c-IAP2, API2, HAIP1, MIHC, MALT2, BIRC3"			11	ENSG00000023445	ENSP00000481903	330	0.5	baculoviral IAP repeat containing 3	"102,339,403"	GeneID:330	"22,030"	BIRC3	"102,317,373"	+	"-13, 1235, 28771, 30115, 67, 1251, 29955"	"upstream, in gene, downstream, downstream, in gene, in gene, downstream"	7	"1_Mild_H3K4me3_hg38::1::7060, 1_Mild_H3K4me3_hg38::1::7061, 1_Mild_H3K4me3_hg38::1::7062, 1_Mild_H3K4me3_hg38::1::7063, 2_HAD_H3K4me3_hg38::1::7445, 2_HAD_H3K4me3_hg38::1::7446, 2_HAD_H3K4me3_hg38::1::7447"	-0.31951223	3	H__sapiens__1_-701403	query	0.05	2_HAD_H3K4me3_hg38::1	140	"NP_001156.1, NP_892007.1"	BIRC3	1.42	NM_182962	NP_892007	"NM_001165.4, NM_182962.2, XM_011542797.1"	0.726503318	TRUE	H__sapiens__1_-701403	RNF49	Gene BIRC3	Q13489
324292	74	1	47.33	1		"PACAPRI, PAC1, PACAPR, ADCYAP1R1, PAC1R"	neurotrophin TRK receptor signaling pathway|receptor complex|neurotrophin signaling pathway	GO:0048011|GO:0043235|GO:0038179	7	ENSG00000078549	ENSP00000483721	117	-0.64	ADCYAP receptor type I	"31,111,479"	GeneID:117	"59,138"	ADCYAP1R1	"31,052,341"	+	"-149, 523, 4523, -266, 555"	"upstream, in gene, in gene, upstream, in gene"	5	"1_Mild_H3K4me3_hg38::1::32982, 1_Mild_H3K4me3_hg38::1::32983, 1_Mild_H3K4me3_hg38::1::32984, 2_HAD_H3K4me3_hg38::1::34276, 2_HAD_H3K4me3_hg38::1::34277"	-0.234847341	3	H__sapiens__1_-702403	query	0.02	1_Mild_H3K4me3_hg38::1	173	"NP_001186564.1, NP_001186565.1, NP_001109.2, NP_001186566.1, XP_006715708.1"	ADCYAP1R1	0.64	NM_001199637	NP_001186566	"NM_001199635.1, NM_001199636.1, NM_001118.4, NM_001199637.1, XM_006715645.1, XM_011515117.1, XM_011515118.1, XM_011515119.1, XM_011515120.1, XM_005249618.3"	0.790691547	TRUE	H__sapiens__1_-702403	PACAPR	Gene ADCYAP1R1	P41586
324294	54.5	1	45	1		"TEF3, MGC9014, TEF-3, TEAD4, TEFR-1, EFTR-2, RTEF1, TCF13L1, hRTEF-1B"			12	ENSG00000197905	ENSP00000444528	7004	-0.28	TEA domain transcription factor 4	"3,040,676"	GeneID:7004	"81,364"	TEAD4	"2,959,312"	+	"-592, 368, -528, 560"	"upstream, in gene, upstream, in gene"	4	"1_Mild_H3K4me3_hg38::1::7579, 1_Mild_H3K4me3_hg38::1::7580, 2_HAD_H3K4me3_hg38::1::7983, 2_HAD_H3K4me3_hg38::1::7984"	-0.234909813	2	H__sapiens__1_-718597	query	0.05	1_Mild_H3K4me3_hg38::1	73	"NP_003204.2, NP_958849.1, NP_958851.1"	TEAD4	0.83	NM_201443	NP_958851	"NM_003213.3, NM_201441.2, NM_201443.2"	0.790642152	TRUE	H__sapiens__1_-718597	TEFR-1	Gene TEAD4	Q15561
324288	88.25	1	98.5	1		"FOXO3A, MGC31925, FKHRL1P2, AF6q21, FOXO2, FKHRL1, FOXO3, DKFZp781A0677, MGC12739"	insulin receptor signaling pathway|fibroblast growth factor receptor signaling pathway|cellular response to fibroblast growth factor stimulus|cellular response to peptide hormone stimulus|cellular response to peptide|ERBB signaling pathway|epidermal growth factor receptor signaling pathway|response to fibroblast growth factor|neurotrophin TRK receptor signaling pathway|Fc receptor signaling pathw…	GO:0008286|GO:0008543|GO:0044344|GO:0071375|GO:1901653|GO:0038127|GO:0007173|GO:0071774|GO:0048011|GO:0038093|GO:0032869|GO:0032868|GO:0038179|GO:1901652|GO:0043434	6	ENSG00000118689	ENSP00000446316	2309	0.16	forkhead box O3	"108,684,769"	GeneID:2309	"124,946"	FOXO3	"108,559,823"	+	"-3055, -2159, -1599, -463, 2033, -2223, -559, 305, 2049"	"upstream, upstream, upstream, upstream, in gene, upstream, upstream, in gene, in gene"	9	"1_Mild_H3K4me3_hg38::1::32093, 1_Mild_H3K4me3_hg38::1::32094, 1_Mild_H3K4me3_hg38::1::32095, 1_Mild_H3K4me3_hg38::1::32096, 1_Mild_H3K4me3_hg38::1::32097, 2_HAD_H3K4me3_hg38::1::33271, 2_HAD_H3K4me3_hg38::1::33272, 2_HAD_H3K4me3_hg38::1::33273, 2_HAD_H3K4me3_hg38::1::33274"	-0.23484136	4	H__sapiens__1_-705821	query	0.05	2_HAD_H3K4me3_hg38::1	154	"NP_001446.1, NP_963853.1"	FOXO3	1.12	NM_201559	NP_963853	"NM_001455.3, NM_201559.2, XM_011535626.1, XM_011535627.1, XM_005266867.3, XM_005266868.2, XM_011535628.1, XM_011535629.1"	0.790696275	TRUE	H__sapiens__1_-705821	FOXO3A	Gene FOXO3	O43524
328385	52	1	65.6	1		"CHET9, SUZ12, KIAA0160, JJAZ1"	negative regulation of cell differentiation|PcG protein complex	GO:0045596|GO:0031519	17	ENSG00000178691	ENSP00000463936	23512	0.34	SUZ12 polycomb repressive complex 2 subunit	"32,001,045"	GeneID:23512	"64,020"	SUZ12	"31,937,025"	+	"-321, 415, 1119, 71007, -625, 127, 1087, 1439, 68895, 70111, 71007"	"upstream, in gene, in gene, downstream, upstream, in gene, in gene, in gene, downstream, downstream, downstream"	11	"1_Mild_H3K4me3_hg38::1::15091, 1_Mild_H3K4me3_hg38::1::15092, 1_Mild_H3K4me3_hg38::1::15093, 1_Mild_H3K4me3_hg38::1::15094, 2_HAD_H3K4me3_hg38::1::15850, 2_HAD_H3K4me3_hg38::1::15851, 2_HAD_H3K4me3_hg38::1::15852, 2_HAD_H3K4me3_hg38::1::15853, 2_HAD_H3K4me3_hg38::1::15854, 2_HAD_H3K4me3_hg38::1::15855, 2_HAD_H3K4me3_hg38::1::15856"	-0.322384096	5	H__sapiens__1_-715535	query	0.05	2_HAD_H3K4me3_hg38::1	172	"NP_056170.2, XP_005258011.1"	SUZ12	1.26	NM_015355	NP_056170	"NM_015355.2, XM_005257954.2, XM_011524576.1, XM_006721794.2, XM_011524577.1, XM_011524578.1"	0.72441989	TRUE	H__sapiens__1_-715535	KIAA0160	Gene SUZ12	Q15022
324300	49	1	64.67	1		"MRFACD, DKFZp781D0112, PROSIT240, KIAA1025, THRAP2, MED13L, FLJ21627, TRAP240L"			12	ENSG00000123066	ENSP00000449895	23389	0.4	mediator complex subunit 13 like	"116,277,203"	GeneID:23389	"321,432"	MED13L	"115,955,771"	-	"307, -1005, 371, -413, -1037"	"in gene, upstream, in gene, upstream, upstream"	5	"1_Mild_H3K4me3_hg38::1::8984, 1_Mild_H3K4me3_hg38::1::8985, 2_HAD_H3K4me3_hg38::1::9388, 2_HAD_H3K4me3_hg38::1::9389, 2_HAD_H3K4me3_hg38::1::9390"	-0.234978007	3	H__sapiens__1_-706320	query	0.05	2_HAD_H3K4me3_hg38::1	110	NP_056150.1	MED13L	1.32	NM_015335	NP_056150	"NM_015335.4, XM_011538080.1, XM_011538081.1, XM_011538082.1"	0.790588237	TRUE	H__sapiens__1_-706320	TRAP240L	Gene MED13L	Q71F56
328393	105.5	1	98.5	1		"TCERG1, Urn1, TAF2S, MGC133200, CA150"	transcription corepressor activity	GO:0003714	5	ENSG00000113649	ENSP00000450414	10915	-0.1	transcription elongation regulator 1	"146,511,508"	GeneID:10915	"64,198"	TCERG1	"146,447,310"	+	"-430, 402, 242, 2050"	"upstream, in gene, in gene, in gene"	4	"1_Mild_H3K4me3_hg38::1::30214, 1_Mild_H3K4me3_hg38::1::30215, 2_HAD_H3K4me3_hg38::1::31347, 2_HAD_H3K4me3_hg38::1::31348"	-0.32477953	2	H__sapiens__1_-705197	query	0.05	1_Mild_H3K4me3_hg38::1	189	"NP_006697.2, NP_001035095.1, XP_005268422.1"	TCERG1	0.93	NM_006706	NP_006697	"NM_006706.3, NM_001040006.1, XM_005268365.1, XM_011537545.1, XM_011537546.1, XM_011537547.1, XM_011537548.1, XR_944306.1, XM_011537549.1, XR_944307.1"	0.722686667	TRUE	H__sapiens__1_-705197	Urn1	Gene TCERG1	O14776
324307	63.33	1	98.67	1		"MGC118861, SmgGDS, RAP1GDS1, MGC118859, GDS1"	nucleoside-triphosphatase regulator activity|GTPase activator activity|positive regulation of GTPase activity|regulation of GTP catabolic process|GTPase regulator activity|regulation of GTPase activity|enzyme activator activity	GO:0060589|GO:0005096|GO:0043547|GO:0033124|GO:0030695|GO:0043087|GO:0008047	4	ENSG00000138698	ENSP00000475933	5910	0.64	Rap1 GTPase-GDP dissociation stimulator 1	"98,443,861"	GeneID:5910	"182,485"	RAP1GDS1	"98,261,376"	+	"-1616, -832, 560, -768, 576, 2688"	"upstream, upstream, in gene, upstream, in gene, in gene"	6	"1_Mild_H3K4me3_hg38::1::28619, 1_Mild_H3K4me3_hg38::1::28620, 1_Mild_H3K4me3_hg38::1::28621, 2_HAD_H3K4me3_hg38::1::29635, 2_HAD_H3K4me3_hg38::1::29636, 2_HAD_H3K4me3_hg38::1::29637"	-0.233487378	3	H__sapiens__1_-708712	query	0.05	2_HAD_H3K4me3_hg38::1	148	"NP_001093896.1, NP_066982.3, NP_001093897.1, NP_001093898.1, NP_001093899.1, NP_001093900.1"	RAP1GDS1	1.56	NM_021159	NP_066982	"NM_001100426.1, NM_021159.4, NM_001100427.1, NM_001100428.1, NM_001100429.1, NM_001100430.1, XM_011532173.1, XM_006714284.2, XM_006714285.2"	0.791767589	TRUE	H__sapiens__1_-708712	SmgGDS	Gene RAP1GDS1	P52306
328404	79.75	1	67.5	1		"SRPK1, SFRSK1"			6	ENSG00000096063	ENSP00000425172	6732	-0.24	SRSF protein kinase 1	"35,921,180"	GeneID:6732	"88,146"	SRPK1	"35,833,034"	-	"2908, 764, 252, -975, -1588, 2924, 2204, 764, 156"	"in gene, in gene, in gene, upstream, upstream, in gene, in gene, in gene, in gene"	9	"1_Mild_H3K4me3_hg38::1::31505, 1_Mild_H3K4me3_hg38::1::31506, 1_Mild_H3K4me3_hg38::1::31507, 1_Mild_H3K4me3_hg38::1::31508, 1_Mild_H3K4me3_hg38::1::31509, 2_HAD_H3K4me3_hg38::1::32682, 2_HAD_H3K4me3_hg38::1::32683, 2_HAD_H3K4me3_hg38::1::32684, 2_HAD_H3K4me3_hg38::1::32685"	-0.325023899	4	H__sapiens__1_-703029	query	0.05	1_Mild_H3K4me3_hg38::1	144	NP_003128.3	SRPK1	0.85	NM_003137	NP_003128	"NM_003137.4, NR_034069.1"	0.722510086	TRUE	H__sapiens__1_-703029	SFRSK1	Gene SRPK1	Q96SB4
324310	110.33	1	122	1		"TIFGAMMA, FLJ32925, TRIM33, RFG7, TF1G, PTC7, TIF1G, TIF1GAMMA, ECTO"	regulation of cellular response to growth factor stimulus	GO:0090287	1	ENSG00000197323	ENSP00000402333	51592	0.15	tripartite motif containing 33	"114,511,160"	GeneID:51592	"118,383"	TRIM33	"114,392,777"	-	"3192, 488, -360, 3192, 536, -328"	"in gene, in gene, upstream, in gene, in gene, upstream"	6	"1_Mild_H3K4me3_hg38::1::2195, 1_Mild_H3K4me3_hg38::1::2196, 1_Mild_H3K4me3_hg38::1::2197, 2_HAD_H3K4me3_hg38::1::2266, 2_HAD_H3K4me3_hg38::1::2267, 2_HAD_H3K4me3_hg38::1::2268"	-0.235106055	3	H__sapiens__1_-718410	query	0.05	2_HAD_H3K4me3_hg38::1	224	"NP_056990.3, NP_148980.2"	TRIM33	1.11	NM_033020	NP_148980	"NM_015906.3, NM_033020.2, XM_005270936.2, XM_011541568.1, XM_005270937.2"	0.79048701	TRUE	H__sapiens__1_-718410	TIFGAMMA	Gene TRIM33	Q9UPN9
324321	45	1	31.5	1		"IGFBP2, IGF-BP53, IBP2"			2	ENSG00000115457	ENSP00000401698	3485	-0.51	insulin like growth factor binding protein 2	"216,664,436"	GeneID:3485	"31,032"	IGFBP2	"216,633,404"	+	"-252, 484, -284, 548"	"upstream, in gene, upstream, in gene"	4	"1_Mild_H3K4me3_hg38::1::22890, 1_Mild_H3K4me3_hg38::1::22891, 2_HAD_H3K4me3_hg38::1::23800, 2_HAD_H3K4me3_hg38::1::23801"	-0.235213772	2	H__sapiens__1_-705413	query	0.05	1_Mild_H3K4me3_hg38::1	56	NP_000588.2	IGFBP2	0.7	NM_000597	NP_001300919	NM_000597.2	0.790401866	TRUE	H__sapiens__1_-705413	IBP2	Gene IGFBP2	P18065
324332	77.8	1	75	1		"TBC1D9B, FLJ41880, MGC157757, KIAA0676, GRAMD9B"			5	ENSG00000197226	ENSP00000486765	23061	-0.05		"179,907,856"	GeneID:23061	"45,785"	TBC1D9B	"179,862,071"	-	"49488, 528, 96, -304, 51248, 49232, 2992, 560, -304"	"downstream, in gene, in gene, upstream, downstream, downstream, in gene, in gene, upstream"	9	"1_Mild_H3K4me3_hg38::1::30644, 1_Mild_H3K4me3_hg38::1::30645, 1_Mild_H3K4me3_hg38::1::30646, 1_Mild_H3K4me3_hg38::1::30647, 2_HAD_H3K4me3_hg38::1::31790, 2_HAD_H3K4me3_hg38::1::31791, 2_HAD_H3K4me3_hg38::1::31792, 2_HAD_H3K4me3_hg38::1::31793, 2_HAD_H3K4me3_hg38::1::31794"	-0.235319136	5	H__sapiens__1_-718381	query	0.05	2_HAD_H3K4me3_hg38::1	157	"NP_942568.2, NP_055858.2"	TBC1D9B	0.96	NM_198868	NP_942568	"NM_198868.2, NM_015043.3"	0.79031859	TRUE	H__sapiens__1_-718381	KIAA0676	Gene TBC1D9B	Q66K14
324330	50	1	40	1		"MGC102700, VPS15, p150, PIK3R4"	insulin receptor signaling pathway|cellular response to insulin stimulus|cellular response to peptide hormone stimulus|response to insulin|cellular response to peptide|response to peptide|response to peptide hormone	GO:0008286|GO:0032869|GO:0071375|GO:0032868|GO:1901653|GO:1901652|GO:0043434	3	ENSG00000196455	ENSP00000427302	30849	-0.32	phosphoinositide-3-kinase regulatory subunit 4	"130,746,852"	GeneID:30849	"67,918"	PIK3R4	"130,678,934"	-	"19364, 3684, 2884, 244, -860, 19476, 260"	"in gene, in gene, in gene, in gene, upstream, in gene, in gene"	7	"1_Mild_H3K4me3_hg38::1::27268, 1_Mild_H3K4me3_hg38::1::27269, 1_Mild_H3K4me3_hg38::1::27270, 1_Mild_H3K4me3_hg38::1::27271, 1_Mild_H3K4me3_hg38::1::27272, 2_HAD_H3K4me3_hg38::1::28202, 2_HAD_H3K4me3_hg38::1::28203"	-0.235289707	4	H__sapiens__1_-718138	query	0.05	1_Mild_H3K4me3_hg38::1	123	NP_055417.1	PIK3R4	0.8	NM_014602	NP_055417	NM_014602.2	0.790341849	TRUE	H__sapiens__1_-718138	VPS15	Gene PIK3R4	Q99570
332532	72	1	71.33	1		"FLJ20561, CLN6, HsT18960, nclf, CLN4A"			15	ENSG00000128973	ENSP00000490627	54982	-0.01	"ceroid-lipofuscinosis, neuronal 6, late infantile, variant"	"68,229,742"	GeneID:54982	"22,750"	CLN6	"68,206,992"	-	"19022, 526, 18958, 558, -242, -1826"	"in gene, in gene, in gene, in gene, upstream, upstream"	6	"1_Mild_H3K4me3_hg38::1::11789, 1_Mild_H3K4me3_hg38::1::11790, 2_HAD_H3K4me3_hg38::1::12461, 2_HAD_H3K4me3_hg38::1::12462, 2_HAD_H3K4me3_hg38::1::12463, 2_HAD_H3K4me3_hg38::1::12464"	-0.146559594	3	H__sapiens__1_-707075	query	0.05	1_Mild_H3K4me3_hg38::1	173	NP_060352.1	CLN6	0.99	NM_017882	NP_060352	"NM_017882.2, XR_931861.1"	0.863674261	TRUE	H__sapiens__1_-707075	nclf	Gene CLN6	Q9NWW5
332530	111.8	1	101	1		"FLJ21017, GATAD2A, p66alpha, FLJ20085"	transcriptional repressor complex	GO:0017053	19	ENSG00000167491	ENSP00000477171	54815	-0.15	GATA zinc finger domain containing 2A	"19,508,932"	GeneID:54815	"123,099"	GATAD2A	"19,385,833"	+	"-585, 19559, 20311, 130807, -5457, -553, 375, 2791, 19511, 20311, 127959, 130167"	"upstream, in gene, in gene, downstream, upstream, upstream, in gene, in gene, in gene, in gene, downstream, downstream"	12	"1_Mild_H3K4me3_hg38::1::19121, 1_Mild_H3K4me3_hg38::1::19122, 1_Mild_H3K4me3_hg38::1::19123, 1_Mild_H3K4me3_hg38::1::19124, 2_HAD_H3K4me3_hg38::1::19960, 2_HAD_H3K4me3_hg38::1::19961, 2_HAD_H3K4me3_hg38::1::19962, 2_HAD_H3K4me3_hg38::1::19963, 2_HAD_H3K4me3_hg38::1::19964, 2_HAD_H3K4me3_hg38::1::19965, 2_HAD_H3K4me3_hg38::1::19966, 2_HAD_H3K4me3_hg38::1::19967"	-0.13990592	5	H__sapiens__1_-713099	query	0.05	1_Mild_H3K4me3_hg38::1	170	"NP_060130.3, XP_005260018.1, XP_005260016.1, NP_001287875.1"	GATAD2A	0.9	NM_017660	NP_060130	"NM_017660.3, XM_005259961.1, XM_005259959.2, NM_001300946.1, XM_011528104.1, XM_006722780.2, XM_005259957.2, XM_005259956.2, XM_011528105.1, XM_005259960.3, XM_011528106.1, XM_005259962.2, XM_011528107.1, XM_011528108.1"	0.869440029	TRUE	H__sapiens__1_-713099	p66alpha	Gene GATAD2A	Q86YP4
324338	61.5	1	45.5	1		"SVIL, DKFZp686A17191"			10	ENSG00000197321	ENSP00000488171	6840	-0.43	supervillin	"29,736,935"	GeneID:6840	"279,597"	SVIL	"29,457,338"	-	"1127, -361, 1607, 247, -313"	"in gene, upstream, in gene, in gene, upstream"	5	"1_Mild_H3K4me3_hg38::1::4068, 1_Mild_H3K4me3_hg38::1::4069, 2_HAD_H3K4me3_hg38::1::4296, 2_HAD_H3K4me3_hg38::1::4297, 2_HAD_H3K4me3_hg38::1::4298"	-0.235388531	2	H__sapiens__1_-718408	query	0.05	1_Mild_H3K4me3_hg38::1	101	"NP_003165.2, NP_068506.2, XP_005252627.1, XP_005252628.1, XP_005252630.1"	SVIL	0.74	NM_021738	NP_068506	"NM_003174.3, NM_021738.2, XM_005252570.2, XM_005252571.2, XM_005252573.2, XM_011519630.1, XM_011519631.1, XM_011519632.1, XM_011519633.1, XM_011519634.1, XM_011519635.1, XM_011519636.1, XM_011519637.1, XM_011519638.1, XM_011519639.1, XM_011519640.1"	0.790263748	TRUE	H__sapiens__1_-718408		Gene SVIL	O95425
324347	38	1	27	1		"AT2R1, AT2R1B, AGTR1A, AG2S, AT1, AT1R, AT2R1A, AGTR1, AGTR1B, HAT1R, AT1B"	regulation of phospholipase activity|positive regulation of phospholipase activity|regulation of lipase activity|positive regulation of lipase activity	GO:0010517|GO:0010518|GO:0060191|GO:0060193	3	ENSG00000144891	ENSP00000419783	185	-0.49	angiotensin II receptor type 1	"148,743,003"	GeneID:185	"45,132"	AGTR1	"148,697,871"	+	"49, -15, 369"	"in gene, upstream, in gene"	3	"1_Mild_H3K4me3_hg38::1::27418, 2_HAD_H3K4me3_hg38::1::28375, 2_HAD_H3K4me3_hg38::1::28376"	-0.235673642	1	H__sapiens__1_-709631	query	0.05	1_Mild_H3K4me3_hg38::1	38	"NP_033611.1, NP_000676.1, NP_004826.5, NP_114038.4, NP_114438.2"	AGTR1	0.71	NM_032049	NP_114438	"NM_009585.3, NM_000685.4, NM_004835.4, NM_031850.3, NM_032049.3"	0.790038467	TRUE	H__sapiens__1_-709631	HAT1R	Gene AGTR1	P30556
324345	46.5	1	56	1		"D6S2654E, X5L, FAM50B"			6	ENSG00000145945	ENSP00000369627	26240	0.27	family with sequence similarity 50 member B	"3,851,317"	GeneID:26240	"1,919"	FAM50B	"3,849,398"	+	"810, -393, 490"	"in gene, upstream, in gene"	3	"1_Mild_H3K4me3_hg38::1::30785, 2_HAD_H3K4me3_hg38::1::31931, 2_HAD_H3K4me3_hg38::1::31932"	-0.235418953	2	H__sapiens__1_-709771	query	0.05	2_HAD_H3K4me3_hg38::1	82	NP_036267.1	FAM50B	1.2	NM_012135	NP_036267	NM_012135.1	0.790239707	TRUE	H__sapiens__1_-709771	X5L	Gene FAM50B	Q9Y247
328450	105.8	1	108.2	1		"MGC12520, P44, PSMC6, HEL-S-73, CADP44, SUG2, p42"			14	ENSG00000100519	ENSP00000484998	5706	0.03	"proteasome 26S subunit, ATPase 6"	"52,727,998"	GeneID:5706	"20,835"	PSMC6	"52,707,163"	+	"-1387, -923, 229, 23413, 24469, -11179, -1339, 229, 23365, 24581"	"upstream, upstream, in gene, downstream, downstream, upstream, upstream, in gene, downstream, downstream"	10	"1_Mild_H3K4me3_hg38::1::10390, 1_Mild_H3K4me3_hg38::1::10391, 1_Mild_H3K4me3_hg38::1::10392, 1_Mild_H3K4me3_hg38::1::10393, 1_Mild_H3K4me3_hg38::1::10394, 2_HAD_H3K4me3_hg38::1::10963, 2_HAD_H3K4me3_hg38::1::10964, 2_HAD_H3K4me3_hg38::1::10965, 2_HAD_H3K4me3_hg38::1::10966, 2_HAD_H3K4me3_hg38::1::10967"	-0.326362699	5	H__sapiens__1_-703308	query	0.05	2_HAD_H3K4me3_hg38::1	198	NP_002797.3	PSMC6	1.02	NM_002806	NP_002797	"NM_002806.3, XR_245706.2, XR_943495.1"	0.721543437	TRUE	H__sapiens__1_-703308		Gene PSMC6	P62333
324366	72.5	1	81	1		"KIAA0615, N4BP1, MGC176730, FLJ31821"			16	ENSG00000102921	ENSP00000460667	9683	0.16	NEDD4 binding protein 1	"48,610,214"	GeneID:9683	"71,488"	N4BP1	"48,538,726"	-	"422, 710, -250, -1178"	"in gene, in gene, upstream, upstream"	4	"1_Mild_H3K4me3_hg38::1::13438, 2_HAD_H3K4me3_hg38::1::14130, 2_HAD_H3K4me3_hg38::1::14131, 2_HAD_H3K4me3_hg38::1::14132"	-0.195751158	2	H__sapiens__1_-703706	query	0.05	2_HAD_H3K4me3_hg38::1	146	"NP_694574.3, XP_005256319.1"	N4BP1	1.12	NM_153029	NP_694574	"NM_153029.3, XM_005256262.1, XM_011523482.1"	0.822216811	TRUE	H__sapiens__1_-703706		Gene N4BP1	O75113
328461	96	1	119	1		"P23, TEBP, cPGES, PTGES3"			12	ENSG00000110958	ENSP00000482075	10728	0.31		"56,688,408"	GeneID:10728	"25,067"	PTGES3	"56,663,341"	-	"4984, 792, -520, 3320, 440"	"in gene, in gene, upstream, in gene, in gene"	5	"1_Mild_H3K4me3_hg38::1::8409, 1_Mild_H3K4me3_hg38::1::8410, 1_Mild_H3K4me3_hg38::1::8411, 2_HAD_H3K4me3_hg38::1::8812, 2_HAD_H3K4me3_hg38::1::8813"	-0.328908657	2	H__sapiens__1_-704814	query	0.05	2_HAD_H3K4me3_hg38::1	222	"NP_001269531.1, NP_001269533.1, NP_001269532.1, NP_001269530.1, NP_001269534.1, NP_006592.3, XP_006719262.1"	PTGES3	1.24	NM_006601	NP_006592	"NM_001282602.1, NM_001282604.1, NM_001282603.1, NM_001282601.1, NM_001282605.1, NM_006601.6, NR_104219.1, XM_006719199.1, XM_005268576.3, XM_011537773.1, XM_011537774.1"	0.719708754	TRUE	H__sapiens__1_-704814	TEBP	Gene PTGES3	Q15185
324360	64.5	1	103.5	1		"PPP1R45, AKAP450, YOTIAO, KIAA0803, LQT11, AKAP350, PRKA9, MU-RMS-40.16A, HYPERION, AKAP9, CG-NAP"			7	ENSG00000127914	ENSP00000480807	10142	0.68	A-kinase anchoring protein 9	"92,110,673"	GeneID:10142	"169,806"	AKAP9	"91,940,867"	+	"-115, 1405, -35, 1533"	"upstream, in gene, upstream, in gene"	4	"1_Mild_H3K4me3_hg38::1::33501, 1_Mild_H3K4me3_hg38::1::33502, 2_HAD_H3K4me3_hg38::1::34797, 2_HAD_H3K4me3_hg38::1::34798"	-0.235718256	2	H__sapiens__1_-706944	query	0.05	2_HAD_H3K4me3_hg38::1	190	"NP_671714.1, NP_005742.4, XP_006715890.1"	AKAP9	1.6	NM_147185	NP_671714	"NM_147185.2, NM_005751.4, XM_006715827.1, XM_011515709.1, XM_011515710.1, XM_011515711.1, XM_011515712.1, XM_011515713.1, XM_011515714.1, XM_011515716.1, XM_011515717.1, XM_011515718.1, XM_011515719.1, XM_011515720.1, XM_011515721.1, XM_011515722.1"	0.790003221	TRUE	H__sapiens__1_-706944	YOTIAO	Gene AKAP9	Q99996
332554	69.29	1	61.71	1		"SRA4, DKFZp434E098, SFRS15, KIAA1172, SCAF4, FLJ23364"			21	ENSG00000156304	ENSP00000402377	57466	-0.17	SR-related CTD associated factor 4	"31,732,118"	GeneID:57466	"61,118"	SCAF4	"31,671,000"	-	"71862, 69590, 69046, 2838, 438, -362, -1738, 71830, 502, -394"	"downstream, downstream, downstream, in gene, in gene, upstream, upstream, downstream, in gene, upstream"	10	"1_Mild_H3K4me3_hg38::1::24549, 1_Mild_H3K4me3_hg38::1::24550, 1_Mild_H3K4me3_hg38::1::24551, 1_Mild_H3K4me3_hg38::1::24552, 1_Mild_H3K4me3_hg38::1::24553, 1_Mild_H3K4me3_hg38::1::24554, 1_Mild_H3K4me3_hg38::1::24555, 2_HAD_H3K4me3_hg38::1::25428, 2_HAD_H3K4me3_hg38::1::25429, 2_HAD_H3K4me3_hg38::1::25430"	-0.206412116	7	H__sapiens__1_-710967	query	0.05	1_Mild_H3K4me3_hg38::1	158	"NP_065757.1, NP_001138916.1, NP_001138917.1, XP_005261074.1, XP_006724098.1, XP_006724099.1"	SCAF4	0.89	NM_020706	NP_065757	"NM_020706.2, NM_001145444.1, NM_001145445.1, XM_005261017.1, XM_006724035.1, XM_006724036.1"	0.813497752	TRUE	H__sapiens__1_-710967	SRA4	Gene SCAF4	O95104
324370	150	1	162	1		"HLR2, RCK, P54, FLJ36338, DDX6"			11	ENSG00000110367	ENSP00000483902	1656	0.11	DEAD-box helicase 6	"118,791,263"	GeneID:1656	"43,500"	DDX6	"118,747,763"	-	"-449, -385"	"upstream, upstream"	2	"1_Mild_H3K4me3_hg38::1::7231, 2_HAD_H3K4me3_hg38::1::7621"	-0.235852601	1	H__sapiens__1_-704750	query	0.05	2_HAD_H3K4me3_hg38::1	162	"NP_004388.2, NP_001244120.1, XP_005271474.1"	DDX6	1.08	NM_004397	NP_004388	"NM_004397.5, NM_001257191.2, XM_005271417.2, XM_011542644.1, XM_011542645.1"	0.789897096	TRUE	H__sapiens__1_-704750	HLR2	Gene DDX6	P26196
324381	39.1	1	36.5	1		"ZBTB16, ZNF145, PLZF"	regulation of fat cell differentiation|transcriptional repressor complex|fat cell differentiation|regulation of ossification|negative regulation of cell differentiation	GO:0045598|GO:0017053|GO:0045444|GO:0030278|GO:0045596	11	ENSG00000109906	ENSP00000445047	7704	-0.1	zinc finger and BTB domain containing 16	"114,250,676"	GeneID:7704	"191,097"	ZBTB16	"114,059,579"	+	"-539, 997, 7589, 9893, 12901, 14725, 15157, 23493, 120453, -539, 997, 5637, 6229, 15669"	"upstream, in gene, in gene, in gene, in gene, in gene, in gene, in gene, in gene, upstream, in gene, in gene, in gene, in gene"	14	"1_Mild_H3K4me3_hg38::1::7157, 1_Mild_H3K4me3_hg38::1::7158, 1_Mild_H3K4me3_hg38::1::7159, 1_Mild_H3K4me3_hg38::1::7160, 1_Mild_H3K4me3_hg38::1::7161, 1_Mild_H3K4me3_hg38::1::7162, 1_Mild_H3K4me3_hg38::1::7163, 1_Mild_H3K4me3_hg38::1::7164, 1_Mild_H3K4me3_hg38::1::7165, 2_HAD_H3K4me3_hg38::1::7539, 2_HAD_H3K4me3_hg38::1::7540, 2_HAD_H3K4me3_hg38::1::7541, 2_HAD_H3K4me3_hg38::1::7542, 2_HAD_H3K4me…	-0.235870478	10	H__sapiens__1_-704694	query	0.05	2_HAD_H3K4me3_hg38::1	199	"NP_005997.2, NP_001018011.1"	ZBTB16	0.93	NM_006006	NP_005997	"NM_006006.4, NM_001018011.1, XM_011542971.1, XM_005271658.3"	0.789882975	TRUE	H__sapiens__1_-704694	ZNF145	Gene ZBTB16	Q05516
324382	56	1	55.5	1		"DAT1, DAT, SLC6A3, PKDYS"	neuron part|neuron projection|axon	GO:0097458|GO:0043005|GO:0030424	5	ENSG00000276996	ENSP00000479597	6531	-0.01		"1,445,428"	GeneID:6531	"52,638"	SLC6A3	"1,392,790"	-	"59380, -652, 59124"	"downstream, upstream, downstream"	3	"1_Mild_H3K4me3_hg38::1::29178, 1_Mild_H3K4me3_hg38::1::29179, 2_HAD_H3K4me3_hg38::1::30249"	-0.196610289	2	H__sapiens__1_-709217	query	0.05	2_HAD_H3K4me3_hg38::1	103	NP_001035.1	SLC6A3	0.99	NM_001044	NP_001035	NM_001044.4	0.821510723	TRUE	H__sapiens__1_-709217	DAT	Gene SLC6A3	Q01959
332567	113.5	1	102.5	1		"HZF11, ZNF12, GIOT-3, ZNF325, KOX3"			7	ENSG00000164631	ENSP00000385939	7559	-0.15	zinc finger protein 12	"6,706,969"	GeneID:7559	"18,536"	ZNF12	"6,688,433"	-	"505, -775, 537"	"in gene, upstream, in gene"	3	"1_Mild_H3K4me3_hg38::1::32814, 1_Mild_H3K4me3_hg38::1::32815, 2_HAD_H3K4me3_hg38::1::34095"	-0.20670923	2	H__sapiens__1_-712397	query	0.05	1_Mild_H3K4me3_hg38::1	210	"NP_057349.2, NP_008887.2"	ZNF12	0.9	NM_016265	NP_057349	"NM_016265.3, NM_006956.2, XR_242099.2, XR_242100.2"	0.813256086	TRUE	H__sapiens__1_-712397	ZNF325	Gene ZNF12	P17014
324389	66	1	66.75	1		"GGF1, GINGF, GF1, NS4, SOS1, HGF"	nucleoside-triphosphatase regulator activity|insulin receptor signaling pathway|fibroblast growth factor receptor signaling pathway|GTPase activator activity|cellular response to fibroblast growth factor stimulus|cellular response to peptide hormone stimulus|cellular response to peptide|ERBB signaling pathway|regulation of GTPase activity|epidermal growth factor receptor signaling pathway|respons…	GO:0060589|GO:0008286|GO:0008543|GO:0005096|GO:0044344|GO:0071375|GO:1901653|GO:0038127|GO:0043087|GO:0007173|GO:0071774|GO:0048011|GO:0043547|GO:0038093|GO:0032869|GO:0033124|GO:0032868|GO:0030695|GO:0038179|GO:1901652|GO:0008047|GO:0043434	2	ENSG00000115904	ENSP00000393899	6654	0.02	SOS Ras/Rac guanine nucleotide exchange factor 1	"39,124,744"	GeneID:6654	"143,195"	SOS1	"38,981,549"	-	"4488, 3816, 2600, 136, -936, 5768, 4488, 3816, -1304"	"in gene, in gene, in gene, in gene, upstream, in gene, in gene, in gene, upstream"	9	"1_Mild_H3K4me3_hg38::1::21396, 1_Mild_H3K4me3_hg38::1::21397, 1_Mild_H3K4me3_hg38::1::21398, 1_Mild_H3K4me3_hg38::1::21399, 1_Mild_H3K4me3_hg38::1::21400, 2_HAD_H3K4me3_hg38::1::22154, 2_HAD_H3K4me3_hg38::1::22155, 2_HAD_H3K4me3_hg38::1::22156, 2_HAD_H3K4me3_hg38::1::22157"	-0.235977457	4	H__sapiens__1_-705483	query	0.05	1_Mild_H3K4me3_hg38::1	138	NP_005624.2	SOS1	1.01	NM_005633	NP_005624	"NM_005633.3, XM_011533060.1, XM_011533061.1, XM_011533062.1, XM_011533063.1, XM_005264515.3, XM_011533064.1, XM_011533065.1, XM_011533066.1"	0.789798479	TRUE	H__sapiens__1_-705483	GINGF	Gene SOS1	Q07889
324393	118	1	85	1		"SLC1A1, EAAC1, EAAT3, SCZD18, DCBXA"			9	ENSG00000106688	ENSP00000414620	6505	-0.47		"4,587,469"	GeneID:6505	"97,042"	SLC1A1	"4,490,427"	+	"357, -155, 325"	"in gene, upstream, in gene"	3	"1_Mild_H3K4me3_hg38::1::35746, 2_HAD_H3K4me3_hg38::1::37129, 2_HAD_H3K4me3_hg38::1::37130"	-0.235999228	1	H__sapiens__1_-704330	query	0.05	1_Mild_H3K4me3_hg38::1	118	NP_004161.4	SLC1A1	0.72	NM_004170	NP_004161	"NM_004170.5, XM_011518007.1, XM_011518008.1, XM_011518009.1, XM_011518010.1"	0.789781284	TRUE	H__sapiens__1_-704330	EAAT3	Gene SLC1A1	P43005
324402	21	1	17	1		"CARTPT, CART"	negative regulation of cell differentiation	GO:0045596	5	ENSG00000164326	ENSP00000296777	9607	-0.3	CART prepropeptide	"71,721,048"	GeneID:9607	"1,885"	CARTPT	"71,719,163"	+	"-43, 309, 421"	"upstream, in gene, in gene"	3	"1_Mild_H3K4me3_hg38::1::29535, 1_Mild_H3K4me3_hg38::1::29536, 2_HAD_H3K4me3_hg38::1::30629"	-0.236020121	2	H__sapiens__1_-712321	query	0.05	1_Mild_H3K4me3_hg38::1	21	NP_004282.1	CARTPT	0.81	NM_004291	NP_004282	NM_004291.3	0.789764783	TRUE	H__sapiens__1_-712321	CART	Gene CARTPT	Q16568
324410	66.88	1	70.88	1		"CD104, ITGB4"	cell junction organization|cell-substrate junction assembly|cell leading edge|cell junction assembly|receptor complex	GO:0034330|GO:0007044|GO:0031252|GO:0034329|GO:0043235	17	ENSG00000132470	ENSP00000464259	3691	0.08	integrin subunit beta 4	"75,757,819"	GeneID:3691	"36,477"	ITGB4	"75,721,342"	+	"-302, 354, 30786, 32226, 34338, 43618, 44178, 44770, -382, 354, 2082, 31106, 32322, 32898, 34418, 43618, 44098"	"upstream, in gene, in gene, in gene, in gene, downstream, downstream, downstream, upstream, in gene, in gene, in gene, in gene, in gene, in gene, downstream, downstream"	17	"1_Mild_H3K4me3_hg38::1::16243, 1_Mild_H3K4me3_hg38::1::16244, 1_Mild_H3K4me3_hg38::1::16245, 1_Mild_H3K4me3_hg38::1::16246, 1_Mild_H3K4me3_hg38::1::16247, 1_Mild_H3K4me3_hg38::1::16248, 1_Mild_H3K4me3_hg38::1::16249, 1_Mild_H3K4me3_hg38::1::16250, 2_HAD_H3K4me3_hg38::1::17051, 2_HAD_H3K4me3_hg38::1::17052, 2_HAD_H3K4me3_hg38::1::17053, 2_HAD_H3K4me3_hg38::1::17054, 2_HAD_H3K4me3_hg38::1::17055, …	-0.236116925	8	H__sapiens__1_-707581	query	0.05	1_Mild_H3K4me3_hg38::1	180	"NP_001005619.1, NP_001005731.1, NP_000204.3"	ITGB4	1.06	NM_001321123	NP_001308052	"NM_001005619.1, NM_001005731.1, NM_000213.3, XM_006721866.2, XM_005257309.2, XM_006721867.2, XM_005257311.3, XM_006721868.2, XM_011524751.1, XM_006721870.2, XM_005257312.2, XM_011524752.1"	0.789688334	TRUE	H__sapiens__1_-707581	CD104	Gene ITGB4	P16144
324420	134	1	88.5	1		"FLJ26658, ITGB5"	receptor complex	GO:0043235	3	ENSG00000082781	ENSP00000477446	3693	-0.6	integrin subunit beta 5	"124,887,538"	GeneID:3693	"125,590"	ITGB5	"124,761,948"	-	"850, 178, 914, -142"	"in gene, in gene, in gene, upstream"	4	"1_Mild_H3K4me3_hg38::1::27121, 1_Mild_H3K4me3_hg38::1::27122, 2_HAD_H3K4me3_hg38::1::28063, 2_HAD_H3K4me3_hg38::1::28064"	-0.236241427	2	H__sapiens__1_-702554	query	0.05	1_Mild_H3K4me3_hg38::1	137	NP_002204.2	ITGB5	0.66	NM_002213	NP_002204	"NM_002213.4, XM_005247436.2, XM_006713630.2"	0.789590022	TRUE	H__sapiens__1_-702554		Gene ITGB5	P18084
336710	121	1	140	1		"Mic25, CHCHD6, CHCM1, MGC13016, PPP1R23"			3	ENSG00000159685	ENSP00000427517	84303	0.21	coiled-coil-helix-coiled-coil-helix domain containing 6	"126,960,420"	GeneID:84303	"256,200"	CHCHD6	"126,704,220"	+	"420, -940, 420, 1604"	"in gene, upstream, in gene, in gene"	4	"1_Mild_H3K4me3_hg38::1::27162, 2_HAD_H3K4me3_hg38::1::28107, 2_HAD_H3K4me3_hg38::1::28108, 2_HAD_H3K4me3_hg38::1::28109"	-0.124732685	1	H__sapiens__1_-711373	query	0.05	2_HAD_H3K4me3_hg38::1	140	NP_115719.1	CHCHD6	1.16	NM_032343	NP_115719	"NM_032343.2, XM_011513233.1, XR_924192.1, XR_924193.1, XR_924194.1, XM_011513234.1, XR_924195.1, XR_924196.1, XR_924197.1, XR_924198.1, XR_924199.1, XM_011513235.1, XR_924200.1"	0.882732838	TRUE	H__sapiens__1_-711373	PPP1R23	Gene CHCHD6	Q9BRQ6
324415	103	1	81	1		"FLJ16169, PI-PLC, PLCB4, ARCND2"	phosphoric ester hydrolase activity	GO:0042578	20	ENSG00000101333	ENSP00000412982	5332	-0.35		"9,480,816"	GeneID:5332	"412,106"	PLCB4	"9,068,710"	+	"-294, -390, 426"	"upstream, upstream, in gene"	3	"1_Mild_H3K4me3_hg38::1::23516, 2_HAD_H3K4me3_hg38::1::24425, 2_HAD_H3K4me3_hg38::1::24426"	-0.236136686	1	H__sapiens__1_-703479	query	0.05	1_Mild_H3K4me3_hg38::1	103	"NP_000924.3, NP_877949.2, NP_001166117.1, XP_005260781.1, XP_005260785.1, XP_006723632.1"	PLCB4	0.79	NM_182797	NP_877949	"NM_000933.3, NM_182797.2, NM_001172646.1, XM_005260724.1, XM_005260728.1, XM_006723569.1, XM_006723568.2, XM_011529251.1, XM_011529252.1, XM_011529253.1, XM_011529254.1"	0.789672729	TRUE	H__sapiens__1_-703479		Gene PLCB4	Q15147
328511	41	1	55.5	1		"DEK, D6S231E"			6	ENSG00000124795	ENSP00000425399	7913	0.44	DEK proto-oncogene	"18,264,568"	GeneID:7913	"40,399"	DEK	"18,224,169"	-	"552, -392, 568, -360, -1224, -2120"	"in gene, upstream, in gene, upstream, upstream, upstream"	6	"1_Mild_H3K4me3_hg38::1::30938, 1_Mild_H3K4me3_hg38::1::30939, 2_HAD_H3K4me3_hg38::1::32093, 2_HAD_H3K4me3_hg38::1::32094, 2_HAD_H3K4me3_hg38::1::32095, 2_HAD_H3K4me3_hg38::1::32096"	-0.329223324	4	H__sapiens__1_-706573	query	0.05	2_HAD_H3K4me3_hg38::1	131	"NP_003463.1, NP_001128181.1"	DEK	1.35	NM_003472	NP_003463	"NM_003472.3, NM_001134709.1, XM_011514889.1, XR_926307.1"	0.719482321	TRUE	H__sapiens__1_-706573	D6S231E	Gene DEK	P35659
324427	87.5	1	103	1		"C8orf35, INT10, INTS10, FLJ10569"			8	ENSG00000104613	ENSP00000430877	55174	0.24	integrator complex subunit 10	"19,852,078"	GeneID:55174	"34,929"	INTS10	"19,817,149"	+	"-253, 451, -253, 451"	"upstream, in gene, upstream, in gene"	4	"1_Mild_H3K4me3_hg38::1::34523, 1_Mild_H3K4me3_hg38::1::34524, 2_HAD_H3K4me3_hg38::1::35867, 2_HAD_H3K4me3_hg38::1::35868"	-0.203537128	2	H__sapiens__1_-703918	query	0.05	2_HAD_H3K4me3_hg38::1	150	"NP_060612.2, XP_005273612.1, XP_005273613.1, XP_005273614.1, XP_006716418.1"	INTS10	1.18	NM_018142	NP_060612	"NM_018142.2, XM_005273555.2, XM_005273556.2, XM_005273557.2, XM_006716355.1, XM_011544564.1"	0.815839913	TRUE	H__sapiens__1_-703918	INT10	Gene INTS10	Q9NVR2
324425	53	1	49	1		"MGC117034, DSG2, CDHF5, MGC117036, ARVC10, MGC117037, CMD1BB, ARVD10"	ventricular cardiac muscle cell action potential|regulation of membrane potential|regulation of actin filament-based process	GO:0086005|GO:0042391|GO:0032970	18	ENSG00000046604	ENSP00000462503	1829	-0.11	desmoglein 2	"31,548,851"	GeneID:1829	"50,787"	DSG2	"31,498,064"	+	"-208, -128, 336"	"upstream, upstream, in gene"	3	"1_Mild_H3K4me3_hg38::1::16946, 2_HAD_H3K4me3_hg38::1::17866, 2_HAD_H3K4me3_hg38::1::17867"	-0.236252423	1	H__sapiens__1_-701582	query	0.05	1_Mild_H3K4me3_hg38::1	53	NP_001934.2	DSG2	0.92	NM_001943	NP_001934	NM_001943.3	0.789581341	TRUE	H__sapiens__1_-701582	CDHF5	Gene DSG2	Q14126
324434	40	1	30	1		"GIL, AQP3"	channel activity|passive transmembrane transporter activity|substrate-specific channel activity	GO:0015267|GO:0022803|GO:0022838	9	ENSG00000165272	ENSP00000297991	360	-0.42	aquaporin 3 (Gill blood group)	"33,447,633"	GeneID:360	"6,479"	AQP3	"33,441,154"	-	"113, 209, -319"	"in gene, in gene, upstream"	3	"1_Mild_H3K4me3_hg38::1::35899, 2_HAD_H3K4me3_hg38::1::37306, 2_HAD_H3K4me3_hg38::1::37307"	-0.236341946	1	H__sapiens__1_-712562	query	0.05	1_Mild_H3K4me3_hg38::1	40	NP_004916.1	AQP3	0.75	NM_004925	NP_004916	"NM_004925.4, XM_011517864.1"	0.789510657	TRUE	H__sapiens__1_-712562	GIL	Gene AQP3	Q92482
328542	80.5	1	79	1		"RPA2, REPA2, RPA32"			1	ENSG00000117748	ENSP00000413541	6118	-0.03	replication protein A2	"27,914,797"	GeneID:6118	"23,273"	RPA2	"27,891,524"	-	"2413, 621, -371, 589"	"in gene, in gene, upstream, in gene"	4	"1_Mild_H3K4me3_hg38::1::999, 1_Mild_H3K4me3_hg38::1::1000, 1_Mild_H3K4me3_hg38::1::1001, 2_HAD_H3K4me3_hg38::1::980"	-0.331505625	2	H__sapiens__1_-705740	query	0.05	2_HAD_H3K4me3_hg38::1	143	"NP_002937.1, NP_001273005.1, NP_001284487.1"	RPA2	0.98	NM_002946	NP_002937	"NM_002946.4, NM_001286076.1, NM_001297558.1, XM_011541897.1"	0.717842118	TRUE	H__sapiens__1_-705740		Gene RPA2	P15927
324441	190	1	235	1		"REDD-1, Dig2, RP11-442H21.1, DDIT4, REDD1, FLJ20500"	brain development|neurotrophin TRK receptor signaling pathway|negative regulation of phosphate metabolic process|negative regulation of phosphorus metabolic process|negative regulation of phosphorylation|negative regulation of protein phosphorylation|neurotrophin signaling pathway	GO:0007420|GO:0048011|GO:0045936|GO:0010563|GO:0042326|GO:0001933|GO:0038179	10	ENSG00000168209	ENSP00000307305	54541	0.31	DNA damage inducible transcript 4	"72,276,039"	GeneID:54541	"2,120"	DDIT4	"72,273,919"	+	"-719, 449, 433"	"upstream, in gene, in gene"	3	"1_Mild_H3K4me3_hg38::1::4405, 1_Mild_H3K4me3_hg38::1::4406, 2_HAD_H3K4me3_hg38::1::4674"	-0.236370055	1	H__sapiens__1_-713300	query	0.05	2_HAD_H3K4me3_hg38::1	235	NP_061931.1	DDIT4	1.24	NM_019058	NP_061931	NM_019058.2	0.789488465	TRUE	H__sapiens__1_-713300	RTP801	Gene DDIT4	Q9NX09
324442	65.3	1	56.4	1		"CAMK-II, CAMK, FLJ16043, CAMK2G, CAMKG, MGC26678"	phosphatase activity|phosphoric ester hydrolase activity	GO:0016791|GO:0042578	10	ENSG00000148660	ENSP00000410298	818	-0.21	calcium/calmodulin-dependent protein kinase II gamma	"73,874,591"	GeneID:818	"62,090"	CAMK2G	"73,812,501"	-	"66495, 63359, 62191, 4319, 3807, 1311, 159, -337, 66271, 65471, 63327, 61887, 60991, 1343, 543, 127, -305"	"downstream, downstream, downstream, in gene, in gene, in gene, in gene, upstream, downstream, downstream, downstream, in gene, in gene, in gene, in gene, in gene, upstream"	17	"1_Mild_H3K4me3_hg38::1::4448, 1_Mild_H3K4me3_hg38::1::4449, 1_Mild_H3K4me3_hg38::1::4450, 1_Mild_H3K4me3_hg38::1::4451, 1_Mild_H3K4me3_hg38::1::4452, 1_Mild_H3K4me3_hg38::1::4453, 1_Mild_H3K4me3_hg38::1::4454, 1_Mild_H3K4me3_hg38::1::4455, 2_HAD_H3K4me3_hg38::1::4715, 2_HAD_H3K4me3_hg38::1::4716, 2_HAD_H3K4me3_hg38::1::4717, 2_HAD_H3K4me3_hg38::1::4718, 2_HAD_H3K4me3_hg38::1::4719, 2_HAD_H3K4me3…	-0.200223316	10	H__sapiens__1_-710112	query	0.05	1_Mild_H3K4me3_hg38::1	191	"NP_001191421.1, NP_001213.2, NP_751909.1, NP_751910.1, NP_751911.1, NP_751913.1, XP_005270252.1, XP_005270254.1, XP_005270255.1, XP_005270256.1, XP_005270257.1, XP_005270258.1, XP_005270259.1, XP_005270260.1, XP_005270262.1, XP_006718056.1, XP_006718058.1"	CAMK2G	0.86	NM_172173	NP_751913	"NM_001204492.1, NM_001222.3, NM_172169.2, NM_172170.4, NM_172171.2, NM_172173.2, XM_005270195.1, XM_005270197.1, XM_005270198.1, XM_005270199.1, XM_005270200.1, XM_005270201.1, XM_005270202.1, XM_005270203.1, XM_005270205.1, XM_006717993.1, XM_006717995.1"	0.818547938	TRUE	H__sapiens__1_-710112	CAMKG	Gene CAMK2G	Q13555
328550	60.57	1	69	1		"FLRN, FIB, FBL, RNU3IP1"			19	ENSG00000280548	ENSP00000487390	2091	0.19	fibrillarin	"39,846,414"	GeneID:2091	"11,961"	FBL	"39,834,453"	-	"22014, 21310, 20686, 16526, 15774, 12910, 11897, 11102, 2318, 206, 21998, 16254, 15966, 12462, 11342, 174, -850"	"downstream, downstream, downstream, downstream, downstream, downstream, in gene, in gene, in gene, in gene, downstream, downstream, downstream, downstream, in gene, in gene, upstream"	17	"1_Mild_H3K4me3_hg38::1::19619, 1_Mild_H3K4me3_hg38::1::19620, 1_Mild_H3K4me3_hg38::1::19621, 1_Mild_H3K4me3_hg38::1::19622, 1_Mild_H3K4me3_hg38::1::19623, 1_Mild_H3K4me3_hg38::1::19624, 1_Mild_H3K4me3_hg38::1::19625, 1_Mild_H3K4me3_hg38::1::19626, 1_Mild_H3K4me3_hg38::1::19627, 1_Mild_H3K4me3_hg38::1::19628, 2_HAD_H3K4me3_hg38::1::20446, 2_HAD_H3K4me3_hg38::1::20447, 2_HAD_H3K4me3_hg38::1::20448…	-0.33325032	7	H__sapiens__1_-704029	query	0.05	2_HAD_H3K4me3_hg38::1	172	NP_001427.2	FBL	1.14	NM_001436	NP_001427	"NM_001436.3, XM_005258651.2, XM_011526623.1, XM_011548798.1, XM_011548799.1"	0.716590795	TRUE	H__sapiens__1_-704029	RNU3IP1	Gene FBL	P22087
324454	42	1	32.93	1		"GDAIF, BAI1, FLJ41988, ADGRB1"			8	ENSG00000181790	ENSP00000430945	575	-0.35	adhesion G protein-coupled receptor B1	"142,545,008"	GeneID:575	"95,120"	ADGRB1	"142,449,888"	+	"-1424, 2384, 3424, 4224, 7088, 7568, 14720, 25536, 59648, 60416, 61472, 65664, -768, 2624, 3392, 8416, 8768, 9408, 25536, 60384, 61440"	"upstream, in gene, in gene, in gene, in gene, in gene, in gene, in gene, in gene, in gene, in gene, in gene, upstream, in gene, in gene, in gene, in gene, in gene, in gene, in gene, in gene"	21	"1_Mild_H3K4me3_hg38::1::35422, 1_Mild_H3K4me3_hg38::1::35423, 1_Mild_H3K4me3_hg38::1::35424, 1_Mild_H3K4me3_hg38::1::35425, 1_Mild_H3K4me3_hg38::1::35426, 1_Mild_H3K4me3_hg38::1::35427, 1_Mild_H3K4me3_hg38::1::35428, 1_Mild_H3K4me3_hg38::1::35429, 1_Mild_H3K4me3_hg38::1::35430, 1_Mild_H3K4me3_hg38::1::35431, 1_Mild_H3K4me3_hg38::1::35432, 1_Mild_H3K4me3_hg38::1::35433, 2_HAD_H3K4me3_hg38::1::368…	-0.23699757	15	H__sapiens__1_-716114	query	0.05	1_Mild_H3K4me3_hg38::1	124	NP_001693.2	ADGRB1	0.78	NM_001702	NP_001693	"NM_001702.2, XM_011517199.1, XM_011517200.1, XM_011517201.1, XM_011517202.1, XR_928342.1"	0.788993205	TRUE	H__sapiens__1_-716114	BAI1	Gene ADGRB1	O14514
324449	69.5	1	89	1		"LOH11CR1D, ADX, FDX, FDX1"			11	ENSG00000137714	ENSP00000260270	2230	0.36	ferredoxin 1	"110,464,884"	GeneID:2230	"34,947"	FDX1	"110,429,937"	+	"607, 2703, -81, 591, 2703"	"in gene, in gene, upstream, in gene, in gene"	5	"1_Mild_H3K4me3_hg38::1::7113, 1_Mild_H3K4me3_hg38::1::7114, 2_HAD_H3K4me3_hg38::1::7488, 2_HAD_H3K4me3_hg38::1::7489, 2_HAD_H3K4me3_hg38::1::7490"	-0.236827931	2	H__sapiens__1_-708512	query	0.05	2_HAD_H3K4me3_hg38::1	159	NP_004100.1	FDX1	1.28	NM_004109	NP_004100	NM_004109.4	0.78912706	TRUE	H__sapiens__1_-708512	FDX	Gene FDX1	P10109
324459	51.25	1	51	1		"DELE, KIAA0141"			5	ENSG00000081791	ENSP00000426138	9812	-0.01	"OTTHUMP00000160068|OTTHUMP00000222777|OTTHUMP00000222778|death ligand signal enhancer|uncharacterized protein KIAA0141, mitochondrial"	"141,951,465"	GeneID:9812	"27,680"	KIAA0141	"141,923,785"	+	"-9481, -393, 1687, 33847, -9385, -393"	"upstream, upstream, in gene, downstream, upstream, upstream"	6	"1_Mild_H3K4me3_hg38::1::30171, 1_Mild_H3K4me3_hg38::1::30172, 1_Mild_H3K4me3_hg38::1::30173, 1_Mild_H3K4me3_hg38::1::30174, 2_HAD_H3K4me3_hg38::1::31311, 2_HAD_H3K4me3_hg38::1::31312"	-0.237011389	4	H__sapiens__1_-702519	query	0.05	2_HAD_H3K4me3_hg38::1	131	"XP_005268609.1, NP_001136075.1, NP_055588.3"	KIAA0141	1	NM_014773	NP_055588	"XM_005268552.1, NM_001142603.2, NM_014773.4, XM_005268547.3, XR_427782.2, XM_005268548.3, XR_245861.3, XR_427783.2, XM_011537715.1, XM_005268550.3, XR_944346.1, XM_011537716.1, XM_006714812.2"	0.788982302	TRUE	H__sapiens__1_-702519	DELE	Gene KIAA0141	Q14154
328560	73.5	1	67.5	1		"MGC1157, RLFB, HCC5, P1-MCM3, P1.h, MCM3"			6	ENSG00000112118	ENSP00000480987	4172	-0.12	minichromosome maintenance complex component 3	"52,284,881"	GeneID:4172	"20,867"	MCM3	"52,264,014"	-	"337, -399, 1265, 529"	"in gene, upstream, in gene, in gene"	4	"1_Mild_H3K4me3_hg38::1::31787, 1_Mild_H3K4me3_hg38::1::31788, 2_HAD_H3K4me3_hg38::1::32961, 2_HAD_H3K4me3_hg38::1::32962"	-0.335996526	2	H__sapiens__1_-704984	query	0.05	1_Mild_H3K4me3_hg38::1	132	"NP_001257401.1, NP_002379.3"	MCM3	0.92	NM_002388	NP_002379	"NM_001270472.1, NM_002388.4"	0.714625588	TRUE	H__sapiens__1_-704984		Gene MCM3	P25205
324464	76	1	68	1		"MGC21526, DKFZp667P1518, OSBPL3, KIAA0704, ORP-3, ORP3, OSBP3"			7	ENSG00000070882	ENSP00000411249	26031	-0.16	oxysterol binding protein like 3	"24,980,212"	GeneID:26031	"183,675"	OSBPL3	"24,796,537"	-	"2212, 276, 2388, -268"	"in gene, in gene, in gene, upstream"	4	"1_Mild_H3K4me3_hg38::1::32918, 1_Mild_H3K4me3_hg38::1::32919, 2_HAD_H3K4me3_hg38::1::34201, 2_HAD_H3K4me3_hg38::1::34202"	-0.237126952	2	H__sapiens__1_-702112	query	0.05	1_Mild_H3K4me3_hg38::1	138	"NP_056365.1, NP_663160.1, NP_663161.1, NP_663162.1"	OSBPL3	0.89	NM_145322	NP_663162	"NM_015550.3, NM_145320.2, NM_145321.2, NM_145322.2, NR_104111.1, NR_104112.1, XM_011515258.1, XM_005249698.2, XM_006715681.2, XM_006715682.2, XM_011515259.1, XM_006715683.2, XR_428073.2, XR_926927.1, XR_428074.2, XR_428075.2, XR_926928.1, XR_926929.1, XM_"	0.78889113	TRUE	H__sapiens__1_-702112	OSBP3	Gene OSBPL3	Q9H4L5
328573	86	1	129	1		"KIAA0946, HYPH, ZDHHC17, HSPC294, HIP3, HIP14"	inorganic cation transmembrane transporter activity|divalent inorganic cation transmembrane transporter activity|metal ion transmembrane transporter activity	GO:0022890|GO:0072509|GO:0046873	12	ENSG00000186908	ENSP00000450295	23390	0.58	zinc finger DHHC-type containing 17	"76,853,701"	GeneID:23390	"89,627"	ZDHHC17	"76,764,074"	+	"-266, -266"	"upstream, upstream"	2	"1_Mild_H3K4me3_hg38::1::8617, 2_HAD_H3K4me3_hg38::1::9026"	-0.337892232	1	H__sapiens__1_-717372	query	0.05	2_HAD_H3K4me3_hg38::1	129	NP_056151.2	ZDHHC17	1.5	NM_015336	NP_056151	"NM_015336.2, XM_011538083.1, XR_944512.1, XM_005268749.3, XM_005268750.3, XM_011538084.1, XM_005268751.2"	0.713272152	TRUE	H__sapiens__1_-717372	KIAA0946	Gene ZDHHC17	Q8IUH5
324471	39.42	1	46.17	1		"KIAA0121, VGL-4, VGLL4"			3	ENSG00000144560	ENSP00000485472	9686	0.23	vestigial like family member 4	"11,720,768"	GeneID:9686	"164,701"	VGLL4	"11,556,067"	-	"154144, 153696, 152480, 137920, 82560, 82144, 80448, 80160, 77728, 960, -523, 152480, 138784, 110592, 81440, 80416, 79968, 77856, 1728, 768"	"in gene, in gene, in gene, in gene, in gene, in gene, in gene, in gene, in gene, in gene, upstream, in gene, in gene, in gene, in gene, in gene, in gene, in gene, in gene, in gene"	20	"1_Mild_H3K4me3_hg38::1::26071, 1_Mild_H3K4me3_hg38::1::26072, 1_Mild_H3K4me3_hg38::1::26073, 1_Mild_H3K4me3_hg38::1::26074, 1_Mild_H3K4me3_hg38::1::26075, 1_Mild_H3K4me3_hg38::1::26076, 1_Mild_H3K4me3_hg38::1::26077, 1_Mild_H3K4me3_hg38::1::26078, 1_Mild_H3K4me3_hg38::1::26079, 1_Mild_H3K4me3_hg38::1::26080, 1_Mild_H3K4me3_hg38::1::26081, 2_HAD_H3K4me3_hg38::1::26959, 2_HAD_H3K4me3_hg38::1::2696…	-0.237255769	12	H__sapiens__1_-709574	query	0.05	1_Mild_H3K4me3_hg38::1	154	"NP_001121693.1, NP_001121691.1, NP_001121692.1, NP_001271319.1, NP_055482.2, NP_001271320.1"	VGLL4	1.17	NM_014667	NP_055482	"NM_001128221.2, NM_001128219.2, NM_001128220.2, NM_001284390.1, NM_014667.3, NM_001284391.1, XM_011534267.1, XM_011534268.1, XM_011534269.1, XM_011534270.1"	0.788789514	TRUE	H__sapiens__1_-709574	KIAA0121	Gene VGLL4	Q14135
328569	34	1	42.67	1		"AICAR, AICARFT, ATIC, IMPCHASE, HEL-S-70p, PURH, FLJ93545"			2	ENSG00000138363	ENSP00000415935	471	0.33	5-aminoimidazole-4-carboxamide ribonucleotide formyltransferase/IMP cyclohydrolase	"215,349,773"	GeneID:471	"37,817"	ATIC	"215,311,956"	+	"460, 1756, -84, 17036"	"in gene, in gene, upstream, in gene"	4	"1_Mild_H3K4me3_hg38::1::22872, 1_Mild_H3K4me3_hg38::1::22873, 2_HAD_H3K4me3_hg38::1::23783, 2_HAD_H3K4me3_hg38::1::23784"	-0.337742678	3	H__sapiens__1_-708644	query	0.05	2_HAD_H3K4me3_hg38::1	97	NP_004035.2	ATIC	1.25	NM_004044	NP_004035	NM_004044.6	0.713378833	TRUE	H__sapiens__1_-708644	PURH	Gene ATIC	P31939
332676	61.5	1	31.5	1		OGDHL			10	ENSG00000197444	ENSP00000401356	55753	-0.97		"49,762,379"	GeneID:55753	"27,738"	OGDHL	"49,734,641"	-	"3835, 427, -6005, -6613, 427, -53"	"in gene, in gene, upstream, upstream, in gene, upstream"	6	"1_Mild_H3K4me3_hg38::1::4231, 1_Mild_H3K4me3_hg38::1::4232, 1_Mild_H3K4me3_hg38::1::4233, 1_Mild_H3K4me3_hg38::1::4234, 2_HAD_H3K4me3_hg38::1::4475, 2_HAD_H3K4me3_hg38::1::4476"	-0.209769512	4	H__sapiens__1_-718447	query	0.02	1_Mild_H3K4me3_hg38::1	169	"NP_060715.2, NP_001137468.1, NP_001137469.1"	OGDHL	0.51	NM_018245	NP_060715	"NM_018245.2, NM_001143996.1, NM_001143997.1, XM_011539946.1, XM_011539947.1, XM_011539948.1, XM_011539949.1"	0.810771098	TRUE	H__sapiens__1_-718447	FLJ10851	Gene OGDHL	Q9ULD0
324483	69.5	1	92.5	1		"MSL3, MSL3L1, DKFZp586J1822"			X	ENSG00000005302	ENSP00000419976	10943	0.41	male-specific lethal 3 homolog (Drosophila)	"11,775,753"	GeneID:10943	"17,594"	MSL3	"11,758,159"	+	"-367, 609, -463, 593"	"upstream, in gene, upstream, in gene"	4	"1_Mild_H3K4me3_hg38::1::37465, 1_Mild_H3K4me3_hg38::1::37466, 2_HAD_H3K4me3_hg38::1::38960, 2_HAD_H3K4me3_hg38::1::38961"	-0.237420891	2	H__sapiens__1_-701066	query	0.05	2_HAD_H3K4me3_hg38::1	99	"NP_523352.1, NP_523353.2, NP_006791.2, NP_001180199.1, NP_001269103.1, XP_005274497.1, XP_006724524.1"	MSL3	1.33	NM_078629	NP_523353	"NM_078628.1, NM_078629.3, NM_006800.3, NM_001193270.2, NM_001282174.1, XM_006724461.1, XM_005274440.2, XM_011545442.1, XM_011545443.1, XM_011545444.1"	0.788659279	TRUE	H__sapiens__1_-701066	MSL3L1	Gene MSL3	Q8N5Y2
324481	48.2	1	59.6	1		"MKP6, MKP-L, DUSP14"	phosphatase activity|phosphoric ester hydrolase activity	GO:0016791|GO:0042578	17	ENSG00000276023	ENSP00000488882	11072	0.31	dual specificity phosphatase 14	"37,513,501"	GeneID:11072	"24,940"	DUSP14	"37,488,561"	+	"847, 1807, 3231, -1169, -609, 943, 1871"	"in gene, in gene, in gene, upstream, upstream, in gene, in gene"	7	"1_Mild_H3K4me3_hg38::1::15177, 1_Mild_H3K4me3_hg38::1::15178, 1_Mild_H3K4me3_hg38::1::15179, 2_HAD_H3K4me3_hg38::1::15950, 2_HAD_H3K4me3_hg38::1::15951, 2_HAD_H3K4me3_hg38::1::15952, 2_HAD_H3K4me3_hg38::1::15953"	-0.237261995	5	H__sapiens__1_-757972	query	0.05	2_HAD_H3K4me3_hg38::1	143	NP_008957.1	DUSP14	1.24	NM_007026	NP_008957	"NM_007026.3, XM_005256977.2, XM_011524234.1, XM_006725300.2, XM_011546777.1"	0.788784603	TRUE	H__sapiens__1_-757972	MKP6	Gene DUSP14	O95147
324491	39.33	1	35.67	1		"GLR7, GluK3, GRIK3, GluR7a, GLUR7, EAA5"	ion channel activity|regulation of membrane potential|neuron part|dendrite|channel activity|passive transmembrane transporter activity|substrate-specific channel activity|glutamate receptor signaling pathway|neuron projection|axon|gated channel activity|synapse	GO:0005216|GO:0042391|GO:0097458|GO:0030425|GO:0015267|GO:0022803|GO:0022838|GO:0007215|GO:0043005|GO:0030424|GO:0022836|GO:0045202	1	ENSG00000163873	ENSP00000362185	2899	-0.14	glutamate ionotropic receptor kainate type subunit 3	"37,034,548"	GeneID:2899	"239,021"	GRIK3	"36,795,527"	-	"2644, 1236, -556, 1076, -204, -652"	"in gene, in gene, upstream, in gene, upstream, upstream"	6	"1_Mild_H3K4me3_hg38::1::1262, 1_Mild_H3K4me3_hg38::1::1263, 1_Mild_H3K4me3_hg38::1::1264, 2_HAD_H3K4me3_hg38::1::1267, 2_HAD_H3K4me3_hg38::1::1268, 2_HAD_H3K4me3_hg38::1::1269"	-0.237531151	3	H__sapiens__1_-712155	query	0.05	1_Mild_H3K4me3_hg38::1	67	NP_000822.2	GRIK3	0.91	NM_000831	NP_000822	"NM_000831.3, XM_011541294.1, XM_011541295.1"	0.788572326	TRUE	H__sapiens__1_-712155	GluK3	Gene GRIK3	Q13003
324494	56	1	57.8	1		"HRMT1L1, PRMT2, MGC111373"	developmental growth	GO:0048589	21	ENSG00000160310	ENSP00000482158	3275	0.05	protein arginine methyltransferase 2	"46,665,685"	GeneID:3275	"30,532"	PRMT2	"46,635,153"	+	"-401, 879, 3055, 26607, 27055, 32847, 655, 26607, 32607"	"upstream, in gene, in gene, in gene, in gene, downstream, in gene, in gene, downstream"	9	"1_Mild_H3K4me3_hg38::1::24833, 1_Mild_H3K4me3_hg38::1::24834, 1_Mild_H3K4me3_hg38::1::24835, 1_Mild_H3K4me3_hg38::1::24836, 1_Mild_H3K4me3_hg38::1::24837, 1_Mild_H3K4me3_hg38::1::24838, 2_HAD_H3K4me3_hg38::1::25744, 2_HAD_H3K4me3_hg38::1::25745, 2_HAD_H3K4me3_hg38::1::25746"	-0.216567304	5	H__sapiens__1_-711468	query	0.05	2_HAD_H3K4me3_hg38::1	190	"NP_001229795.1, NP_996845.1, NP_001526.2, NP_001229793.1, NP_001229794.1, NP_001273606.1, NP_001273605.1, NP_001273607.1, XP_006724062.1"	PRMT2	1.03	NM_206962	NP_996845	"NM_001242866.2, NM_206962.3, NM_001535.4, NM_001242864.2, NM_001242865.2, NM_001286677.1, NM_001286676.1, NM_001286678.1, XM_006723999.1, XM_005261111.2, XM_006723998.2, XM_006724000.2"	0.805278335	TRUE	H__sapiens__1_-711468	MGC111373	Gene PRMT2	P55345
324487	130	1	122	1		"MGC8717, DKFZp564F052, SNX7"			1	ENSG00000162627	ENSP00000435172	51375	-0.09	sorting nexin 7	"98,760,500"	GeneID:51375	"98,838"	SNX7	"98,661,662"	+	"354, -254, 322"	"in gene, upstream, in gene"	3	"1_Mild_H3K4me3_hg38::1::1998, 2_HAD_H3K4me3_hg38::1::2084, 2_HAD_H3K4me3_hg38::1::2085"	-0.237490533	1	H__sapiens__1_-711778	query	0.05	1_Mild_H3K4me3_hg38::1	130	"NP_057060.2, NP_689424.2, XP_006710740.1, XP_006710741.1"	SNX7	0.94	NM_152238	NP_689424	"NM_015976.4, NM_152238.3, NR_033716.1, XM_006710677.1, XM_006710678.1, XM_011541564.1"	0.788604357	TRUE	H__sapiens__1_-711778		Gene SNX7	Q9UNH6
324500	38.33	1	50.67	1		"TLL, NR2E1, XTLL, TLX"			6	ENSG00000112333	ENSP00000416908	7101	0.4		"108,188,809"	GeneID:7101	"30,694"	NR2E1	"108,158,115"	+	"-35, 7421, 8765, 10621, -355, 7229, 9437, 10589, 11421"	"upstream, in gene, in gene, in gene, upstream, in gene, in gene, in gene, in gene"	9	"1_Mild_H3K4me3_hg38::1::32085, 1_Mild_H3K4me3_hg38::1::32086, 1_Mild_H3K4me3_hg38::1::32087, 1_Mild_H3K4me3_hg38::1::32088, 2_HAD_H3K4me3_hg38::1::33262, 2_HAD_H3K4me3_hg38::1::33263, 2_HAD_H3K4me3_hg38::1::33264, 2_HAD_H3K4me3_hg38::1::33265, 2_HAD_H3K4me3_hg38::1::33266"	-0.237670271	3	H__sapiens__1_-705031	query	0.05	2_HAD_H3K4me3_hg38::1	58	"NP_003260.1, NP_001273031.1"	NR2E1	1.32	NM_003269	NP_003260	"NM_003269.4, NM_001286102.1, XM_011536094.1"	0.788462627	TRUE	H__sapiens__1_-705031	XTLL	Gene NR2E1	Q9Y466
328598	59.5	1	75	1		"RING2, DING, BAP1, RNF2, RING1B, BAP-1, HIPI3"	PcG protein complex	GO:0031519	1	ENSG00000121481	ENSP00000400722	6045	0.33	ring finger protein 2	"185,102,608"	GeneID:6045	"57,189"	RNF2	"185,045,419"	+	"469, -1547, -363, 453"	"in gene, upstream, upstream, in gene"	4	"1_Mild_H3K4me3_hg38::1::3076, 2_HAD_H3K4me3_hg38::1::3166, 2_HAD_H3K4me3_hg38::1::3167, 2_HAD_H3K4me3_hg38::1::3168"	-0.339079953	2	H__sapiens__1_-706155	query	0.05	2_HAD_H3K4me3_hg38::1	131	NP_009143.1	RNF2	1.26	NM_007212	NP_009143	"NM_007212.3, XM_011509851.1, XM_011509852.1, XM_005245413.2"	0.712425487	TRUE	H__sapiens__1_-706155	RING1B	Gene RNF2	Q99496
324506	114	1	69	1		"GT, CD61, ITGB3, GP3A, BDPLT16, BDPLT2, GPIIIa"	positive regulation of cell migration|peptidyl-tyrosine phosphorylation|positive regulation of cellular component movement|regulation of cellular response to growth factor stimulus|receptor complex|negative regulation of cell differentiation|peptidyl-tyrosine modification|positive regulation of cell motility|regulation of vascular endothelial growth factor receptor signaling pathway	GO:0030335|GO:0018108|GO:0051272|GO:0090287|GO:0043235|GO:0045596|GO:0018212|GO:2000147|GO:0030947	17	ENSG00000259207	ENSP00000465586	3690	-0.72	integrin subunit beta 3	"47,312,711"	GeneID:3690	"58,869"	ITGB3	"47,253,842"	+	"366, -210, 174"	"in gene, upstream, in gene"	3	"1_Mild_H3K4me3_hg38::1::15680, 2_HAD_H3K4me3_hg38::1::16440, 2_HAD_H3K4me3_hg38::1::16441"	-0.214997559	1	H__sapiens__1_-748091	query	0.02	1_Mild_H3K4me3_hg38::1	114	NP_000203.2	ITGB3	0.61	NM_000212	NP_000203	NM_000212.2	0.806543409	TRUE	H__sapiens__1_-748091	GPIIIa	Gene ITGB3	P05106
328611	42	1	45.25	1		"PPP1CC, PP1gamma, PP1C, PPP1G"	regulation of cellular response to growth factor stimulus|phosphatase activity|phosphoric ester hydrolase activity	GO:0090287|GO:0016791|GO:0042578	12	ENSG00000186298	ENSP00000482210	5501	0.11	protein phosphatase 1 catalytic subunit gamma	"110,742,978"	GeneID:5501	"34,008"	PPP1CC	"110,708,970"	-	"3778, 3298, 514, -222, -1150, 2850, 482, -2110"	"in gene, in gene, in gene, upstream, upstream, in gene, in gene, upstream"	8	"1_Mild_H3K4me3_hg38::1::8902, 1_Mild_H3K4me3_hg38::1::8903, 1_Mild_H3K4me3_hg38::1::8904, 1_Mild_H3K4me3_hg38::1::8905, 1_Mild_H3K4me3_hg38::1::8906, 2_HAD_H3K4me3_hg38::1::9320, 2_HAD_H3K4me3_hg38::1::9321, 2_HAD_H3K4me3_hg38::1::9322"	-0.339095132	4	H__sapiens__1_-717228	query	0.05	2_HAD_H3K4me3_hg38::1	121	"NP_002701.1, NP_001231903.1"	PPP1CC	1.08	NM_002710	NP_002701	"NM_002710.3, NM_001244974.1, XM_011538504.1, XM_011538505.1"	0.712414672	TRUE	H__sapiens__1_-717228	PP1gamma	Gene PPP1CC	P36873
324511	60.43	1	69.57	1		"EIF-4B, EIF4B, PRO1843"	insulin receptor signaling pathway|cellular response to insulin stimulus|cellular response to peptide hormone stimulus|response to insulin|cellular response to peptide|response to peptide|response to peptide hormone	GO:0008286|GO:0032869|GO:0071375|GO:0032868|GO:1901653|GO:1901652|GO:0043434	12	ENSG00000063046	ENSP00000450324	1975	0.2	eukaryotic translation initiation factor 4B	"53,042,209"	GeneID:1975	"35,951"	EIF4B	"53,006,258"	+	"-306, 38142, 38926, 40590, 41582, 43326, 43998, 45998, -370, 38702, 40398, 41582, 42798, 43982, 45870"	"upstream, downstream, downstream, downstream, downstream, downstream, downstream, downstream, upstream, downstream, downstream, downstream, downstream, downstream, downstream"	15	"1_Mild_H3K4me3_hg38::1::8222, 1_Mild_H3K4me3_hg38::1::8223, 1_Mild_H3K4me3_hg38::1::8224, 1_Mild_H3K4me3_hg38::1::8225, 1_Mild_H3K4me3_hg38::1::8226, 1_Mild_H3K4me3_hg38::1::8227, 1_Mild_H3K4me3_hg38::1::8228, 1_Mild_H3K4me3_hg38::1::8229, 2_HAD_H3K4me3_hg38::1::8631, 2_HAD_H3K4me3_hg38::1::8632, 2_HAD_H3K4me3_hg38::1::8633, 2_HAD_H3K4me3_hg38::1::8634, 2_HAD_H3K4me3_hg38::1::8635, 2_HAD_H3K4me3…	-0.237771677	7	H__sapiens__1_-701826	query	0.05	2_HAD_H3K4me3_hg38::1	142	"XP_006719337.1, NP_001287750.1, NP_001408.2"	EIF4B	1.15	NM_001417	NP_001408	"XM_006719274.1, NM_001300821.1, NM_001417.5"	0.788382676	TRUE	H__sapiens__1_-701826		Gene EIF4B	P23588
324523	52.67	1	58	1		"DKFZp586O1624, LIG-1, LIG1, LRIG1"			3	ENSG00000282243	ENSP00000488729	26018	0.14	leucine-rich repeats and immunoglobulin like domains 1	"66,501,263"	GeneID:26018	"122,466"	LRIG1	"66,378,797"	-	"847, -129, 2895, 527, -145"	"in gene, upstream, in gene, in gene, upstream"	5	"1_Mild_H3K4me3_hg38::1::26842, 1_Mild_H3K4me3_hg38::1::26843, 2_HAD_H3K4me3_hg38::1::27755, 2_HAD_H3K4me3_hg38::1::27756, 2_HAD_H3K4me3_hg38::1::27757"	-0.238099959	3	H__sapiens__1_-709609	query	0.05	2_HAD_H3K4me3_hg38::1	124	NP_056356.2	LRIG1	1.1	NM_015541	NP_056356	"NM_015541.2, XM_011533578.1, XM_011533579.1"	0.788123907	TRUE	H__sapiens__1_-709609	LIG-1	Gene LRIG1	Q96JA1
332711	70	1	68	1		"MGC119572, TRP4, TRPC4, MGC119570, MGC119571, HTRP4, MGC119573, HTRP-4"	channel activity|passive transmembrane transporter activity|calcium ion transmembrane transporter activity|divalent inorganic cation transmembrane transporter activity|calcium ion import|gated channel activity|ion channel activity|inorganic cation transmembrane transporter activity|substrate-specific channel activity|metal ion transmembrane transporter activity|cation channel activity|calcium cha…	GO:0015267|GO:0022803|GO:0015085|GO:0072509|GO:0070509|GO:0022836|GO:0005216|GO:0022890|GO:0022838|GO:0046873|GO:0005261|GO:0005262|GO:0070588	13	ENSG00000133107	ENSP00000486109	7223	-0.04	transient receptor potential cation channel subfamily C member 4	"37,869,802"	GeneID:7223	"235,930"	TRPC4	"37,633,872"	-	"-214, -950, 202"	"upstream, upstream, in gene"	3	"1_Mild_H3K4me3_hg38::1::9604, 1_Mild_H3K4me3_hg38::1::9605, 2_HAD_H3K4me3_hg38::1::10052"	-0.158820085	1	H__sapiens__1_-707701	query	0.05	1_Mild_H3K4me3_hg38::1	70	"NP_057263.1, NP_003297.1, NP_001129427.1, NP_001129428.1, NP_001129429.1, NP_001129430.1"	TRPC4	0.97	NM_016179	NP_057263	"NM_016179.2, NM_003306.1, NM_001135955.1, NM_001135956.1, NM_001135957.1, NM_001135958.1, XM_011535206.1, XM_011535207.1"	0.853149839	TRUE	H__sapiens__1_-707701	TRP4	Gene TRPC4	Q9UBN4
324527	42	1	20	1		"NTR, NTSR1"			20	ENSG00000101188	ENSP00000359532	4923	-1.07	neurotensin receptor 1 (high affinity)	"62,762,771"	GeneID:4923	"53,988"	NTSR1	"62,708,783"	+	"-527, 209, 3153, 785"	"upstream, in gene, in gene, in gene"	4	"1_Mild_H3K4me3_hg38::1::24289, 1_Mild_H3K4me3_hg38::1::24290, 1_Mild_H3K4me3_hg38::1::24291, 2_HAD_H3K4me3_hg38::1::25198"	-0.238228087	3	H__sapiens__1_-703438	query	0.02	1_Mild_H3K4me3_hg38::1	61	NP_002522.2	NTSR1	0.48	NM_002531	NP_002522	"NM_002531.2, XM_011528827.1"	0.788022933	TRUE	H__sapiens__1_-703438	NTR	Gene NTSR1	P30989
328625	114	1	135	1		"RNF131, Neurodap1, KIAA0438, PJA2"			5	ENSG00000198961	ENSP00000355284	9867	0.24	praja ring finger ubiquitin ligase 2	"109,409,974"	GeneID:9867	"75,265"	PJA2	"109,334,709"	-	"374, -666, 406"	"in gene, upstream, in gene"	3	"1_Mild_H3K4me3_hg38::1::29786, 1_Mild_H3K4me3_hg38::1::29787, 2_HAD_H3K4me3_hg38::1::30894"	-0.339122046	1	H__sapiens__1_-718996	query	0.05	2_HAD_H3K4me3_hg38::1	135	NP_055634.3	PJA2	1.18	NM_014819	NP_055634	NM_014819.4	0.712395499	TRUE	H__sapiens__1_-718996	RNF131	Gene PJA2	O43164
332734	60	1	70	1		"RPS6KA6, RSK4, PP90RSK4"	negative regulation of phosphate metabolic process|negative regulation of phosphorus metabolic process|negative regulation of phosphorylation	GO:0045936|GO:0010563|GO:0042326	X	ENSG00000072133	ENSP00000483896	27330	0.22	ribosomal protein S6 kinase A6	"84,187,964"	GeneID:27330	"129,618"	RPS6KA6	"84,058,346"	-	"380, 268, -196"	"in gene, in gene, upstream"	3	"1_Mild_H3K4me3_hg38::1::38002, 2_HAD_H3K4me3_hg38::1::39485, 2_HAD_H3K4me3_hg38::1::39486"	-0.150261135	1	H__sapiens__1_-702154	query	0.05	2_HAD_H3K4me3_hg38::1	70	NP_055311.1	RPS6KA6	1.17	NM_014496	NP_055311	"NM_014496.4, XM_011530917.1, XM_011530918.1, XM_011530919.1, XM_011530920.1"	0.860483245	TRUE	H__sapiens__1_-702154	RSK4	Gene RPS6KA6	Q9UK32
332742	11.5	0	23.5	1		"eHand, Thing1, Hxt, HAND1, bHLHa27"			5	ENSG00000113196	ENSP00000231121	9421	1.03	heart and neural crest derivatives expressed 1	"154,478,264"	GeneID:9421	"3,292"	HAND1	"154,474,972"	-	"248, -936"	"in gene, upstream"	2	"2_HAD_H3K4me3_hg38::1::31455, 2_HAD_H3K4me3_hg38::1::31456"	-0.211040031	2	H__sapiens__1_-705131	query	0.02	2_HAD_H3K4me3_hg38::1	26	"NP_004812.1, XP_005268588.1"	HAND1	2.04	NM_004821	NP_004812	"NM_004821.2, XM_005268531.1"	0.809741651	TRUE	H__sapiens__1_-705131	Thing1	Gene HAND1	O96004
324562	59	1	41.5	1		"IGFBP4, IBP4, BP-4, HT29-IGFBP, IGFBP-4"			17	ENSG00000141753	ENSP00000269593	3487	-0.51	insulin like growth factor binding protein 4	"40,457,730"	GeneID:3487	"14,306"	IGFBP4	"40,443,424"	+	"480, 2208, -288, 512"	"in gene, in gene, upstream, in gene"	4	"1_Mild_H3K4me3_hg38::1::15363, 1_Mild_H3K4me3_hg38::1::15364, 2_HAD_H3K4me3_hg38::1::16129, 2_HAD_H3K4me3_hg38::1::16130"	-0.238256425	2	H__sapiens__1_-709164	query	0.05	1_Mild_H3K4me3_hg38::1	86	NP_001543.2	IGFBP4	0.7	NM_001552	NP_001543	NM_001552.2	0.788000602	TRUE	H__sapiens__1_-709164	IGFBP-4	Gene IGFBP4	P22692
332764	53.25	1	56.75	1		"TRAPG, SSR3"			3	ENSG00000114850	ENSP00000420641	6747	0.09	"signal sequence receptor, gamma (translocon-associated protein gamma)"	"156,555,184"	GeneID:6747	"15,044"	SSR3	"156,540,140"	-	"2992, 2640, 336, -368, 3120, 272, -400"	"in gene, in gene, in gene, upstream, in gene, in gene, upstream"	7	"1_Mild_H3K4me3_hg38::1::27469, 1_Mild_H3K4me3_hg38::1::27470, 1_Mild_H3K4me3_hg38::1::27471, 1_Mild_H3K4me3_hg38::1::27472, 2_HAD_H3K4me3_hg38::1::28425, 2_HAD_H3K4me3_hg38::1::28426, 2_HAD_H3K4me3_hg38::1::28427"	-0.211126558	4	H__sapiens__1_-705317	query	0.05	2_HAD_H3K4me3_hg38::1	178	NP_009038.1	SSR3	1.07	NM_007107	NP_009038	"NM_007107.3, XM_011513099.1"	0.80967159	TRUE	H__sapiens__1_-705317	TRAPG	Gene SSR3	Q9UNL2
324571	89.5	1	113	1		"FGF-2, BFGF, FGF2, HBGF-2, FGFB"	fibroblast growth factor receptor signaling pathway|positive regulation of cell migration|cellular response to peptide hormone stimulus|cellular response to peptide|ERBB signaling pathway|positive regulation of cell motility|neurotrophin TRK receptor signaling pathway|Fc receptor signaling pathway|cellular response to insulin stimulus|positive regulation of phospholipase activity|regulation of li…	GO:0008543|GO:0030335|GO:0071375|GO:1901653|GO:0038127|GO:2000147|GO:0048011|GO:0038093|GO:0032869|GO:0010518|GO:0060191|GO:0043434|GO:0060193|GO:0008286|GO:0043551|GO:0044344|GO:0051272|GO:0048589|GO:0007173|GO:0071774|GO:0032868|GO:0010517|GO:1900274|GO:0038179|GO:1901652	4	ENSG00000138685	ENSP00000478620	2247	0.34		"122,898,235"	GeneID:2247	"71,527"	FGF2	"122,826,708"	+	"-404, 108, 780, 108, 780"	"upstream, in gene, in gene, in gene, in gene"	5	"1_Mild_H3K4me3_hg38::1::28766, 1_Mild_H3K4me3_hg38::1::28767, 1_Mild_H3K4me3_hg38::1::28768, 2_HAD_H3K4me3_hg38::1::29805, 2_HAD_H3K4me3_hg38::1::29806"	-0.238461319	2	H__sapiens__1_-708708	query	0.05	2_HAD_H3K4me3_hg38::1	140	NP_001997.5	FGF2	1.26	NM_002006	NP_001997	NM_002006.4	0.787839162	TRUE	H__sapiens__1_-708708	FGFB	Gene FGF2	P09038
336858	130.5	1	103.5	1		"FLJ20764, MGC19517, SEI-3/HEPP, FLJ52878, HEPP, CDCA4"			14	ENSG00000170779	ENSP00000376369	55038	-0.33	cell division cycle associated 4	"105,021,088"	GeneID:55038	"11,515"	CDCA4	"105,009,573"	-	"512, -512, 544, -496"	"in gene, upstream, in gene, upstream"	4	"1_Mild_H3K4me3_hg38::1::11138, 1_Mild_H3K4me3_hg38::1::11139, 2_HAD_H3K4me3_hg38::1::11763, 2_HAD_H3K4me3_hg38::1::11764"	-0.163728519	2	H__sapiens__1_-713898	query	0.05	1_Mild_H3K4me3_hg38::1	186	"NP_663747.1, NP_060425.2"	CDCA4	0.79	NM_145701	NP_663747	"NM_145701.2, NM_017955.3"	0.848972471	TRUE	H__sapiens__1_-713898	Hepp	Gene CDCA4	Q9BXL8
324580	44.63	1	45.75	1		"ARHGEF23, TRIO, tgat, FLJ42780"	neurotrophin TRK receptor signaling pathway|regulation of GTP catabolic process|neurotrophin signaling pathway|regulation of GTPase activity	GO:0048011|GO:0033124|GO:0038179|GO:0043087	5	ENSG00000038382	ENSP00000483869	7204	0.04	trio Rho guanine nucleotide exchange factor	"14,510,204"	GeneID:7204	"366,496"	TRIO	"14,143,708"	+	"-764, 452, 2927, 106660, 213604, 214356, 297508, 299924, -700, 708, 1508, 2948, 106596, 297492, 298116, 298500"	"upstream, in gene, in gene, in gene, in gene, in gene, in gene, in gene, upstream, in gene, in gene, in gene, in gene, in gene, in gene, in gene"	16	"1_Mild_H3K4me3_hg38::1::29247, 1_Mild_H3K4me3_hg38::1::29248, 1_Mild_H3K4me3_hg38::1::29249, 1_Mild_H3K4me3_hg38::1::29250, 1_Mild_H3K4me3_hg38::1::29251, 1_Mild_H3K4me3_hg38::1::29252, 1_Mild_H3K4me3_hg38::1::29253, 1_Mild_H3K4me3_hg38::1::29254, 2_HAD_H3K4me3_hg38::1::30326, 2_HAD_H3K4me3_hg38::1::30327, 2_HAD_H3K4me3_hg38::1::30328, 2_HAD_H3K4me3_hg38::1::30329, 2_HAD_H3K4me3_hg38::1::30330, …	-0.2385221	8	H__sapiens__1_-701525	query	0.05	2_HAD_H3K4me3_hg38::1	148	NP_009049.2	TRIO	1.03	NM_007118	NP_009049	"NM_007118.2, XR_241714.1, XM_011514107.1, XM_011514108.1, XM_011514109.1, XM_011514110.1, XM_011514111.1, XM_011514112.1, XM_011514113.1"	0.787791278	TRUE	H__sapiens__1_-701525	ARHGEF23	Gene TRIO	O75962
324575	42.29	1	61.14	1		"PI5P4KA, PIP5KII-alpha, PIP4K2A, PIP5KIIA, FLJ13267, PIP5K2A, PIPK"			10	ENSG00000150867	ENSP00000473858	5305	0.53	"phosphatidylinositol-5-phosphate 4-kinase, type II, alpha"	"22,714,574"	GeneID:5305	"179,737"	PIP4K2A	"22,534,837"	-	"2302, 494, -306, 92206, 8062, 6254, 5646, 5198, 366, -338"	"in gene, in gene, upstream, in gene, in gene, in gene, in gene, in gene, in gene, upstream"	10	"1_Mild_H3K4me3_hg38::1::4005, 1_Mild_H3K4me3_hg38::1::4006, 1_Mild_H3K4me3_hg38::1::4007, 2_HAD_H3K4me3_hg38::1::4228, 2_HAD_H3K4me3_hg38::1::4229, 2_HAD_H3K4me3_hg38::1::4230, 2_HAD_H3K4me3_hg38::1::4231, 2_HAD_H3K4me3_hg38::1::4232, 2_HAD_H3K4me3_hg38::1::4233, 2_HAD_H3K4me3_hg38::1::4234"	-0.238510865	7	H__sapiens__1_-710335	query	0.05	2_HAD_H3K4me3_hg38::1	210	NP_005019.2	PIP4K2A	1.45	NM_005028	NP_005019	"NM_005028.4, XM_011519494.1, XM_011519495.1, XM_006717450.2, XM_011519496.1, XM_011519497.1"	0.787800129	TRUE	H__sapiens__1_-710335	PIP5KIIalpha	Gene PIP4K2A	P48426
324577	92	1	96.67	1		"AAG6, MGC129900, PRKACA, PKC-alpha, PKCA, PRKCA, MGC129901"	cell-cell junction organization|cell junction organization|fibroblast growth factor receptor signaling pathway|cellular response to fibroblast growth factor stimulus|negative regulation of phosphate metabolic process|positive regulation of cell migration|negative regulation of phosphorus metabolic process|positive regulation of cellular component movement|ERBB signaling pathway|positive regulatio…	GO:0045216|GO:0034330|GO:0008543|GO:0044344|GO:0045936|GO:0030335|GO:0010563|GO:0051272|GO:0038127|GO:2000147|GO:0007173|GO:0071774|GO:0048011|GO:0006112|GO:0010517|GO:0034329|GO:0010518|GO:1900274|GO:0060191|GO:0038179|GO:0060193	17	ENSG00000154229	ENSP00000462087	5578	0.07	protein kinase C alpha	"66,810,744"	GeneID:5578	"507,962"	PRKCA	"66,302,782"	+	"-702, 450, -1838, -702, 514"	"upstream, in gene, upstream, upstream, in gene"	5	"1_Mild_H3K4me3_hg38::1::16056, 1_Mild_H3K4me3_hg38::1::16057, 2_HAD_H3K4me3_hg38::1::16837, 2_HAD_H3K4me3_hg38::1::16838, 2_HAD_H3K4me3_hg38::1::16839"	-0.23851748	3	H__sapiens__1_-710737	query	0.05	1_Mild_H3K4me3_hg38::1	181	NP_002728.1	PRKCA	1.05	NM_002737	NP_002728	"NM_002737.2, XM_011524989.1, XM_011524990.1, XM_011524991.1, XM_011524992.1"	0.787794917	TRUE	H__sapiens__1_-710737	PKCA	Gene PRKCA	P17252
332769	47.33	1	46.33	1		"BMS1L, BMS1, KIAA0187, ACC"			10	ENSG00000165733	ENSP00000363642	9790	-0.03	"BMS1, ribosome biogenesis factor"	"42,834,937"	GeneID:9790	"52,431"	BMS1	"42,782,506"	+	"950, 54582, 55094, -42, 54438, 54774"	"in gene, downstream, downstream, upstream, downstream, downstream"	6	"1_Mild_H3K4me3_hg38::1::4137, 1_Mild_H3K4me3_hg38::1::4138, 1_Mild_H3K4me3_hg38::1::4139, 2_HAD_H3K4me3_hg38::1::4375, 2_HAD_H3K4me3_hg38::1::4376, 2_HAD_H3K4me3_hg38::1::4377"	-0.211162037	3	H__sapiens__1_-712672	query	0.05	2_HAD_H3K4me3_hg38::1	110	NP_055568.3	BMS1	0.98	NM_014753	NP_055568	"NM_014753.3, XR_246522.1, XM_005271846.2, XM_011540402.1, XM_005271847.2, XM_005271848.2, XM_006718081.2, XM_005271849.2, XR_428728.2, XM_011540403.1"	0.809642864	TRUE	H__sapiens__1_-712672	KIAA0187	Gene BMS1	Q14692
324589	52	1	61.8	1		"BMP2K, DKFZp434K0614, BIKE, DKFZp434P0116, HRIHFB2017"			4	ENSG00000138756	ENSP00000487317	55589	0.25	BMP2 inducible kinase	"78,916,365"	GeneID:55589	"139,987"	BMP2K	"78,776,378"	+	"-634, -186, 422, -634, 422, 2150, 2518"	"upstream, upstream, in gene, upstream, in gene, in gene, in gene"	7	"1_Mild_H3K4me3_hg38::1::28494, 1_Mild_H3K4me3_hg38::1::28495, 1_Mild_H3K4me3_hg38::1::28496, 2_HAD_H3K4me3_hg38::1::29506, 2_HAD_H3K4me3_hg38::1::29507, 2_HAD_H3K4me3_hg38::1::29508, 2_HAD_H3K4me3_hg38::1::29509"	-0.238544464	5	H__sapiens__1_-708721	query	0.05	2_HAD_H3K4me3_hg38::1	130	"NP_060063.2, NP_942595.1, XP_005263174.1"	BMP2K	1.19	NM_198892	NP_942595	"NM_017593.3, NM_198892.1, XM_005263117.1, XM_011532101.1, XM_011532102.1"	0.78777366	TRUE	H__sapiens__1_-708721	DKFZp434K0614	Gene BMP2K	Q9NSY1
328682	65	1	72.67	1		"CUL5, VACM1, VACM-1"	ion channel activity|channel activity|passive transmembrane transporter activity|inorganic cation transmembrane transporter activity|calcium ion transmembrane transporter activity|substrate-specific channel activity|divalent inorganic cation transmembrane transporter activity|metal ion transmembrane transporter activity|cation channel activity|calcium channel activity|calcium ion transmembrane tr…	GO:0005216|GO:0015267|GO:0022803|GO:0022890|GO:0015085|GO:0022838|GO:0072509|GO:0046873|GO:0005261|GO:0005262|GO:0070588	11	ENSG00000166266	ENSP00000436494	8065	0.16	cullin 5	"108,107,766"	GeneID:8065	"99,084"	CUL5	"108,008,682"	+	"-714, 822, 2102, 3126, -618, 806, 1942"	"upstream, in gene, in gene, in gene, upstream, in gene, in gene"	7	"1_Mild_H3K4me3_hg38::1::7088, 1_Mild_H3K4me3_hg38::1::7089, 1_Mild_H3K4me3_hg38::1::7090, 1_Mild_H3K4me3_hg38::1::7091, 2_HAD_H3K4me3_hg38::1::7467, 2_HAD_H3K4me3_hg38::1::7468, 2_HAD_H3K4me3_hg38::1::7469"	-0.354025034	3	H__sapiens__1_-712805	query	0.05	2_HAD_H3K4me3_hg38::1	187	NP_003469.2	CUL5	1.12	NM_003478	NP_003469	"NM_003478.3, XM_005271682.2, XM_011543012.1, XM_011543013.1"	0.701857397	TRUE	H__sapiens__1_-712805	VACM-1	Gene CUL5	Q93034
324596	59.67	1	57	1		"STK39, PASK, SPAK, DKFZp686K05124, DCHT"			2	ENSG00000198648	ENSP00000348278	27347	-0.07		"168,247,595"	GeneID:27347	"293,575"	STK39	"167,954,020"	-	"2107, 843, -213, 1995, 907, -245"	"in gene, in gene, upstream, in gene, in gene, upstream"	6	"1_Mild_H3K4me3_hg38::1::22520, 1_Mild_H3K4me3_hg38::1::22521, 1_Mild_H3K4me3_hg38::1::22522, 2_HAD_H3K4me3_hg38::1::23409, 2_HAD_H3K4me3_hg38::1::23410, 2_HAD_H3K4me3_hg38::1::23411"	-0.238623331	3	H__sapiens__1_-718830	query	0.05	1_Mild_H3K4me3_hg38::1	106	NP_037365.2	STK39	0.96	NM_013233	NP_037365	"NM_013233.2, XM_011510966.1, XM_011510967.1, XM_005246465.2, XM_011510968.1"	0.787711533	TRUE	H__sapiens__1_-718830	SPAK	Gene STK39	Q9UEW8
328691	74	1	78.33	1		"K-RAS4A, RALD, KRAS, C-K-RAS, KI-RAS, KRAS1, K-RAS4B, NS3, KRAS2, NS, K-RAS2B, RASK2, K-RAS2A, CFC2"	insulin receptor signaling pathway|fibroblast growth factor receptor signaling pathway|cellular response to fibroblast growth factor stimulus|cellular response to peptide hormone stimulus|cellular response to peptide|ERBB signaling pathway|epidermal growth factor receptor signaling pathway|response to fibroblast growth factor|neurotrophin TRK receptor signaling pathway|Fc receptor signaling pathw…	GO:0008286|GO:0008543|GO:0044344|GO:0071375|GO:1901653|GO:0038127|GO:0007173|GO:0071774|GO:0048011|GO:0038093|GO:0032869|GO:0032868|GO:0038179|GO:1901652|GO:0043434	12	ENSG00000133703	ENSP00000452512	3845	0.08	Kirsten rat sarcoma viral oncogene homolog	"25,250,931"	GeneID:3845	"46,142"	KRAS	"25,204,789"	-	"55571, 54067, 531, 55491, 54291, 531, -525"	"downstream, downstream, in gene, downstream, downstream, in gene, upstream"	7	"1_Mild_H3K4me3_hg38::1::7879, 1_Mild_H3K4me3_hg38::1::7880, 1_Mild_H3K4me3_hg38::1::7881, 2_HAD_H3K4me3_hg38::1::8284, 2_HAD_H3K4me3_hg38::1::8285, 2_HAD_H3K4me3_hg38::1::8286, 2_HAD_H3K4me3_hg38::1::8287"	-0.368522334	3	H__sapiens__1_-707768	query	0.05	2_HAD_H3K4me3_hg38::1	135	"NP_203524.1, NP_004976.2"	KRAS	1.06	NM_033360	NP_203524	"NM_033360.3, NM_004985.4, XM_006719069.2, XM_011520653.1"	0.69175576	TRUE	H__sapiens__1_-707768	KRAS2	Gene KRAS	P01116
332789	100	1	100.5	1		"DKFZp686L1745, LBP-1a, LBP1B, LBP1A, UBP1, LBP-1B"	transcription corepressor activity	GO:0003714	3	ENSG00000153560	ENSP00000401614	7342	0.01	upstream binding protein 1 (LBP-1a)	"33,440,813"	GeneID:7342	"52,477"	UBP1	"33,388,336"	-	"941, -1619, 1069, -371"	"in gene, upstream, in gene, upstream"	4	"1_Mild_H3K4me3_hg38::1::26256, 1_Mild_H3K4me3_hg38::1::26257, 2_HAD_H3K4me3_hg38::1::27153, 2_HAD_H3K4me3_hg38::1::27154"	-0.211447191	2	H__sapiens__1_-710663	query	0.05	2_HAD_H3K4me3_hg38::1	188	"NP_055332.3, NP_001121632.1, NP_001121633.1"	UBP1	1.01	NM_014517	NP_055332	"NM_014517.4, NM_001128160.1, NM_001128161.1, XM_011534077.1, XR_940498.1"	0.809412024	TRUE	H__sapiens__1_-710663	LBP-1a	Gene UBP1	Q9NZI7
324591	82.67	1	83.33	1		"TINF1, TNKS1, pART5, TNKS, PARP-5a, TIN1, PARPL, PARP5A, ARTD5"	canonical Wnt signaling pathway|Wnt signaling pathway|regulation of Wnt signaling pathway	GO:0060070|GO:0016055|GO:0030111	8	ENSG00000173273	ENSP00000431098	8658	0.01	tankyrase	"9,782,346"	GeneID:8658	"227,132"	TNKS	"9,555,214"	+	"914, 2674, -281, 1106, 3010"	"in gene, in gene, upstream, in gene, in gene"	5	"1_Mild_H3K4me3_hg38::1::34426, 1_Mild_H3K4me3_hg38::1::34427, 2_HAD_H3K4me3_hg38::1::35768, 2_HAD_H3K4me3_hg38::1::35769, 2_HAD_H3K4me3_hg38::1::35770"	-0.191348435	3	H__sapiens__1_-714490	query	0.05	2_HAD_H3K4me3_hg38::1	213	NP_003738.2	TNKS	1.01	NM_003747	NP_003738	"NM_003747.2, XM_006716263.2, XM_011543845.1, XM_011543846.1, XM_011543847.1"	0.825844785	TRUE	H__sapiens__1_-714490	TNKS1	Gene TNKS	O95271
340978	50.67	1	68	1		"EPA6, PRO57066, EHK2, EPHA6, DKFZp434C1418, FLJ35246, HEK12, EK12"			3	ENSG00000080224	ENSP00000425132	285220	0.42	EPH receptor A6	"97,764,977"	GeneID:285220	"950,396"	EPHA6	"96,814,581"	+	"-533, 949739, 950859, -1333, -853, 950011, 951062"	"upstream, in gene, downstream, upstream, upstream, in gene, downstream"	7	"1_Mild_H3K4me3_hg38::1::26927, 1_Mild_H3K4me3_hg38::1::26928, 1_Mild_H3K4me3_hg38::1::26929, 2_HAD_H3K4me3_hg38::1::27864, 2_HAD_H3K4me3_hg38::1::27865, 2_HAD_H3K4me3_hg38::1::27866, 2_HAD_H3K4me3_hg38::1::27867"	-0.095932035	3	H__sapiens__1_-702464	query	0.05	2_HAD_H3K4me3_hg38::1	89	"NP_001073917.2, NP_001265230.1, NP_001265229.1, NP_775926.1"	EPHA6	1.34	NM_173655	NP_775926	"NM_001080448.2, NM_001278301.1, NM_001278300.1, NM_173655.3, XM_006713592.2, XR_924126.1, XR_924127.1, XM_011512705.1, XM_011512706.1, XM_011512707.1"	0.908525762	TRUE	H__sapiens__1_-702464	FLJ35246	Gene EPHA6	Q9UF33
324594	48.5	1	51.5	1		"GATB, PET112, HSPC199, PET112L"			4	ENSG00000059691	ENSP00000426859	5188	0.09	"glutamyl-tRNA(Gln) amidotransferase, subunit B"	"151,761,023"	GeneID:5188	"90,971"	GATB	"151,670,052"	-	"255, -321, 86047, 223"	"in gene, upstream, in gene, in gene"	4	"1_Mild_H3K4me3_hg38::1::28891, 1_Mild_H3K4me3_hg38::1::28892, 2_HAD_H3K4me3_hg38::1::29938, 2_HAD_H3K4me3_hg38::1::29939"	-0.231756608	2	H__sapiens__1_-701777	query	0.05	1_Mild_H3K4me3_hg38::1	77	NP_004555.1	GATB	1.06	NM_004564	NP_004555	"NM_004564.2, XM_005263063.2, XM_011532026.1"	0.793139144	TRUE	H__sapiens__1_-701777	PET112L	Gene GATB	O75879
332797	88.5	1	104.5	1		"FLJ37535, JUNDM1, BATF3, FLJ36352, SNFT, JDP1"	transcription corepressor activity	GO:0003714	1	ENSG00000123685	ENSP00000243440	55509	0.24	basic leucine zipper ATF-like transcription factor 3	"212,699,985"	GeneID:55509	"13,568"	BATF3	"212,686,417"	-	"401, -463, 465, -463"	"in gene, upstream, in gene, upstream"	4	"1_Mild_H3K4me3_hg38::1::3360, 1_Mild_H3K4me3_hg38::1::3361, 2_HAD_H3K4me3_hg38::1::3483, 2_HAD_H3K4me3_hg38::1::3484"	-0.173122408	2	H__sapiens__1_-706402	query	0.05	2_HAD_H3K4me3_hg38::1	115	NP_061134.1	BATF3	1.18	NM_018664	NP_061134	"NM_018664.2, XR_921869.1"	0.841034659	TRUE	H__sapiens__1_-706402	SNFT	Gene BATF3	Q9NR55
328696	46	1	55	1		"KIAA0093, RPF1, MGC176705, NEDD4, NEDD4-1"	regulation of membrane potential|regulation of cell projection organization|monovalent inorganic cation transport|regulation of dendrite development|dendrite morphogenesis|dendrite development|regulation of nervous system development|regulation of cell morphogenesis involved in differentiation|regulation of vascular endothelial growth factor receptor signaling pathway|potassium ion transport|regu…	GO:0042391|GO:0031344|GO:0015672|GO:0050773|GO:0048813|GO:0016358|GO:0051960|GO:0010769|GO:0030947|GO:0006813|GO:0045664|GO:0022604|GO:0090287|GO:0034765|GO:0050767|GO:0010975	15	ENSG00000069869	ENSP00000426051	4734	0.26	"neural precursor cell expressed, developmentally down-regulated 4, E3 ubiquitin protein ligase"	"55,993,746"	GeneID:4734	"166,829"	NEDD4	"55,826,917"	-	"530, -238, -1150, 1618, 1170, 210, -270, -1134"	"in gene, upstream, upstream, in gene, in gene, in gene, upstream, upstream"	8	"1_Mild_H3K4me3_hg38::1::11620, 1_Mild_H3K4me3_hg38::1::11621, 1_Mild_H3K4me3_hg38::1::11622, 2_HAD_H3K4me3_hg38::1::12254, 2_HAD_H3K4me3_hg38::1::12255, 2_HAD_H3K4me3_hg38::1::12256, 2_HAD_H3K4me3_hg38::1::12257, 2_HAD_H3K4me3_hg38::1::12258"	-0.373902523	4	H__sapiens__1_-702062	query	0.05	2_HAD_H3K4me3_hg38::1	100	"NP_006145.2, NP_001271267.1, NP_001271268.1, NP_940682.2, NP_001271269.1"	NEDD4	1.2	NM_198400	NP_940682	"NM_006154.3, NM_001284338.1, NM_001284339.1, NM_198400.3, NM_001284340.1, NR_104302.1, XM_011521624.1, XM_011521625.1, XM_011521626.1, XM_011521627.1"	0.688043977	TRUE	H__sapiens__1_-702062	NEDD4-1	Gene NEDD4	P46934
332791	56	1	91	1		"KIAA1807, FLJ22479, PHF17, JADE1"			4	ENSG00000077684	ENSP00000483219	79960	0.7	jade family PHD finger 1	"128,875,224"	GeneID:79960	"65,601"	JADE1	"128,809,623"	+	"9, 489, 1801, 2953, -87, 1785, 2281, 4041"	"in gene, in gene, in gene, in gene, upstream, in gene, in gene, in gene"	8	"1_Mild_H3K4me3_hg38::1::28794, 1_Mild_H3K4me3_hg38::1::28795, 1_Mild_H3K4me3_hg38::1::28796, 1_Mild_H3K4me3_hg38::1::28797, 2_HAD_H3K4me3_hg38::1::29832, 2_HAD_H3K4me3_hg38::1::29833, 2_HAD_H3K4me3_hg38::1::29834, 2_HAD_H3K4me3_hg38::1::29835"	-0.211510874	4	H__sapiens__1_-702370	query	0.05	2_HAD_H3K4me3_hg38::1	163	"XP_005263289.1, NP_001274370.1, NP_001274368.1, NP_001274371.1, NP_001274372.1, NP_079176.2, NP_955352.1, NP_001274369.1, NP_001274366.1"	JADE1	1.63	NM_199320	NP_955352	"XM_005263232.1, NM_001287441.1, NM_001287439.1, NM_001287442.1, NM_001287443.1, NM_024900.4, NM_001287440.1, NM_001287437.1, NM_199320.3, XM_011532260.1"	0.80936048	TRUE	H__sapiens__1_-702370	PHF17	Gene JADE1	Q6IE81
324601	67	1	68.67	1		"HRIHFB2436, ZFP318, FLJ21852, ZNF318, TZF"			6	ENSG00000171467	ENSP00000475748	24149	0.04	zinc finger protein 318	"43,369,459"	GeneID:24149	"42,294"	ZNF318	"43,327,165"	-	"2707, 627, -557, -1053, 2643, 723, 147, -397, -1149"	"in gene, in gene, upstream, upstream, in gene, in gene, in gene, upstream, upstream"	9	"1_Mild_H3K4me3_hg38::1::31690, 1_Mild_H3K4me3_hg38::1::31691, 1_Mild_H3K4me3_hg38::1::31692, 1_Mild_H3K4me3_hg38::1::31693, 2_HAD_H3K4me3_hg38::1::32873, 2_HAD_H3K4me3_hg38::1::32874, 2_HAD_H3K4me3_hg38::1::32875, 2_HAD_H3K4me3_hg38::1::32876, 2_HAD_H3K4me3_hg38::1::32877"	-0.238656037	3	H__sapiens__1_-714067	query	0.05	2_HAD_H3K4me3_hg38::1	143	NP_055160.2	ZNF318	1.02	NM_014345	NP_055160	"NM_014345.2, XM_011514451.1, XM_011514452.1, XR_926126.1"	0.78768577	TRUE	H__sapiens__1_-714067	ZFP318	Gene ZNF318	Q5VUA4
328710	79.33	1	76.33	1		"CUL3, PHA2E, FLJ25665"	actin filament organization|actin filament bundle organization|Golgi vesicle transport|actin filament bundle assembly	GO:0007015|GO:0061572|GO:0048193|GO:0051017	2	ENSG00000036257	ENSP00000484410	8452	-0.06		"224,585,397"	GeneID:8452	"115,247"	CUL3	"224,470,150"	-	"3189, 885, 437, -555, 3157, 1141, 421"	"in gene, in gene, in gene, upstream, in gene, in gene, in gene"	7	"1_Mild_H3K4me3_hg38::1::23055, 1_Mild_H3K4me3_hg38::1::23056, 1_Mild_H3K4me3_hg38::1::23057, 1_Mild_H3K4me3_hg38::1::23058, 2_HAD_H3K4me3_hg38::1::23940, 2_HAD_H3K4me3_hg38::1::23941, 2_HAD_H3K4me3_hg38::1::23942"	-0.432765572	3	H__sapiens__1_-701502	query	0.05	1_Mild_H3K4me3_hg38::1	119	"NP_001244126.1, NP_001244127.1, NP_003581.1"	CUL3	0.96	NM_003590	NP_003581	"NM_001257197.1, NM_001257198.1, NM_003590.4, XM_006712800.2, XM_011511994.1, XM_011511995.1, XM_011511996.1, XM_011511997.1"	0.64871255	TRUE	H__sapiens__1_-701502		Gene CUL3	Q13618
328704	86.5	1	97	1		"FLJ10929, KIAA0829, CAND1, FLJ38691, FLJ10114, FLJ90441, TIP120A, TIP120, DKFZp434M1414"			12	ENSG00000111530	ENSP00000445794	55832	0.17	cullin-associated and neddylation-dissociated 1	"67,314,692"	GeneID:55832	"45,411"	CAND1	"67,269,281"	+	"-1601, -689, 463, 2015, -1537, 511"	"upstream, upstream, in gene, in gene, upstream, in gene"	6	"1_Mild_H3K4me3_hg38::1::8559, 1_Mild_H3K4me3_hg38::1::8560, 1_Mild_H3K4me3_hg38::1::8561, 1_Mild_H3K4me3_hg38::1::8562, 2_HAD_H3K4me3_hg38::1::8961, 2_HAD_H3K4me3_hg38::1::8962"	-0.386659068	2	H__sapiens__1_-704882	query	0.05	2_HAD_H3K4me3_hg38::1	172	NP_060918.2	CAND1	1.12	NM_018448	NP_060918	NM_018448.4	0.679322658	TRUE	H__sapiens__1_-704882	TIP120A	Gene CAND1	Q86VP6
324610	47.36	1	41.73	1		"RGS12, DKFZp761K1817, DKFZp761K1617"	nucleoside-triphosphatase regulator activity|GTPase activator activity|positive regulation of GTPase activity|regulation of GTP catabolic process|GTPase regulator activity|regulation of GTPase activity|enzyme activator activity	GO:0060589|GO:0005096|GO:0043547|GO:0033124|GO:0030695|GO:0043087|GO:0008047	4	ENSG00000159788	ENSP00000424251	6002	-0.18	regulator of G-protein signaling 12	"3,439,913"	GeneID:6002	"146,935"	RGS12	"3,292,978"	+	"-466, 590, 12142, 77486, 78425, 79278, 80174, 81902, 119886, 120558, 121246, -434, 622, 12078, 77401, 78766, 121294"	"upstream, in gene, in gene, in gene, in gene, in gene, in gene, in gene, in gene, in gene, in gene, upstream, in gene, in gene, in gene, in gene, in gene"	17	"1_Mild_H3K4me3_hg38::1::28048, 1_Mild_H3K4me3_hg38::1::28049, 1_Mild_H3K4me3_hg38::1::28050, 1_Mild_H3K4me3_hg38::1::28051, 1_Mild_H3K4me3_hg38::1::28052, 1_Mild_H3K4me3_hg38::1::28053, 1_Mild_H3K4me3_hg38::1::28054, 1_Mild_H3K4me3_hg38::1::28055, 1_Mild_H3K4me3_hg38::1::28056, 1_Mild_H3K4me3_hg38::1::28057, 1_Mild_H3K4me3_hg38::1::28058, 2_HAD_H3K4me3_hg38::1::29040, 2_HAD_H3K4me3_hg38::1::2904…	-0.180767593	11	H__sapiens__1_-711386	query	0.05	2_HAD_H3K4me3_hg38::1	179	"NP_937870.1, NP_937872.1, NP_002917.1, XP_006713968.1, XP_006713970.1"	RGS12	0.88	NM_198229	NP_937872	"NM_198227.1, NM_198229.2, NM_002926.3, XM_006713905.1, XR_427479.1, XM_006713907.1, XM_011513542.1, XM_006713906.2, XR_924987.1, XM_011513543.1"	0.83462931	TRUE	H__sapiens__1_-711386		Gene RGS12	O14924
324619	39.33	1	23	1		"DRD1A, DRD1, DADR"	brain development|potassium ion transport|positive regulation of cell migration|positive regulation of cellular component movement|monovalent inorganic cation transport|positive regulation of cell motility	GO:0007420|GO:0006813|GO:0030335|GO:0051272|GO:0015672|GO:2000147	5	ENSG00000184845	ENSP00000377353	1812	-0.77	dopamine receptor D1	"175,444,160"	GeneID:1812	"3,488"	DRD1	"175,440,672"	-	"2304, 1184, 0, 1216, -245, -1056"	"in gene, in gene, in gene, in gene, upstream, upstream"	6	"1_Mild_H3K4me3_hg38::1::30464, 1_Mild_H3K4me3_hg38::1::30465, 1_Mild_H3K4me3_hg38::1::30466, 2_HAD_H3K4me3_hg38::1::31602, 2_HAD_H3K4me3_hg38::1::31603, 2_HAD_H3K4me3_hg38::1::31604"	-0.238903826	3	H__sapiens__1_-716840	query	0.02	1_Mild_H3K4me3_hg38::1	60	NP_000785.1	DRD1	0.58	NM_000794	NP_000785	NM_000794.3	0.787490615	TRUE	H__sapiens__1_-716840		Gene DRD1	P21728
328718	59	1	41	1		"ERBB, EGFR, mENA, HER1, NISBD2, PIG61, ERBB1"	protein autophosphorylation|fibroblast growth factor receptor signaling pathway|cellular response to fibroblast growth factor stimulus|positive regulation of cell migration|regulation of epidermal growth factor receptor signaling pathway|positive regulation of cellular component movement|ERBB signaling pathway|negative regulation of epidermal growth factor receptor signaling pathway|protein tyros…	GO:0046777|GO:0008543|GO:0044344|GO:0030335|GO:0042058|GO:0051272|GO:0038127|GO:0042059|GO:0004713|GO:0018212|GO:2000147|GO:0007173|GO:0071774|GO:0048011|GO:0038093|GO:0018108|GO:0010517|GO:0043235|GO:0010518|GO:1900274|GO:1901185|GO:0060191|GO:0038179|GO:0060193	7	ENSG00000146648	ENSP00000415559	1956	-0.53		"55,207,338"	GeneID:1956	"188,306"	EGFR	"55,019,032"	+	"616, 1832, -312, 936"	"in gene, in gene, upstream, in gene"	4	"1_Mild_H3K4me3_hg38::1::33184, 1_Mild_H3K4me3_hg38::1::33185, 2_HAD_H3K4me3_hg38::1::34479, 2_HAD_H3K4me3_hg38::1::34480"	-0.48063067	2	H__sapiens__1_-709861	query	0.05	1_Mild_H3K4me3_hg38::1	96	"NP_958439.1, NP_958440.1, NP_958441.1, NP_005219.2"	EGFR	0.69	NM_201284	NP_958441	"NM_201282.1, NM_201283.1, NM_201284.1, NM_005228.3"	0.618393267	TRUE	H__sapiens__1_-709861	ERBB1	Gene EGFR	P00533
328712	87.25	1	70.5	1		"SMT3H1, SUMO-3, SMT3A, Smt3B, SUMO3"			21	ENSG00000184900	ENSP00000409666	6612	-0.31	small ubiquitin-like modifier 3	"44,818,129"	GeneID:6612	"12,512"	SUMO3	"44,805,617"	-	"16529, 2913, -303, -1935, 16177, 14513, 1425, 689, -431"	"downstream, in gene, upstream, upstream, downstream, downstream, in gene, in gene, upstream"	9	"1_Mild_H3K4me3_hg38::1::24761, 1_Mild_H3K4me3_hg38::1::24762, 1_Mild_H3K4me3_hg38::1::24763, 1_Mild_H3K4me3_hg38::1::24764, 2_HAD_H3K4me3_hg38::1::25671, 2_HAD_H3K4me3_hg38::1::25672, 2_HAD_H3K4me3_hg38::1::25673, 2_HAD_H3K4me3_hg38::1::25674, 2_HAD_H3K4me3_hg38::1::25675"	-0.462549352	4	H__sapiens__1_-716850	query	0.05	1_Mild_H3K4me3_hg38::1	176	"NP_008867.2, NP_001273345.1"	SUMO3	0.81	NM_006936	NP_008867	"NM_006936.2, NM_001286416.1"	0.629676331	TRUE	H__sapiens__1_-716850	SMT3H1	Gene SUMO3	P55854
332808	46.43	1	47.43	1		"MUSTRD1, WBSCR12, WBS, BEN, CREAM1, WBSCR11, hMusTRD1alpha1, GTF2IRD1, RBAP2, GTF3"			7	ENSG00000006704	ENSP00000418383	9569	0.03	GTF2I repeat domain containing 1	"74,602,605"	GeneID:9569	"148,815"	GTF2IRD1	"74,453,790"	+	"-9822, -1470, -766, 770, 3010, 26946, 152898, -2761, -2430, 674, 2994, 26626, 152562, 152962"	"upstream, upstream, upstream, in gene, in gene, in gene, downstream, upstream, upstream, in gene, in gene, in gene, downstream, downstream"	14	"1_Mild_H3K4me3_hg38::1::33367, 1_Mild_H3K4me3_hg38::1::33368, 1_Mild_H3K4me3_hg38::1::33369, 1_Mild_H3K4me3_hg38::1::33370, 1_Mild_H3K4me3_hg38::1::33371, 1_Mild_H3K4me3_hg38::1::33372, 1_Mild_H3K4me3_hg38::1::33373, 2_HAD_H3K4me3_hg38::1::34665, 2_HAD_H3K4me3_hg38::1::34666, 2_HAD_H3K4me3_hg38::1::34667, 2_HAD_H3K4me3_hg38::1::34668, 2_HAD_H3K4me3_hg38::1::34669, 2_HAD_H3K4me3_hg38::1::34670, 2…	-0.184221766	7	H__sapiens__1_-701126	query	0.05	1_Mild_H3K4me3_hg38::1	167	"NP_057412.1, NP_005676.3, NP_001186136.1"	GTF2IRD1	1.02	NM_016328	NP_057412	"NM_016328.2, NM_005685.3, NM_001199207.1, XM_006716182.2, XM_006716183.2, XM_011516713.1"	0.831751329	TRUE	H__sapiens__1_-701126	WBSCR12	Gene GTF2IRD1	Q9UHL9
332810	64	1	66	1		"CDABP0189, EAF6, MEAF6, FLJ11730, NY-SAR-91, CENP-28, C1orf149, Eaf6"			1	ENSG00000163875	ENSP00000394966	64769	0.04	MYST/Esa1 associated factor 6	"37,514,819"	GeneID:64769	"24,859"	MEAF6	"37,489,960"	-	"227, -189, -1501"	"in gene, upstream, upstream"	3	"1_Mild_H3K4me3_hg38::1::1267, 2_HAD_H3K4me3_hg38::1::1276, 2_HAD_H3K4me3_hg38::1::1277"	-0.211601297	2	H__sapiens__1_-712157	query	0.05	1_Mild_H3K4me3_hg38::1	116	"NP_073593.2, NP_001257805.1, NP_001257804.1"	MEAF6	1.03	NM_022756	NP_073593	"NM_022756.5, NR_073091.1, NM_001270876.1, NR_073090.1, NM_001270875.1, NR_073092.1, XR_946741.1"	0.809287299	TRUE	H__sapiens__1_-712157	NY-SAR-91	Gene MEAF6	Q9HAF1
324630	62	1	75.38	1		"ASC2, HOXA7, NRC, NCOA6, PRIP, RAP250, AIB3, HOX1.1, ANTP, KIAA0181, TRBP"	brain development	GO:0007420	20	ENSG00000198646	ENSP00000486894	23054	0.28	nuclear receptor coactivator 6	"34,825,630"	GeneID:23054	"110,856"	NCOA6	"34,714,774"	-	"120990, 118430, 116126, 115310, 574, -290, -898, 120830, 118494, 117566, 116094, 115294, 2686, 622, -226"	"downstream, downstream, downstream, downstream, in gene, upstream, upstream, downstream, downstream, downstream, downstream, downstream, in gene, in gene, upstream"	15	"1_Mild_H3K4me3_hg38::1::23793, 1_Mild_H3K4me3_hg38::1::23794, 1_Mild_H3K4me3_hg38::1::23795, 1_Mild_H3K4me3_hg38::1::23796, 1_Mild_H3K4me3_hg38::1::23797, 1_Mild_H3K4me3_hg38::1::23798, 1_Mild_H3K4me3_hg38::1::23799, 2_HAD_H3K4me3_hg38::1::24712, 2_HAD_H3K4me3_hg38::1::24713, 2_HAD_H3K4me3_hg38::1::24714, 2_HAD_H3K4me3_hg38::1::24715, 2_HAD_H3K4me3_hg38::1::24716, 2_HAD_H3K4me3_hg38::1::24717, 2…	-0.23900864	8	H__sapiens__1_-718829	query	0.05	2_HAD_H3K4me3_hg38::1	175	"NP_001229468.1, NP_054790.2"	NCOA6	1.22	NM_014071	NP_054790	"NM_001242539.1, NM_014071.3, XM_011528721.1, XM_011528722.1, XM_011528723.1, XM_011528724.1, XM_011528725.1, XM_011528726.1, XM_011528727.1, XM_011528728.1, XM_011528729.1, XM_011528730.1, XM_006723755.2, XM_011528731.1, XR_936514.1, XM_011528732.1, XM_01"	0.787408079	TRUE	H__sapiens__1_-718829	RAP250	Gene NCOA6	Q14686
328734	79	1	88.67	1		"SUMO2, MGC117191, SMT3B, HSMT3, SMT3H2, Smt3A, SUMO3"			17	ENSG00000188612	ENSP00000461997	6613	0.17		"75,183,003"	GeneID:6613	"15,273"	SUMO2	"75,167,730"	-	"3035, 635, -277, 2843, 2427, 635, -613"	"in gene, in gene, upstream, in gene, in gene, in gene, upstream"	7	"1_Mild_H3K4me3_hg38::1::16204, 1_Mild_H3K4me3_hg38::1::16205, 1_Mild_H3K4me3_hg38::1::16206, 2_HAD_H3K4me3_hg38::1::17006, 2_HAD_H3K4me3_hg38::1::17007, 2_HAD_H3K4me3_hg38::1::17008, 2_HAD_H3K4me3_hg38::1::17009"	-0.681313663	3	H__sapiens__1_-717769	query	0.05	2_HAD_H3K4me3_hg38::1	207	"NP_008868.3, NP_001005849.1"	SUMO2	1.12	NM_006937	NP_008868	"NM_006937.3, NM_001005849.1"	0.505951905	TRUE	H__sapiens__1_-717769	SMT3H2	Gene SUMO2	P61956
332837	64	1	69.17	1		"ARM2, HN1, HN1A"			17	ENSG00000189159	ENSP00000464266	51155	0.11	hematological and neurological expressed 1	"75,154,683"	GeneID:51155	"19,440"	HN1	"75,135,243"	-	"25755, 23099, 3131, 651, -373, 25723, 23323, 3086, 795, -1040, -1573"	"downstream, downstream, in gene, in gene, upstream, downstream, downstream, in gene, in gene, upstream, upstream"	11	"1_Mild_H3K4me3_hg38::1::16199, 1_Mild_H3K4me3_hg38::1::16200, 1_Mild_H3K4me3_hg38::1::16201, 1_Mild_H3K4me3_hg38::1::16202, 1_Mild_H3K4me3_hg38::1::16203, 2_HAD_H3K4me3_hg38::1::17000, 2_HAD_H3K4me3_hg38::1::17001, 2_HAD_H3K4me3_hg38::1::17002, 2_HAD_H3K4me3_hg38::1::17003, 2_HAD_H3K4me3_hg38::1::17004, 2_HAD_H3K4me3_hg38::1::17005"	-0.211970271	6	H__sapiens__1_-717920	query	0.05	2_HAD_H3K4me3_hg38::1	181	"NP_001002032.1, NP_001002033.1, NP_001275538.1, NP_001275539.1, NP_001275540.1, NP_057269.1"	HN1	1.08	NM_016185	NP_057269	"NM_001002032.2, NM_001002033.2, NM_001288609.1, NM_001288610.1, NM_001288611.1, NM_016185.3, NR_109933.1"	0.808988748	TRUE	H__sapiens__1_-717920	HN1A	Gene HN1	Q9UK76
328736	54	1	67.67	1		"ABETA, AD1, AAA, CVAP, APP, APPI, PN2, ABPP, CTFgamma"	neuron part|regulation of epidermal growth factor receptor signaling pathway|ERBB signaling pathway|dendrite development|peptidyl-tyrosine modification|axon|developmental growth|epidermal growth factor receptor signaling pathway|synapse|neuron spine|dendrite|peptidyl-tyrosine phosphorylation|glutamate receptor signaling pathway|receptor complex|dendritic spine|neuron projection	GO:0097458|GO:0042058|GO:0038127|GO:0016358|GO:0018212|GO:0030424|GO:0048589|GO:0007173|GO:0045202|GO:0044309|GO:0030425|GO:0018108|GO:0007215|GO:0043235|GO:0043197|GO:0043005	21	ENSG00000142192	ENSP00000406539	351	0.33	amyloid beta precursor protein	"26,171,128"	GeneID:351	"290,578"	APP	"25,880,550"	-	"3960, 568, -824, 3240, 728, 56, -632"	"in gene, in gene, upstream, in gene, in gene, in gene, upstream"	7	"1_Mild_H3K4me3_hg38::1::24522, 1_Mild_H3K4me3_hg38::1::24523, 1_Mild_H3K4me3_hg38::1::24524, 2_HAD_H3K4me3_hg38::1::25398, 2_HAD_H3K4me3_hg38::1::25399, 2_HAD_H3K4me3_hg38::1::25400, 2_HAD_H3K4me3_hg38::1::25401"	-0.76215524	3	H__sapiens__1_-709204	query	0.05	2_HAD_H3K4me3_hg38::1	161	"NP_001129602.1, NP_001129601.1, NP_000475.1, NP_958816.1, NP_958817.1, NP_001129488.1, NP_001129603.1, NP_001191231.1, NP_001191230.1, NP_001191232.1"	APP	1.25	NM_201414	NP_958817	"NM_001136130.2, NM_001136129.2, NM_000484.3, NM_201413.2, NM_201414.2, NM_001204302.1, NM_001204301.1, NM_001204303.1, NM_001136016.3, NM_001136131.2"	0.466659579	TRUE	H__sapiens__1_-709204	AD1	Gene APP	P05067
332834	98.5	1	104.75	1		"HP1BP3, MGC43701, HP1BP74"			1	ENSG00000127483	ENSP00000405362	50809	0.09	heterochromatin protein 1 binding protein 3	"20,787,310"	GeneID:50809	"44,633"	HP1BP3	"20,742,677"	-	"55502, 3150, 878, -274, -1474, 54894, 53614, 974, -290, -1778"	"downstream, in gene, in gene, upstream, upstream, downstream, downstream, in gene, upstream, upstream"	10	"1_Mild_H3K4me3_hg38::1::748, 1_Mild_H3K4me3_hg38::1::749, 1_Mild_H3K4me3_hg38::1::750, 1_Mild_H3K4me3_hg38::1::751, 1_Mild_H3K4me3_hg38::1::752, 2_HAD_H3K4me3_hg38::1::716, 2_HAD_H3K4me3_hg38::1::717, 2_HAD_H3K4me3_hg38::1::718, 2_HAD_H3K4me3_hg38::1::719, 2_HAD_H3K4me3_hg38::1::720"	-0.211875969	4	H__sapiens__1_-706907	query	0.05	1_Mild_H3K4me3_hg38::1	192	NP_057371.2	HP1BP3	1.06	NM_016287	NP_057371	"NM_016287.3, XM_005245875.3, XM_005245877.3, XM_005245876.3, XM_005245878.3, XM_005245879.3, XM_011541532.1, XM_011541533.1, XM_011541534.1, XM_011541535.1"	0.80906504	TRUE	H__sapiens__1_-706907	HP1-BP74	Gene HP1BP3	Q5SSJ5
324642	46	1	62	1		"PPFIA2, FLJ41378, MGC132572"	cell-matrix adhesion	GO:0007160	12	ENSG00000139220	ENSP00000450337	8499	0.43		"81,759,548"	GeneID:8499	"501,573"	PPFIA2	"81,257,975"	-	"161628, 796, -68, 796"	"in gene, in gene, upstream, in gene"	4	"1_Mild_H3K4me3_hg38::1::8635, 1_Mild_H3K4me3_hg38::1::8636, 1_Mild_H3K4me3_hg38::1::8637, 2_HAD_H3K4me3_hg38::1::9042"	-0.239147165	2	H__sapiens__1_-708789	query	0.05	2_HAD_H3K4me3_hg38::1	109	"NP_003616.2, NP_001207402.1, NP_001207403.1, NP_001207404.1, NP_001207405.1, NP_001207408.1, NP_001207406.1, NP_001207407.1, NP_001207409.1, NP_001269465.1, XP_006719718.1"	PPFIA2	1.35	NM_003625	NP_003616	"NM_003625.4, NM_001220473.2, NM_001220474.2, NM_001220475.2, NM_001220476.2, NM_001220477.2, NM_001220478.2, NM_001282536.1, NM_001220479.2, NM_001220480.2, XM_006719655.1, XM_011538899.1, XM_011538900.1, XM_006719656.2, XM_006719657.2, XM_006719658.2, XM"	0.787299011	TRUE	H__sapiens__1_-708789		Gene PPFIA2	O75334
328753	101	1	138	1		"RAF, AFR1, KIAA0854, ZHX2, RP11-44N11.3"	transcription corepressor activity	GO:0003714	8	ENSG00000178764	ENSP00000452720	22882	0.45	zinc fingers and homeoboxes 2	"122,974,515"	GeneID:22882	"193,166"	ZHX2	"122,781,349"	+	"571, 1083, 1563"	"in gene, in gene, in gene"	3	"1_Mild_H3K4me3_hg38::1::35299, 2_HAD_H3K4me3_hg38::1::36682, 2_HAD_H3K4me3_hg38::1::36683"	-2.893462982	1	H__sapiens__1_-715552	result	0.05	2_HAD_H3K4me3_hg38::1	138	NP_055758.1		1.37	NM_014943	NP_055758	"NM_014943.3, XM_005250837.3, XM_005250836.3, XM_011516931.1, XM_011516932.1"	0.055384086	TRUE	H__sapiens__1_-715552	KIAA0854	Gene ZHX2	Q9Y6X8
324668	46.2	1	67.4	1		"NMA, BAMBI"	canonical Wnt signaling pathway|positive regulation of cell development|regulation of cell morphogenesis|Wnt signaling pathway|regulation of cellular response to growth factor stimulus|regulation of Wnt signaling pathway|regulation of cell morphogenesis involved in differentiation	GO:0060070|GO:0010720|GO:0022604|GO:0016055|GO:0090287|GO:0030111|GO:0010769	10	ENSG00000095739	ENSP00000364683	25805	0.54		"28,682,939"	GeneID:25805	"5,444"	BAMBI	"28,677,495"	+	"-439, 585, 1705, -8887, -8407, -439, 585, 4649"	"upstream, in gene, in gene, upstream, upstream, upstream, in gene, in gene"	8	"1_Mild_H3K4me3_hg38::1::4063, 1_Mild_H3K4me3_hg38::1::4064, 1_Mild_H3K4me3_hg38::1::4065, 2_HAD_H3K4me3_hg38::1::4288, 2_HAD_H3K4me3_hg38::1::4289, 2_HAD_H3K4me3_hg38::1::4290, 2_HAD_H3K4me3_hg38::1::4291, 2_HAD_H3K4me3_hg38::1::4292"	-0.239283289	5	H__sapiens__1_-703016	query	0.05	2_HAD_H3K4me3_hg38::1	191	NP_036474.1	BAMBI	1.46	NM_012342	NP_036474	NM_012342.2	0.787191848	TRUE	H__sapiens__1_-703016	NMA	Gene BAMBI	Q13145
328766	61.57	1	73.43	1		"CRMP2, DHPRP2, DRP-2, DPYSL2, DRP2, ULIP2"			8	ENSG00000092964	ENSP00000431117	1808	0.25	dihydropyrimidinase like 2	"26,658,177"	GeneID:1808	"143,984"	DPYSL2	"26,514,193"	+	"-465, 61743, 62799, 64703, 66079, 68719, -449, 62767, 64399, 69423, 70735, 73935, 94543"	"upstream, in gene, in gene, in gene, in gene, in gene, upstream, in gene, in gene, in gene, in gene, in gene, in gene"	13	"1_Mild_H3K4me3_hg38::1::34657, 1_Mild_H3K4me3_hg38::1::34658, 1_Mild_H3K4me3_hg38::1::34659, 1_Mild_H3K4me3_hg38::1::34660, 1_Mild_H3K4me3_hg38::1::34661, 1_Mild_H3K4me3_hg38::1::34662, 2_HAD_H3K4me3_hg38::1::35999, 2_HAD_H3K4me3_hg38::1::36000, 2_HAD_H3K4me3_hg38::1::36001, 2_HAD_H3K4me3_hg38::1::36002, 2_HAD_H3K4me3_hg38::1::36003, 2_HAD_H3K4me3_hg38::1::36004, 2_HAD_H3K4me3_hg38::1::36005"	-2.909842246	7	H__sapiens__1_-702965	result	0.05	2_HAD_H3K4me3_hg38::1	166	"NP_001184222.1, NP_001231533.1, NP_001377.1"		1.19	NM_001386	NP_001377	"NM_001197293.2, NM_001244604.1, NM_001386.5"	0.054484324	TRUE	H__sapiens__1_-702965	DRP-2	Gene DPYSL2	Q16555
332862	56.5	1	31.5	1		"MGC116854, STX, SIAT8B, MGC116857, ST8SIA2, ST8SIA-II, HsT19690"			15	ENSG00000140557	ENSP00000450851	8128	-0.84	"ST8 alpha-N-acetylneuraminate alpha-2,8-sialyltransferase 2"	"92,468,728"	GeneID:8128	"74,818"	ST8SIA2	"92,393,910"	+	"-342, 266, -342, 458"	"upstream, in gene, upstream, in gene"	4	"1_Mild_H3K4me3_hg38::1::12197, 1_Mild_H3K4me3_hg38::1::12198, 2_HAD_H3K4me3_hg38::1::12907, 2_HAD_H3K4me3_hg38::1::12908"	-0.212394109	2	H__sapiens__1_-708989	query	0.02	1_Mild_H3K4me3_hg38::1	61	NP_006002.1	ST8SIA2	0.56	NM_006011	NP_006002	NM_006011.3	0.80864594	TRUE	H__sapiens__1_-708989	STX	Gene ST8SIA2	Q92186
324665	82	1	72.67	1		"R-PTP-ETA, PTPRJ, HPTPeta, DEP1, CD148, SCC1"	cell junction organization|negative regulation of phosphate metabolic process|regulation of epidermal growth factor receptor signaling pathway|ERBB signaling pathway|negative regulation of protein phosphorylation|focal adhesion assembly|cell-substrate adherens junction assembly|phosphoric ester hydrolase activity|negative regulation of ERBB signaling pathway|adherens junction assembly|cell-cell j…	GO:0034330|GO:0045936|GO:0042058|GO:0038127|GO:0001933|GO:0048041|GO:0007045|GO:0042578|GO:1901185|GO:0034333|GO:0045216|GO:1901888|GO:0090109|GO:0051893|GO:0010563|GO:0042059|GO:0007173|GO:0034332|GO:0007044|GO:0007160|GO:0048008|GO:0042326|GO:0034329|GO:0016791|GO:0001952	11	ENSG00000149177	ENSP00000479342	5795	-0.17	"protein tyrosine phosphatase, receptor type J"	"48,170,842"	GeneID:5795	"190,284"	PTPRJ	"47,980,558"	+	"-1454, -398, 818, -1422, -398, 658"	"upstream, upstream, in gene, upstream, upstream, in gene"	6	"1_Mild_H3K4me3_hg38::1::5962, 1_Mild_H3K4me3_hg38::1::5963, 1_Mild_H3K4me3_hg38::1::5964, 2_HAD_H3K4me3_hg38::1::6319, 2_HAD_H3K4me3_hg38::1::6320, 2_HAD_H3K4me3_hg38::1::6321"	-0.236781321	3	H__sapiens__1_-710168	query	0.05	1_Mild_H3K4me3_hg38::1	165	"NP_001091973.1, NP_002834.3"	PTPRJ	0.89	NM_002843	NP_002834	"NM_001098503.1, NM_002843.3, XM_011520249.1, XR_930883.1"	0.789163843	TRUE	H__sapiens__1_-710168	HPTPeta	Gene PTPRJ	Q12913
324672	134.5	1	160.5	1		"SCAR5, KIAA0211, CAMOS, ZNF592, MGC138439, MGC138437"			15	ENSG00000166716	ENSP00000453491	9640	0.25	zinc finger protein 592	"84,806,432"	GeneID:9640	"57,871"	ZNF592	"84,748,561"	+	"-497, 527, 2335, -529, 655"	"upstream, in gene, in gene, upstream, in gene"	5	"1_Mild_H3K4me3_hg38::1::12077, 1_Mild_H3K4me3_hg38::1::12078, 1_Mild_H3K4me3_hg38::1::12079, 2_HAD_H3K4me3_hg38::1::12774, 2_HAD_H3K4me3_hg38::1::12775"	-0.239336063	2	H__sapiens__1_-712915	query	0.05	2_HAD_H3K4me3_hg38::1	167	NP_055445.2	ZNF592	1.19	NM_014630	NP_055445	"NM_014630.2, XM_011522246.1, XM_005254996.2, XM_011522247.1, XM_011522248.1, XR_931951.1"	0.787150306	TRUE	H__sapiens__1_-712915	SCAR5	Gene ZNF592	Q92610
332878	69	1	78.25	1		"FLJ20403, LRRC8D, LRRC5, FLJ10470"			1	ENSG00000171492	ENSP00000435609	55144	0.18	leucine-rich repeat containing 8 family member D	"89,936,432"	GeneID:55144	"115,418"	LRRC8D	"89,821,014"	+	"490, 22826, -1334, -214, 586, 2858, 22794"	"in gene, in gene, upstream, upstream, in gene, in gene, in gene"	7	"1_Mild_H3K4me3_hg38::1::1923, 1_Mild_H3K4me3_hg38::1::1924, 2_HAD_H3K4me3_hg38::1::2003, 2_HAD_H3K4me3_hg38::1::2004, 2_HAD_H3K4me3_hg38::1::2005, 2_HAD_H3K4me3_hg38::1::2006, 2_HAD_H3K4me3_hg38::1::2007"	-0.212749034	4	H__sapiens__1_-714078	query	0.05	2_HAD_H3K4me3_hg38::1	166	"NP_060573.2, NP_001127951.1"	LRRC8D	1.13	NM_018103	NP_060573	"NM_018103.4, NM_001134479.1, XM_011541689.1, XM_011541690.1"	0.808358983	TRUE	H__sapiens__1_-714078	LRRC5	Gene LRRC8D	Q7L1W4
324693	71.67	1	55	1		"APPS, CPSB, CTSB"			8	ENSG00000164733	ENSP00000473301	1508	-0.38	cathepsin B	"11,868,137"	GeneID:1508	"25,613"	CTSB	"11,842,524"	-	"5257, 457, -1943, 617, -311, -1687"	"in gene, in gene, upstream, in gene, upstream, upstream"	6	"1_Mild_H3K4me3_hg38::1::34467, 1_Mild_H3K4me3_hg38::1::34468, 1_Mild_H3K4me3_hg38::1::34469, 2_HAD_H3K4me3_hg38::1::35806, 2_HAD_H3K4me3_hg38::1::35807, 2_HAD_H3K4me3_hg38::1::35808"	-0.239853086	3	H__sapiens__1_-712422	query	0.05	1_Mild_H3K4me3_hg38::1	177	"NP_001899.1, NP_680090.1, NP_680091.1, NP_680092.1, NP_680093.1, XP_006716307.1, XP_006716308.1"	CTSB	0.77	NM_147783	NP_680093	"NM_001908.3, NM_147780.2, NM_147781.2, NM_147782.2, NM_147783.2, XM_006716244.1, XM_006716245.1, XM_011543812.1"	0.786743436	TRUE	H__sapiens__1_-712422		Gene CTSB	P07858
328794	44.5	1	40.25	1		"YWHA1, YWHAH"	brain development|membrane depolarization|regulation of membrane potential|negative regulation of cell projection organization|regulation of cell projection organization|negative regulation of cell development|monovalent inorganic cation transport|regulation of dendrite development|dendrite morphogenesis|dendrite development|regulation of nervous system development|negative regulation of cell dif…	GO:0007420|GO:0051899|GO:0042391|GO:0031345|GO:0031344|GO:0010721|GO:0015672|GO:0050773|GO:0048813|GO:0016358|GO:0051960|GO:0045596|GO:0010769|GO:0048167|GO:0045664|GO:0022604|GO:0034765|GO:0050767|GO:0010975|GO:0050768	22	ENSG00000128245	ENSP00000408468	7533	-0.14	tyrosine 3-monooxygenase/tryptophan 5-monooxygenase activation protein eta	"31,957,603"	GeneID:7533	"13,110"	YWHAH	"31,944,493"	+	"-8173, -317, 627, 3827, 4947, 6291, 6963, 7555, -301, 627, 2707, 3891"	"upstream, upstream, in gene, in gene, in gene, in gene, in gene, in gene, upstream, in gene, in gene, in gene"	12	"1_Mild_H3K4me3_hg38::1::25268, 1_Mild_H3K4me3_hg38::1::25269, 1_Mild_H3K4me3_hg38::1::25270, 1_Mild_H3K4me3_hg38::1::25271, 1_Mild_H3K4me3_hg38::1::25272, 1_Mild_H3K4me3_hg38::1::25273, 1_Mild_H3K4me3_hg38::1::25274, 1_Mild_H3K4me3_hg38::1::25275, 2_HAD_H3K4me3_hg38::1::26157, 2_HAD_H3K4me3_hg38::1::26158, 2_HAD_H3K4me3_hg38::1::26159, 2_HAD_H3K4me3_hg38::1::26160"	-2.930018271	8	H__sapiens__1_-706978	result	0.05	2_HAD_H3K4me3_hg38::1	169	NP_003396.1		0.9	NM_003405	NP_003396	NM_003405.3	0.053396063	TRUE	H__sapiens__1_-706978	YWHA1	Gene YWHAH	Q04917
324707	86.43	1	64.14	1		"TRIP, FLAP-1, GCF2, MGC10947, GCF-2, HUFI-1, FLIIAP1, LRRFIP1, MGC119739, MGC119738, FLAP1"			2	ENSG00000124831	ENSP00000409431	9208	-0.43	leucine rich repeat (in FLII) interacting protein 1	"237,781,647"	GeneID:9208	"154,066"	LRRFIP1	"237,627,581"	+	"-509, 163, 611, 45971, 46403, 63859, 65107, -381, 643, 45891, 64035, 65267, 66947"	"upstream, in gene, in gene, in gene, in gene, in gene, in gene, upstream, in gene, in gene, in gene, in gene, in gene"	13	"1_Mild_H3K4me3_hg38::1::23178, 1_Mild_H3K4me3_hg38::1::23179, 1_Mild_H3K4me3_hg38::1::23180, 1_Mild_H3K4me3_hg38::1::23181, 1_Mild_H3K4me3_hg38::1::23182, 1_Mild_H3K4me3_hg38::1::23183, 1_Mild_H3K4me3_hg38::1::23184, 2_HAD_H3K4me3_hg38::1::24093, 2_HAD_H3K4me3_hg38::1::24094, 2_HAD_H3K4me3_hg38::1::24095, 2_HAD_H3K4me3_hg38::1::24096, 2_HAD_H3K4me3_hg38::1::24097, 2_HAD_H3K4me3_hg38::1::24098"	-0.240150685	7	H__sapiens__1_-706579	query	0.05	1_Mild_H3K4me3_hg38::1	157	"NP_004726.2, NP_001131022.1, NP_001131023.1, NP_001131024.1, NP_001131025.1, XP_005246181.1, XP_005246185.1, XP_005246190.1, XP_005246191.1, XP_005246192.1, XP_005246193.1, XP_005246199.1, XP_006712907.1, XP_006712909.1, XP_006712910.1, XP_006712911.1"	LRRFIP1	0.74	NM_004735	NP_004726	"NM_004735.3, NM_001137550.1, NM_001137551.1, NM_001137552.1, NM_001137553.1, XM_005246124.1, XM_005246128.1, XM_005246133.1, XM_005246134.1, XM_005246135.1, XM_005246136.1, XM_005246142.1, XM_006712844.1, XM_006712846.1, XM_006712847.1, XM_006712848.1, XM"	0.786509337	TRUE	H__sapiens__1_-706579	HUFI-1	Gene LRRFIP1	Q32MZ4
328804	198	1	196	1		"CLOVE, PI3K, MCAP, CWS5, PIK3CA, p110-alpha, MGC142163, MGC142161, MCMTC, MCM"	insulin receptor signaling pathway|fibroblast growth factor receptor signaling pathway|Fc-gamma receptor signaling pathway involved in phagocytosis|cellular response to fibroblast growth factor stimulus|immune response-regulating cell surface receptor signaling pathway involved in phagocytosis|cellular response to peptide hormone stimulus|cellular response to peptide|ERBB signaling pathway|epider…	GO:0008286|GO:0008543|GO:0038096|GO:0044344|GO:0002433|GO:0071375|GO:1901653|GO:0038127|GO:0007173|GO:0071774|GO:0048011|GO:0038093|GO:0032869|GO:0032868|GO:0038179|GO:1901652|GO:0043434	3	ENSG00000121879	ENSP00000418145	5290	-0.01	"phosphatidylinositol-4,5-bisphosphate 3-kinase catalytic subunit alpha"	"179,240,084"	GeneID:5290	"91,970"	PIK3CA	"179,148,114"	+	"-370, 654, -370, 622"	"upstream, in gene, upstream, in gene"	4	"1_Mild_H3K4me3_hg38::1::27565, 1_Mild_H3K4me3_hg38::1::27566, 2_HAD_H3K4me3_hg38::1::28541, 2_HAD_H3K4me3_hg38::1::28542"	-2.934321039	1	H__sapiens__1_-706190	result	0.05	1_Mild_H3K4me3_hg38::1	198	NP_006209.2		0.99	NM_006218	NP_006209	"NM_006218.2, XM_011512894.1, XM_006713658.2"	0.053166805	TRUE	H__sapiens__1_-706190	PI3K	Gene PIK3CA	P42336
324703	133	1	105	1		"CT146, CCNA1"			13	ENSG00000133101	ENSP00000486482	8900	-0.34	cyclin A1	"36,442,882"	GeneID:8900	"11,852"	CCNA1	"36,431,030"	+	"842, -438, 1066"	"in gene, upstream, in gene"	3	"1_Mild_H3K4me3_hg38::1::9591, 2_HAD_H3K4me3_hg38::1::10041, 2_HAD_H3K4me3_hg38::1::10042"	-0.240089259	1	H__sapiens__1_-707696	query	0.05	1_Mild_H3K4me3_hg38::1	133	"NP_003905.1, NP_001104515.1, NP_001104516.1, NP_001104517.1"	CCNA1	0.79	NM_003914	NP_003905	"NM_003914.3, NM_001111045.1, NM_001111046.1, NM_001111047.1, XM_011535294.1, XM_011535295.1, XM_011535296.1, XM_011535297.1"	0.786557651	TRUE	H__sapiens__1_-707696	CT146	Gene CCNA1	P78396
324712	56	1	74	1		"CDH2, CDw325, NCAD, CDHN, CD325"	cell-cell junction organization|cell junction organization|adherens junction organization|cell junction assembly	GO:0045216|GO:0034330|GO:0034332|GO:0034329	18	ENSG00000170558	ENSP00000414269	1000	0.4	cadherin 2	"28,177,481"	GeneID:1000	"244,602"	CDH2	"27,932,879"	-	"3097, 1641, -87, -727, 90345, 1625, 9, -951"	"in gene, in gene, upstream, upstream, in gene, in gene, in gene, upstream"	8	"1_Mild_H3K4me3_hg38::1::16941, 1_Mild_H3K4me3_hg38::1::16942, 1_Mild_H3K4me3_hg38::1::16943, 1_Mild_H3K4me3_hg38::1::16944, 2_HAD_H3K4me3_hg38::1::17861, 2_HAD_H3K4me3_hg38::1::17862, 2_HAD_H3K4me3_hg38::1::17863, 2_HAD_H3K4me3_hg38::1::17864"	-0.240196589	5	H__sapiens__1_-713857	query	0.05	2_HAD_H3K4me3_hg38::1	124	"NP_001783.2, XP_005258239.1"	CDH2	1.32	NM_001792	NP_001783	"NM_001792.3, XM_005258182.1, XM_005258181.2, XM_011525787.1, XM_011525788.1"	0.786473234	TRUE	H__sapiens__1_-713857	NCAD	Gene CDH2	P19022
324714	76.33	1	77	1		"SYNS3, MGC119915, HBFG-9, FGF9, GAF, MGC119914"	insulin receptor signaling pathway|brain development|fibroblast growth factor receptor signaling pathway|cellular response to fibroblast growth factor stimulus|cellular response to peptide hormone stimulus|cellular response to peptide|ERBB signaling pathway|epidermal growth factor receptor signaling pathway|response to fibroblast growth factor|neurotrophin TRK receptor signaling pathway|Fc recept…	GO:0008286|GO:0007420|GO:0008543|GO:0044344|GO:0071375|GO:1901653|GO:0038127|GO:0007173|GO:0071774|GO:0048011|GO:0038093|GO:0032869|GO:0032868|GO:0038179|GO:1901652|GO:0043434	13	ENSG00000102678	ENSP00000371790	2254	0.01		"21,704,501"	GeneID:2254	"33,425"	FGF9	"21,671,076"	+	"-868, 3004, 4252, -1588, -932, 892, 2284, 3036, 3708, 4188, 4636"	"upstream, in gene, in gene, upstream, upstream, in gene, in gene, in gene, in gene, in gene, in gene"	11	"1_Mild_H3K4me3_hg38::1::9433, 1_Mild_H3K4me3_hg38::1::9434, 1_Mild_H3K4me3_hg38::1::9435, 2_HAD_H3K4me3_hg38::1::9875, 2_HAD_H3K4me3_hg38::1::9876, 2_HAD_H3K4me3_hg38::1::9877, 2_HAD_H3K4me3_hg38::1::9878, 2_HAD_H3K4me3_hg38::1::9879, 2_HAD_H3K4me3_hg38::1::9880, 2_HAD_H3K4me3_hg38::1::9881, 2_HAD_H3K4me3_hg38::1::9882"	-0.240226216	3	H__sapiens__1_-703669	query	0.05	2_HAD_H3K4me3_hg38::1	90	NP_002001.1	FGF9	1.01	NM_002010	NP_002001	"NM_002010.2, XM_011534996.1"	0.786449933	TRUE	H__sapiens__1_-703669		Gene FGF9	P31371
332916	62.67	1	69	1		"REV1L, MGC26225, FLJ21523, REV1, MGC163283"			2	ENSG00000135945	ENSP00000416274	51455	0.14	"REV1, DNA directed polymerase"	"99,490,030"	GeneID:51455	"89,555"	REV1	"99,400,475"	-	"782, 142, -338, 782, -466"	"in gene, in gene, upstream, in gene, upstream"	5	"1_Mild_H3K4me3_hg38::1::22052, 1_Mild_H3K4me3_hg38::1::22053, 1_Mild_H3K4me3_hg38::1::22054, 2_HAD_H3K4me3_hg38::1::22876, 2_HAD_H3K4me3_hg38::1::22877"	-0.213212951	3	H__sapiens__1_-708170	query	0.05	2_HAD_H3K4me3_hg38::1	146	"NP_001032961.1, NP_057400.1"	REV1	1.1	NM_016316	NP_057400	"NM_001037872.1, NM_016316.2, XR_427092.1, XM_011511336.1, XM_011511337.1, XM_011511338.1, XR_922941.1, XM_011511339.1, XM_011511340.1, XM_011511341.1"	0.807984058	TRUE	H__sapiens__1_-708170	REV1L	Gene REV1	Q9UBZ9
324724	48.32	1	43.77	1		"LKB1, STK11, PJS, hLKB1"	protein autophosphorylation|insulin receptor signaling pathway|cellular response to insulin stimulus|cellular response to peptide hormone stimulus|regulation of cellular response to growth factor stimulus|response to insulin|energy reserve metabolic process|cellular response to peptide|response to peptide|enzyme activator activity|response to peptide hormone	GO:0046777|GO:0008286|GO:0032869|GO:0071375|GO:0090287|GO:0032868|GO:0006112|GO:1901653|GO:1901652|GO:0008047|GO:0043434	19	ENSG00000118046	ENSP00000490268	6794	-0.14	serine/threonine kinase 11	"1,228,435"	GeneID:6794	"22,636"	STK11	"1,205,799"	+	"-6119, -391, 633, 7929, 9049, 11785, 13177, 14553, 17241, 17849, 18969, 21977, 25417, 30777, 31305, 32569, -5959, -3463, -2839, -1927, -1479, -423, 761, 4041, 4761, 5753, 7993, 8889, 9641, 12889, 14649, 15033, 16281, 24537, 25289, 26137, 27385, 28921, 30697, 31673, 34169"	"upstream, upstream, in gene, in gene, in gene, in gene, in gene, in gene, in gene, in gene, in gene, in gene, downstream, downstream, downstream, downstream, upstream, upstream, upstream, upstream, upstream, upstream, in gene, in gene, in gene, in gene, in gene, in gene, in gene, in gene, in gene, in gene, in gene, downstream, downstream, downstream, downstream, downstream, downstream, downstrea…	41	"1_Mild_H3K4me3_hg38::1::17511, 1_Mild_H3K4me3_hg38::1::17512, 1_Mild_H3K4me3_hg38::1::17513, 1_Mild_H3K4me3_hg38::1::17514, 1_Mild_H3K4me3_hg38::1::17515, 1_Mild_H3K4me3_hg38::1::17516, 1_Mild_H3K4me3_hg38::1::17517, 1_Mild_H3K4me3_hg38::1::17518, 1_Mild_H3K4me3_hg38::1::17519, 1_Mild_H3K4me3_hg38::1::17520, 1_Mild_H3K4me3_hg38::1::17521, 1_Mild_H3K4me3_hg38::1::17522, 1_Mild_H3K4me3_hg38::1::17…	-0.240503886	22	H__sapiens__1_-705757	query	0.05	1_Mild_H3K4me3_hg38::1	205	"NP_000446.1, XP_005259674.1"	STK11	0.91	NM_000455	NP_000446	"NM_000455.4, XM_005259617.1, XM_011528209.1, XM_005259618.3, XR_936204.1"	0.78623159	TRUE	H__sapiens__1_-705757	PJS	Gene STK11	Q15831
324721	30	1	13.5	1		"SCG3, TYPE, DMDA, DAGA4, SCARMD2, MAM, SGCG, A4, LGMD2C, DMDA1, MGC130048"			13	ENSG00000102683	ENSP00000218867	6445	-1.15	sarcoglycan gamma	"23,325,165"	GeneID:6445	"164,659"	SGCG	"23,160,506"	+	"-1050, -314, -810"	"upstream, upstream, upstream"	3	"1_Mild_H3K4me3_hg38::1::9440, 1_Mild_H3K4me3_hg38::1::9441, 2_HAD_H3K4me3_hg38::1::9888"	-0.240499339	2	H__sapiens__1_-703670	query	0.02	1_Mild_H3K4me3_hg38::1	34	NP_000222.1	SGCG	0.45	NM_000231	NP_000222	"NM_000231.2, XM_006719861.2, XM_005266505.2"	0.786235165	TRUE	H__sapiens__1_-703670	TYPE	Gene SGCG	Q13326
328817	82	1	97.5	1		"IMD27B, CD119, IFNGR, IFNGR1, FLJ45734, IMD27A"			6	ENSG00000027697	ENSP00000394230	3459	0.25	interferon gamma receptor 1	"137,219,844"	GeneID:3459	"22,360"	IFNGR1	"137,197,484"	-	"3524, 708, 644"	"in gene, in gene, in gene"	3	"1_Mild_H3K4me3_hg38::1::32304, 1_Mild_H3K4me3_hg38::1::32305, 2_HAD_H3K4me3_hg38::1::33497"	-2.937312859	2	H__sapiens__1_-701439	result	0.05	2_HAD_H3K4me3_hg38::1	177	NP_000407.1		1.19	NM_000416	NP_000407	"NM_000416.2, XM_006715470.2, XM_011535793.1, XM_011535794.1, XM_006715471.2"	0.053007977	TRUE	H__sapiens__1_-701439	IFNGR	Gene IFNGR1	P15260
324731	122	1	170	1		"HSJ-2, MSJ-1, LGMD1E, LGMD1D, HSJ2, DKFZp566D0824, MGC117297, DnaJ, DJ4, MRJ, MGC1152, HHDJ1, DNAJB6, FLJ42837"	nucleoside-triphosphatase regulator activity|enzyme activator activity	GO:0060589|GO:0008047	7	ENSG00000105993	ENSP00000488740	10049	0.48	DnaJ heat shock protein family (Hsp40) member B6	"157,417,439"	GeneID:10049	"80,423"	DNAJB6	"157,337,016"	+	"584, -440, 616, 2824"	"in gene, upstream, in gene, in gene"	4	"1_Mild_H3K4me3_hg38::1::34337, 2_HAD_H3K4me3_hg38::1::35676, 2_HAD_H3K4me3_hg38::1::35677, 2_HAD_H3K4me3_hg38::1::35678"	-0.240908578	1	H__sapiens__1_-704214	query	0.05	2_HAD_H3K4me3_hg38::1	170	"NP_005485.1, NP_490647.1, XP_006715886.1"	DNAJB6	1.39	NM_058246	NP_490647	"NM_005494.2, NM_058246.3, XM_006715823.1, XM_005249515.2, XM_005249516.2, XM_011515704.1"	0.785913473	TRUE	H__sapiens__1_-704214	MRJ	Gene DNAJB6	O75190
324729	52.25	1	67	1		"CORD7, KIAA0340, MGC176677, RIM, RAB3IP2, MGC167823, RIMS1, RIM1"	nucleoside-triphosphatase regulator activity|neuron part|GTPase regulator activity|synapse	GO:0060589|GO:0097458|GO:0030695|GO:0045202	6	ENSG00000079841	ENSP00000430932	22999	0.36	regulating synaptic membrane exocytosis 1	"72,403,143"	GeneID:22999	"516,440"	RIMS1	"71,886,703"	+	"-271, 273, 2033, -335, 225, 1361, 2033, 296145, 296177"	"upstream, in gene, in gene, upstream, in gene, in gene, in gene, in gene, in gene"	9	"1_Mild_H3K4me3_hg38::1::31860, 1_Mild_H3K4me3_hg38::1::31861, 1_Mild_H3K4me3_hg38::1::31862, 2_HAD_H3K4me3_hg38::1::33045, 2_HAD_H3K4me3_hg38::1::33046, 2_HAD_H3K4me3_hg38::1::33047, 2_HAD_H3K4me3_hg38::1::33048, 1_Mild_H3K4me3_hg38::1::31863, 2_HAD_H3K4me3_hg38::1::33049"	-0.240652981	4	H__sapiens__1_-702454	query	0.05	2_HAD_H3K4me3_hg38::1	107	"NP_001161879.1, NP_001161880.1, NP_001161881.1, NP_001161882.1, NP_001161883.1, NP_055804.2"	RIMS1	1.28	NM_014989	NP_055804	"NM_001168407.1, NM_001168408.1, NM_001168409.1, NM_001168410.1, NM_001168411.1, NM_014989.5, XM_011535602.1, XM_011535603.1, XM_011535604.1, XM_011535605.1, XM_011535606.1, XM_011535607.1, XM_005248688.2, XM_011535608.1, XM_011535609.1, XM_011535610.1, XM"	0.786114375	TRUE	H__sapiens__1_-702454	RIM1	Gene RIMS1	Q86UR5
324735	91.5	1	83.5	1		"GIG2, TRIB1, C8FW, SKIP1, TRB1"	negative regulation of phosphate metabolic process|negative regulation of phosphorus metabolic process|negative regulation of phosphorylation|negative regulation of protein phosphorylation	GO:0045936|GO:0010563|GO:0042326|GO:0001933	8	ENSG00000173334	ENSP00000429063	10221	-0.13	tribbles pseudokinase 1	"125,438,405"	GeneID:10221	"8,084"	TRIB1	"125,430,321"	+	"-609, 495, 2383, 3279, 175, 1007, 2479, 2735, 3215"	"upstream, in gene, in gene, in gene, in gene, in gene, in gene, in gene, in gene"	9	"1_Mild_H3K4me3_hg38::1::35331, 1_Mild_H3K4me3_hg38::1::35332, 1_Mild_H3K4me3_hg38::1::35333, 1_Mild_H3K4me3_hg38::1::35334, 2_HAD_H3K4me3_hg38::1::36717, 2_HAD_H3K4me3_hg38::1::36718, 2_HAD_H3K4me3_hg38::1::36719, 2_HAD_H3K4me3_hg38::1::36720, 2_HAD_H3K4me3_hg38::1::36721"	-0.240926852	2	H__sapiens__1_-714499	query	0.05	1_Mild_H3K4me3_hg38::1	156	"NP_001269914.1, NP_079471.1"	TRIB1	0.91	NM_025195	NP_079471	"NM_001282985.1, NM_025195.3, XR_428373.1"	0.785899112	TRUE	H__sapiens__1_-714499	GIG2	Gene TRIB1	Q96RU8
328843	48.75	1	63.75	1		"TSRI, ACVR1A, SKR1, ALK2, ACVR1, ACTRI, FOP, ACVRLK2"	regulation of ossification|receptor complex	GO:0030278|GO:0043235	2	ENSG00000115170	ENSP00000440091	90	0.39	activin A receptor type 1	"157,875,862"	GeneID:90	"139,418"	ACVR1	"157,736,444"	-	"2118, 150, -426, -1066, 214, -426, -1098, -1866"	"in gene, in gene, upstream, upstream, in gene, upstream, upstream, upstream"	8	"1_Mild_H3K4me3_hg38::1::22453, 1_Mild_H3K4me3_hg38::1::22454, 1_Mild_H3K4me3_hg38::1::22455, 1_Mild_H3K4me3_hg38::1::22456, 2_HAD_H3K4me3_hg38::1::23340, 2_HAD_H3K4me3_hg38::1::23341, 2_HAD_H3K4me3_hg38::1::23342, 2_HAD_H3K4me3_hg38::1::23343"	-2.938846821	4	H__sapiens__1_-705358	result	0.05	2_HAD_H3K4me3_hg38::1	105	"NP_001096.1, NP_001104537.1"		1.31	NM_001111067	NP_001104537	"NM_001105.4, NM_001111067.2, XM_011512106.1, XM_011512107.1, XM_005246939.2, XM_005246940.2, XM_011512108.1, XM_006712825.2"	0.052926728	TRUE	H__sapiens__1_-705358	SKR1	Gene ACVR1	Q04771
414859	25.5	1	35	1		"TCF24, bHLHa25, TCF-24"			8	ENSG00000261787	ENSP00000455444	100129654	0.46	transcription factor 24	"66,962,590"	GeneID:100129654	"16,089"	TCF24	"66,946,501"	-	"1230, -98, 254"	"in gene, upstream, in gene"	3	"1_Mild_H3K4me3_hg38::1::34980, 1_Mild_H3K4me3_hg38::1::34981, 2_HAD_H3K4me3_hg38::1::36347"	-0.01462625	2	H__sapiens__1_-750072	query	0.05	2_HAD_H3K4me3_hg38::1	53	NP_001180431.1	TCF24	1.37	NM_001193502	NP_001180431	"NM_001193502.1, XM_011517433.1"	0.985480194	TRUE	H__sapiens__1_-750072	bHLHa25	Gene TCF24	Q7RTU0
332935										ENSG00000149196	ENSP00000482151	51501						HIKESHI							-0.213779979		H__sapiens__1_-710172	query					C11orf73		NM_016401	NP_057485		0.807526038	TRUE	H__sapiens__1_-710172	OPI10		Q53FT3
324745	61.17	1	68.5	1		"KIAA0291, WSCR3, CLIP-115, CLIP2, MGC11333, WSCR4, CYLN2, WBSCR3, CLIP, WBSCR4"			7	ENSG00000106665	ENSP00000419938	7461	0.16	CAP-Gly domain containing linker protein 2	"74,405,943"	GeneID:7461	"116,468"	CLIP2	"74,289,475"	+	"-387, 605, 3309, 3741, 4221, 16925, 49245, -2051, -355, 637, 3805, 5096, 17917"	"upstream, in gene, in gene, in gene, in gene, in gene, in gene, upstream, upstream, in gene, in gene, in gene, in gene"	13	"1_Mild_H3K4me3_hg38::1::33360, 1_Mild_H3K4me3_hg38::1::33361, 1_Mild_H3K4me3_hg38::1::33362, 1_Mild_H3K4me3_hg38::1::33363, 1_Mild_H3K4me3_hg38::1::33364, 1_Mild_H3K4me3_hg38::1::33365, 1_Mild_H3K4me3_hg38::1::33366, 2_HAD_H3K4me3_hg38::1::34659, 2_HAD_H3K4me3_hg38::1::34660, 2_HAD_H3K4me3_hg38::1::34661, 2_HAD_H3K4me3_hg38::1::34662, 2_HAD_H3K4me3_hg38::1::34663, 2_HAD_H3K4me3_hg38::1::34664"	-0.241099972	6	H__sapiens__1_-704326	query	0.05	2_HAD_H3K4me3_hg38::1	211	"NP_003379.3, NP_115797.1"	CLIP2	1.12	NM_032421	NP_115797	"NM_003388.4, NM_032421.2"	0.785763068	TRUE	H__sapiens__1_-704326	WSCR4	Gene CLIP2	Q9UDT6
328851	46.6	1	59	1		"B-ALPHA-1, TUBA1A, LIS3, TUBA3, FLJ25113"			12	ENSG00000167552	ENSP00000450268	7846	0.34	tubulin alpha 1a	"49,189,324"	GeneID:7846	"4,529"	TUBA1A	"49,184,795"	-	"2028, 620, 5020, 4332, 3660, 2668, 620"	"in gene, in gene, downstream, in gene, in gene, in gene, in gene"	7	"1_Mild_H3K4me3_hg38::1::8097, 1_Mild_H3K4me3_hg38::1::8098, 2_HAD_H3K4me3_hg38::1::8491, 2_HAD_H3K4me3_hg38::1::8492, 2_HAD_H3K4me3_hg38::1::8493, 2_HAD_H3K4me3_hg38::1::8494, 2_HAD_H3K4me3_hg38::1::8495"	-2.941612491	5	H__sapiens__1_-713117	result	0.05	2_HAD_H3K4me3_hg38::1	190	"NP_001257328.1, NP_001257329.1, NP_006000.2"		1.27	NM_006009	NP_006000	"NM_001270399.1, NM_001270400.1, NM_006009.3"	0.052780552	TRUE	H__sapiens__1_-713117	TUBA3	Gene TUBA1A	Q71U36
324758										ENSG00000139496	ENSP00000418904	9818						NUP58							-0.241188186		H__sapiens__1_-708824	query					NUPL1		NM_014089	NP_054808		0.785693756	TRUE	H__sapiens__1_-708824	NUPL1		Q9BVL2
332944	41.67	1	42.33	1		"FLJ20701, NYGGF4, HMFN2073, PID1, PCLI1"	insulin receptor signaling pathway|regulation of membrane potential|negative regulation of phosphate metabolic process|negative regulation of phosphorus metabolic process|cellular response to peptide hormone stimulus|cellular response to peptide|negative regulation of protein phosphorylation|cellular response to insulin stimulus|response to insulin|energy reserve metabolic process|negative regula…	GO:0008286|GO:0042391|GO:0045936|GO:0010563|GO:0071375|GO:1901653|GO:0001933|GO:0032869|GO:0032868|GO:0006112|GO:0042326|GO:1901652|GO:0043434	2	ENSG00000153823	ENSP00000438228	55022	0.02	phosphotyrosine interaction domain containing 1	"229,271,341"	GeneID:55022	"247,368"	PID1	"229,023,973"	-	"1453, 285, -435, 1229, 333, -467, -1043"	"in gene, in gene, upstream, in gene, in gene, upstream, upstream"	7	"1_Mild_H3K4me3_hg38::1::23074, 1_Mild_H3K4me3_hg38::1::23075, 1_Mild_H3K4me3_hg38::1::23076, 2_HAD_H3K4me3_hg38::1::23965, 2_HAD_H3K4me3_hg38::1::23966, 2_HAD_H3K4me3_hg38::1::23967, 2_HAD_H3K4me3_hg38::1::23968"	-0.214043017	3	H__sapiens__1_-710682	query	0.05	2_HAD_H3K4me3_hg38::1	82	"NP_001094288.1, NP_060403.3"	PID1	1.02	NM_017933	NP_060403	"NM_001100818.1, NM_017933.4, XM_011511384.1"	0.807313656	TRUE	H__sapiens__1_-710682	NYGGF4	Gene PID1	Q7Z2X4
324754	56.25	1	50.5	1		"MGC34632, BDNF, BULN2, ANON2"	regulation of nervous system development	GO:0051960	11	ENSG00000176697	ENSP00000437138	627	-0.16	brain-derived neurotrophic factor	"27,722,058"	GeneID:627	"67,165"	BDNF	"27,654,893"	-	"21866, 21226, 2858, -502, 21882, 21258, 2794, -614"	"in gene, in gene, in gene, upstream, in gene, in gene, in gene, upstream"	8	"1_Mild_H3K4me3_hg38::1::5725, 1_Mild_H3K4me3_hg38::1::5726, 1_Mild_H3K4me3_hg38::1::5727, 1_Mild_H3K4me3_hg38::1::5728, 2_HAD_H3K4me3_hg38::1::6078, 2_HAD_H3K4me3_hg38::1::6079, 2_HAD_H3K4me3_hg38::1::6080, 2_HAD_H3K4me3_hg38::1::6081"	-0.241121065	4	H__sapiens__1_-715133	query	0.05	1_Mild_H3K4me3_hg38::1	77	"NP_733927.1, NP_733928.1, NP_733929.1, NP_001700.2, NP_733930.1, NP_733931.1, NP_001137277.1, NP_001137278.1, NP_001137279.1, NP_001137280.1, NP_001137281.1, NP_001137282.1, NP_001137283.1, NP_001137284.1, NP_001137285.1, NP_001137286.1, NP_001137288.1"	BDNF	0.9	NM_170735	NP_733931	"NM_170731.4, NM_170732.4, NM_170733.3, NM_001709.4, NM_170734.3, NM_170735.5, NM_001143805.1, NM_001143806.1, NM_001143807.1, NM_001143808.1, NM_001143809.1, NM_001143810.1, NM_001143811.1, NM_001143812.1, NM_001143813.1, NM_001143814.1, NM_001143816.1, X"	0.785746494	TRUE	H__sapiens__1_-715133		Gene BDNF	P23560
332957	84	1	105	1		"COPS4, CSN4, MGC10899, MGC15160"			4	ENSG00000138663	ENSP00000426788	51138	0.32		"83,075,818"	GeneID:51138	"40,732"	COPS4	"83,035,086"	+	"-462, 498, 2322, 274, 2146"	"upstream, in gene, in gene, in gene, in gene"	5	"1_Mild_H3K4me3_hg38::1::28538, 1_Mild_H3K4me3_hg38::1::28539, 1_Mild_H3K4me3_hg38::1::28540, 2_HAD_H3K4me3_hg38::1::29549, 2_HAD_H3K4me3_hg38::1::29550"	-0.214270771	1	H__sapiens__1_-708700	query	0.05	2_HAD_H3K4me3_hg38::1	105	"NP_057213.2, NP_001244935.1"	COPS4	1.25	NM_016129	NP_057213	"NM_016129.2, NM_001258006.1, XM_011532019.1"	0.807129808	TRUE	H__sapiens__1_-708700	CSN4	Gene COPS4	Q9BT78
324766	51	1	74	1		"DUSP10, MKP5, MKP-5"	negative regulation of phosphate metabolic process|negative regulation of phosphorus metabolic process|negative regulation of phosphorylation|negative regulation of protein phosphorylation|phosphatase activity|phosphoric ester hydrolase activity	GO:0045936|GO:0010563|GO:0042326|GO:0001933|GO:0016791|GO:0042578	1	ENSG00000143507	ENSP00000483812	11221	0.54	dual specificity phosphatase 10	"221,742,176"	GeneID:11221	"40,756"	DUSP10	"221,701,420"	-	"3872, 2880, -480, 5816, -480"	"in gene, in gene, upstream, in gene, upstream"	5	"1_Mild_H3K4me3_hg38::1::3419, 1_Mild_H3K4me3_hg38::1::3420, 1_Mild_H3K4me3_hg38::1::3421, 2_HAD_H3K4me3_hg38::1::3558, 2_HAD_H3K4me3_hg38::1::3559"	-0.241451718	2	H__sapiens__1_-709408	query	0.05	2_HAD_H3K4me3_hg38::1	113	NP_009138.1	DUSP10	1.45	NM_007207	NP_009138	"NM_007207.5, NR_111939.1, NR_111940.1, XM_011509115.1, XM_011509116.1"	0.785486728	TRUE	H__sapiens__1_-709408	MKP5	Gene DUSP10	Q9Y6W6
328858	47.33	1	70.33	1		"DFNB102, EPS8"	actin filament organization|actin filament bundle organization|regulation of cell morphogenesis|ERBB signaling pathway|regulation of actin filament-based process|cell leading edge|actin filament bundle assembly|epidermal growth factor receptor signaling pathway	GO:0007015|GO:0061572|GO:0022604|GO:0038127|GO:0032970|GO:0031252|GO:0051017|GO:0007173	12	ENSG00000151491	ENSP00000445985	2059	0.57	epidermal growth factor receptor pathway substrate 8	"15,789,576"	GeneID:2059	"169,435"	EPS8	"15,620,141"	-	"648, 101096, 100760, 392"	"in gene, in gene, in gene, in gene"	4	"1_Mild_H3K4me3_hg38::1::7833, 2_HAD_H3K4me3_hg38::1::8241, 2_HAD_H3K4me3_hg38::1::8242, 2_HAD_H3K4me3_hg38::1::8243"	-2.944559774	3	H__sapiens__1_-710410	result	0.05	2_HAD_H3K4me3_hg38::1	152	"NP_004438.3, XP_005253396.1, XP_005253397.1, XP_006719120.1"		1.49	NM_004447	NP_004438	"NM_004447.5, XM_005253339.1, XM_005253340.1, XM_006719057.1, XM_011520605.1, XM_011520606.1"	0.052625222	TRUE	H__sapiens__1_-710410		Gene EPS8	Q12929
324762	47.22	1	33	1		"SPH1, ANK, ANK1, SPH2"	Golgi vesicle transport	GO:0048193	8	ENSG00000029534	ENSP00000430368	286	-0.52		"41,896,762"	GeneID:286	"243,537"	ANK1	"41,653,225"	-	"250234, 249386, 242682, 129690, 68442, 20586, 1290, 730, -721, 250202, 249338, 242810, 129914, 129274, 68362, 698"	"downstream, downstream, in gene, in gene, in gene, in gene, in gene, in gene, upstream, downstream, downstream, in gene, in gene, in gene, in gene, in gene"	16	"1_Mild_H3K4me3_hg38::1::34799, 1_Mild_H3K4me3_hg38::1::34800, 1_Mild_H3K4me3_hg38::1::34801, 1_Mild_H3K4me3_hg38::1::34802, 1_Mild_H3K4me3_hg38::1::34803, 1_Mild_H3K4me3_hg38::1::34804, 1_Mild_H3K4me3_hg38::1::34805, 1_Mild_H3K4me3_hg38::1::34806, 1_Mild_H3K4me3_hg38::1::34807, 2_HAD_H3K4me3_hg38::1::36165, 2_HAD_H3K4me3_hg38::1::36166, 2_HAD_H3K4me3_hg38::1::36167, 2_HAD_H3K4me3_hg38::1::36168,…	-0.241354467	9	H__sapiens__1_-701452	query	0.05	1_Mild_H3K4me3_hg38::1	89	"NP_065208.2, NP_065210.2, NP_000028.3, NP_065209.2, NP_001135917.1, NP_001135918.1, NP_065213.2, NP_065211.2"	ANK1	0.7	NM_020480	NP_065213	"NM_020475.2, NM_020477.2, NM_000037.3, NM_020476.2, NM_001142445.1, NM_001142446.1, NM_020478.4, NM_020480.4, XM_011544490.1, XM_011544491.1, XM_011544492.1, XM_011544493.1, XM_011544494.1, XM_011544495.1, XM_011544496.1, XM_011544497.1, XM_011544498.1, X"	0.785563121	TRUE	H__sapiens__1_-701452	SPH1	Gene ANK1	P16157
324773	69.83	1	63.33	1		"ECE, ECE1"			1	ENSG00000117298	ENSP00000436633	1889	-0.14	endothelin converting enzyme 1	"21,345,541"	GeneID:1889	"128,294"	ECE1	"21,217,247"	-	"55493, 10101, 3829, 3269, 581, -2011, 56949, 55781, 54981, 10117, 3205, 2373, 645, -187, -859, -2075"	"in gene, in gene, in gene, in gene, in gene, upstream, in gene, in gene, in gene, in gene, in gene, in gene, in gene, upstream, upstream, upstream"	16	"1_Mild_H3K4me3_hg38::1::757, 1_Mild_H3K4me3_hg38::1::758, 1_Mild_H3K4me3_hg38::1::759, 1_Mild_H3K4me3_hg38::1::760, 1_Mild_H3K4me3_hg38::1::761, 1_Mild_H3K4me3_hg38::1::762, 2_HAD_H3K4me3_hg38::1::724, 2_HAD_H3K4me3_hg38::1::725, 2_HAD_H3K4me3_hg38::1::726, 2_HAD_H3K4me3_hg38::1::727, 2_HAD_H3K4me3_hg38::1::728, 2_HAD_H3K4me3_hg38::1::729, 2_HAD_H3K4me3_hg38::1::730, 2_HAD_H3K4me3_hg38::1::731, …	-0.241816588	6	H__sapiens__1_-705675	query	0.05	2_HAD_H3K4me3_hg38::1	182	"NP_001388.1, NP_001106818.1, NP_001106819.1, NP_001106820.1, XP_006710461.1"	ECE1	0.91	NM_001397	NP_001388	"NM_001397.2, NM_001113347.1, NM_001113348.1, NM_001113349.1, XM_006710398.1, XM_011540872.1, XM_011540873.1"	0.78520018	TRUE	H__sapiens__1_-705675	ECE	Gene ECE1	P42892
324768	67	1	70	1		"MAT, ACAT, ACAT1, THIL, T2"			11	ENSG00000075239	ENSP00000436096	38	0.06	acetyl-CoA acetyltransferase 1	"108,148,168"	GeneID:38	"26,637"	ACAT1	"108,121,531"	+	"-891, 165, 101, 1669"	"upstream, in gene, in gene, in gene"	4	"1_Mild_H3K4me3_hg38::1::7092, 1_Mild_H3K4me3_hg38::1::7093, 2_HAD_H3K4me3_hg38::1::7470, 2_HAD_H3K4me3_hg38::1::7471"	-0.241484264	2	H__sapiens__1_-702271	query	0.05	2_HAD_H3K4me3_hg38::1	123	NP_000010.1	ACAT1	1.04	NM_000019	NP_000010	"NM_000019.3, XM_006718835.2, XM_006718834.2"	0.785461163	TRUE	H__sapiens__1_-702271	THIL	Gene ACAT1	P24752
324779	43.32	1	52.46	1		"CTF5, CTF, NF-I, MGC20153, NFIC, NFI"			19	ENSG00000141905	ENSP00000466647	4782	0.28	nuclear factor I/C (CCAAT-binding transcription factor)	"3,469,217"	GeneID:4782	"109,654"	NFIC	"3,359,563"	+	"-587, 197, 949, 2197, 3093, 4309, 6293, 6709, 7573, 10037, 27573, 30581, 37845, 38784, 44005, 45301, 61765, 64309, 65669, 73797, 75493, 103669, -3307, -2027, -491, 165, 1045, 2293, 2725, 6261, 7637, 10133, 27381, 36629, 38965, 39797, 44085, 45365, 46933, 61749, 63941, 65386, 68917, 73813, 75541, 103509, 104565"	"upstream, in gene, in gene, in gene, in gene, in gene, in gene, in gene, in gene, in gene, in gene, in gene, in gene, in gene, in gene, in gene, in gene, in gene, in gene, in gene, in gene, in gene, upstream, upstream, upstream, in gene, in gene, in gene, in gene, in gene, in gene, in gene, in gene, in gene, in gene, in gene, in gene, in gene, in gene, in gene, in gene, in gene, in gene, in gene…	47	"1_Mild_H3K4me3_hg38::1::17859, 1_Mild_H3K4me3_hg38::1::17860, 1_Mild_H3K4me3_hg38::1::17861, 1_Mild_H3K4me3_hg38::1::17862, 1_Mild_H3K4me3_hg38::1::17863, 1_Mild_H3K4me3_hg38::1::17864, 1_Mild_H3K4me3_hg38::1::17865, 1_Mild_H3K4me3_hg38::1::17866, 1_Mild_H3K4me3_hg38::1::17867, 1_Mild_H3K4me3_hg38::1::17868, 1_Mild_H3K4me3_hg38::1::17869, 1_Mild_H3K4me3_hg38::1::17870, 1_Mild_H3K4me3_hg38::1::17…	-0.218788318	28	H__sapiens__1_-709172	query	0.05	2_HAD_H3K4me3_hg38::1	210	"NP_001231931.1, NP_001231933.1, NP_001231934.1, NP_005588.2, NP_995315.1, XP_006722822.1"	NFIC	1.21	NM_205843	NP_995315	"NM_001245002.1, NM_001245004.1, NM_001245005.1, NM_005597.3, NM_205843.2, XM_006722759.1, XM_005259563.2, XM_005259564.2"	0.803491785	TRUE	H__sapiens__1_-709172	NFI	Gene NFIC	P08651
328871	94	1	98	1		"ARHE, memB, Rho8, RhoE, RND3"			2	ENSG00000115963	ENSP00000411950	390	0.06	Rho family GTPase 3	"150,487,695"	GeneID:390	"19,502"	RND3	"150,468,193"	-	"1519, 3194, 1391"	"in gene, in gene, in gene"	3	"1_Mild_H3K4me3_hg38::1::22421, 2_HAD_H3K4me3_hg38::1::23299, 2_HAD_H3K4me3_hg38::1::23300"	-2.948161584	1	H__sapiens__1_-705492	result	0.05	2_HAD_H3K4me3_hg38::1	98	"NP_001241667.1, NP_005159.1"		1.04	NM_005168	NP_005159	"NM_001254738.1, NM_005168.4"	0.052436017	TRUE	H__sapiens__1_-705492	RhoE	Gene RND3	P61587
324788	35.29	1	31.43	1		"TCELLPTP, TC-PTP, PTPT, TCPTP, PTN2, PTPN2"	insulin receptor signaling pathway|negative regulation of phosphate metabolic process|negative regulation of phosphorus metabolic process|regulation of epidermal growth factor receptor signaling pathway|cellular response to peptide hormone stimulus|cellular response to peptide|ERBB signaling pathway|negative regulation of epidermal growth factor receptor signaling pathway|negative regulation of p…	GO:0008286|GO:0045936|GO:0010563|GO:0042058|GO:0071375|GO:1901653|GO:0038127|GO:0042059|GO:0001933|GO:0045596|GO:0018212|GO:0042578|GO:0007173|GO:0018108|GO:0032869|GO:0048008|GO:0032868|GO:0042326|GO:0016791|GO:1901185|GO:1901652|GO:0043434	18	ENSG00000175354	ENSP00000468408	5771	-0.17	"protein tyrosine phosphatase, non-receptor type 2"	"12,884,335"	GeneID:5771	"98,857"	PTPN2	"12,785,478"	-	"106799, 2191, 975, -241, 3183, 2511, 591, -209, -1345"	"downstream, in gene, in gene, upstream, in gene, in gene, in gene, upstream, upstream"	9	"1_Mild_H3K4me3_hg38::1::16854, 1_Mild_H3K4me3_hg38::1::16855, 1_Mild_H3K4me3_hg38::1::16856, 1_Mild_H3K4me3_hg38::1::16857, 2_HAD_H3K4me3_hg38::1::17766, 2_HAD_H3K4me3_hg38::1::17767, 2_HAD_H3K4me3_hg38::1::17768, 2_HAD_H3K4me3_hg38::1::17769, 2_HAD_H3K4me3_hg38::1::17770"	-0.241902191	7	H__sapiens__1_-714883	query	0.05	1_Mild_H3K4me3_hg38::1	104	"NP_001193942.1, NP_002819.2, NP_536348.1, NP_536347.1"	PTPN2	0.89	NM_080423	NP_536348	"NM_001207013.1, NM_002828.3, NM_080423.2, NM_080422.2, XM_005258124.2, XM_005258125.2, XM_011525705.1, XM_005258127.2, XM_011525706.1, XM_011525707.1"	0.785132967	TRUE	H__sapiens__1_-714883	TCPTP	Gene PTPN2	P17706
328883	114	1	150	1		"DKFZp686E2337, CHD1"			5	ENSG00000153922	ENSP00000483667	1105	0.4	chromodomain helicase DNA binding protein 1	"98,928,623"	GeneID:1105	"73,419"	CHD1	"98,855,204"	-	"-833, -913"	"upstream, upstream"	2	"1_Mild_H3K4me3_hg38::1::29767, 2_HAD_H3K4me3_hg38::1::30865"	-2.958325898	1	H__sapiens__1_-710692	result	0.05	2_HAD_H3K4me3_hg38::1	150	NP_001261.2		1.32	NM_001270	NP_001261	"NM_001270.2, XM_005271866.3, XM_005271867.3, XM_011543112.1, XR_427702.2, XR_948231.1"	0.05190574	TRUE	H__sapiens__1_-710692		Gene CHD1	O14646
324790	53	1	89.5	1		"RCCP2, HGFR, MET, c-Met, DFNB97, AUTS9"	positive regulation of cell migration|peptidyl-tyrosine phosphorylation|positive regulation of cellular component movement|protein tyrosine kinase activity|peptidyl-tyrosine modification|positive regulation of cell motility	GO:0030335|GO:0018108|GO:0051272|GO:0004713|GO:0018212|GO:2000147	7	ENSG00000105976	ENSP00000413857	4233	0.76	"MET proto-oncogene, receptor tyrosine kinase"	"116,798,386"	GeneID:4233	"125,981"	MET	"116,672,405"	+	"-309, 267, -341, 139"	"upstream, in gene, upstream, in gene"	4	"1_Mild_H3K4me3_hg38::1::33880, 1_Mild_H3K4me3_hg38::1::33881, 2_HAD_H3K4me3_hg38::1::35167, 2_HAD_H3K4me3_hg38::1::35168"	-0.242047189	2	H__sapiens__1_-704208	query	0.05	2_HAD_H3K4me3_hg38::1	104	"NP_000236.2, NP_001120972.1"	MET	1.69	NM_001127500	NP_001120972	"NM_000245.2, NM_001127500.1, XM_011516223.1, XM_006715991.2, XM_006715990.2"	0.785019132	TRUE	H__sapiens__1_-704208	RCCP2	Gene MET	P08581
324785	45.67	1	44.33	1		"ARVD2, ARVC2, RyR, VTSIP, RYR2"	ventricular cardiac muscle cell action potential|regulation of membrane potential|channel activity|passive transmembrane transporter activity|calcium ion transmembrane transporter activity|regulation of actin filament-based process|divalent inorganic cation transmembrane transporter activity|gated channel activity|ion channel activity|inorganic cation transmembrane transporter activity|substrate-…	GO:0086005|GO:0042391|GO:0015267|GO:0022803|GO:0015085|GO:0032970|GO:0072509|GO:0022836|GO:0005216|GO:0022890|GO:0022838|GO:0034765|GO:0046873|GO:0005261|GO:0005262	1	ENSG00000198626	ENSP00000355533	6262	-0.04		"237,833,988"	GeneID:6262	"791,750"	RYR2	"237,042,238"	+	"-350, 546, 2178, -350, 450, 2162"	"upstream, in gene, in gene, upstream, in gene, in gene"	6	"1_Mild_H3K4me3_hg38::1::3684, 1_Mild_H3K4me3_hg38::1::3685, 1_Mild_H3K4me3_hg38::1::3686, 2_HAD_H3K4me3_hg38::1::3870, 2_HAD_H3K4me3_hg38::1::3871, 2_HAD_H3K4me3_hg38::1::3872"	-0.241870887	3	H__sapiens__1_-718825	query	0.05	2_HAD_H3K4me3_hg38::1	84	NP_001026.2	RYR2	0.97	NM_001035	NP_001026	"NM_001035.2, XM_006711802.2, XM_006711803.2, XM_006711804.2, XM_006711805.2, XM_006711806.2, XM_006711807.2, XM_006711808.2, XR_949152.1, XM_006711809.2, XM_006711810.2"	0.785157545	TRUE	H__sapiens__1_-718825	VTSIP	Gene RYR2	Q92736
324795	92.67	1	90.67	1		"PRO0435, ROCK-I, MGC43611, P160ROCK, ROCK1, MGC131603"	cell-cell junction organization|regulation of cell junction assembly|cell junction organization|regulation of cell-substrate junction assembly|actin filament organization|regulation of focal adhesion assembly|actin filament bundle organization|regulation of actin filament-based process|cell leading edge|focal adhesion assembly|cell-substrate adherens junction assembly|actin filament bundle assemb…	GO:0045216|GO:1901888|GO:0034330|GO:0090109|GO:0007015|GO:0051893|GO:0061572|GO:0032970|GO:0031252|GO:0048041|GO:0007045|GO:0051017|GO:0034332|GO:0007044|GO:0007160|GO:0034329|GO:0001952|GO:0034333	18	ENSG00000067900	ENSP00000489185	6093	-0.03	Rho associated coiled-coil containing protein kinase 1	"21,111,851"	GeneID:6093	"162,111"	ROCK1	"20,949,740"	-	"2907, 491, -277, 2091, 475, -277"	"in gene, in gene, upstream, in gene, in gene, upstream"	6	"1_Mild_H3K4me3_hg38::1::16887, 1_Mild_H3K4me3_hg38::1::16888, 1_Mild_H3K4me3_hg38::1::16889, 2_HAD_H3K4me3_hg38::1::17798, 2_HAD_H3K4me3_hg38::1::17799, 2_HAD_H3K4me3_hg38::1::17800"	-0.242127654	3	H__sapiens__1_-702000	query	0.05	1_Mild_H3K4me3_hg38::1	201	NP_005397.1	ROCK1	0.98	NM_005406	NP_005397	"NM_005406.2, XM_011526136.1, XM_011526137.1"	0.784955968	TRUE	H__sapiens__1_-702000	p160ROCK	Gene ROCK1	Q13464
324806	42.5	1	37.5	1		"BD73, EAR-1R, NR1D2, RVR"			3	ENSG00000174738	ENSP00000373283	9975	-0.18		"23,980,618"	GeneID:9975	"35,358"	NR1D2	"23,945,260"	+	"-636, -268, 84, 1108, 3444, -620, 1108, 2580"	"upstream, upstream, in gene, in gene, in gene, upstream, in gene, in gene"	8	"1_Mild_H3K4me3_hg38::1::26195, 1_Mild_H3K4me3_hg38::1::26196, 1_Mild_H3K4me3_hg38::1::26197, 1_Mild_H3K4me3_hg38::1::26198, 1_Mild_H3K4me3_hg38::1::26199, 2_HAD_H3K4me3_hg38::1::27085, 2_HAD_H3K4me3_hg38::1::27086, 2_HAD_H3K4me3_hg38::1::27087"	-0.242219954	4	H__sapiens__1_-714753	query	0.05	2_HAD_H3K4me3_hg38::1	96	"NP_005117.3, NP_001138897.1"	NR1D2	0.88	NM_005126	NP_005117	"NM_005126.4, NM_001145425.1, NR_110524.1, XM_006713451.2"	0.78488352	TRUE	H__sapiens__1_-714753	RVR	Gene NR1D2	Q14995
328909	190	1	180	1		"TSC1, TSC, KIAA0243, LAM, MGC86987"	cell junction organization|actin filament organization|actin filament bundle organization|cellular response to peptide hormone stimulus|cellular response to peptide|cell leading edge|focal adhesion assembly|cell-substrate adherens junction assembly|actin filament bundle assembly|positive regulation of GTPase activity|cellular response to insulin stimulus|response to peptide hormone|adherens junct…	GO:0034330|GO:0007015|GO:0061572|GO:0071375|GO:1901653|GO:0031252|GO:0048041|GO:0007045|GO:0051017|GO:0043547|GO:0032869|GO:0043434|GO:0034333|GO:0045216|GO:0008286|GO:1901888|GO:0090109|GO:0051893|GO:0032970|GO:0043087|GO:0034332|GO:0007044|GO:0007160|GO:0033124|GO:0032868|GO:0034329|GO:1901652|GO:0001952	9	ENSG00000165699	ENSP00000444017	7248	-0.08	tuberous sclerosis 1	"132,945,370"	GeneID:7248	"54,022"	TSC1	"132,891,348"	-	"1082, 218, 1018"	"in gene, in gene, in gene"	3	"1_Mild_H3K4me3_hg38::1::36988, 1_Mild_H3K4me3_hg38::1::36989, 2_HAD_H3K4me3_hg38::1::38511"	-2.958956391	1	H__sapiens__1_-712663	result	0.05	1_Mild_H3K4me3_hg38::1	190	"NP_000359.1, NP_001155898.1, NP_001155899.1, XP_005272268.1, XP_006717334.1"		0.95	NM_001162427	NP_001155899	"NM_000368.4, NM_001162426.1, NM_001162427.1, XM_005272211.1, XM_006717271.1, XM_011518979.1, XM_006717272.2"	0.051873024	TRUE	H__sapiens__1_-712663	KIAA0243	Gene TSC1	Q92574
324814	34.8	1	65.8	1		"BFR-1, FLJ98662, FGFR2, KGFR, BBDS, TK14, JWS, CFD1, CEK3, TK25, ECT1, CD332, K-SAM, BEK"	protein autophosphorylation|embryonic pattern specification|fibroblast growth factor receptor signaling pathway|cellular response to peptide hormone stimulus|cellular response to peptide|ERBB signaling pathway|protein tyrosine kinase activity|peptidyl-tyrosine modification|neurotrophin TRK receptor signaling pathway|canonical Wnt signaling pathway|Fc receptor signaling pathway|cellular response t…	GO:0046777|GO:0009880|GO:0008543|GO:0071375|GO:1901653|GO:0038127|GO:0004713|GO:0018212|GO:0048011|GO:0060070|GO:0038093|GO:0032869|GO:0030278|GO:0010518|GO:0060191|GO:0043434|GO:0060193|GO:0008286|GO:0007420|GO:0044344|GO:0048589|GO:0007173|GO:0045202|GO:0071774|GO:0018108|GO:0016055|GO:0090287|GO:0032868|GO:0010517|GO:0030111|GO:0038179|GO:1901652	10	ENSG00000066468	ENSP00000490905	2263	0.92	fibroblast growth factor receptor 2	"121,598,656"	GeneID:2263	"120,326"	FGFR2	"121,478,330"	-	"2240, 672, -32, 4832, 4160, 704, -96, -10112"	"in gene, in gene, upstream, in gene, in gene, in gene, upstream, upstream"	8	"1_Mild_H3K4me3_hg38::1::5072, 1_Mild_H3K4me3_hg38::1::5073, 1_Mild_H3K4me3_hg38::1::5074, 2_HAD_H3K4me3_hg38::1::5354, 2_HAD_H3K4me3_hg38::1::5355, 2_HAD_H3K4me3_hg38::1::5356, 2_HAD_H3K4me3_hg38::1::5357, 2_HAD_H3K4me3_hg38::1::5358"	-0.242361273	5	H__sapiens__1_-701952	query	0.05	2_HAD_H3K4me3_hg38::1	181	"NP_075259.4, NP_000132.3, NP_001138385.1, NP_001138386.1, NP_001138387.1, NP_001138388.1, NP_001138389.1, NP_001138390.1, NP_001138391.1, NP_075418.1"	FGFR2	1.89	NM_023029	NP_075418	"NM_022970.3, NM_000141.4, NM_001144913.1, NM_001144914.1, NM_001144915.1, NM_001144916.1, NM_001144917.1, NM_001144918.1, NM_001144919.1, NM_023029.2, NR_073009.1, XM_006717708.2, XM_006717709.2, XM_006717710.2, XM_006717711.2, XM_006717712.2, XM_01153951"	0.784772609	TRUE	H__sapiens__1_-701952	TK25	Gene FGFR2	P21802
324818	90.67	1	89	1		"FLJ45618, ARFGAP1, ARFGAP3"	nucleoside-triphosphatase regulator activity|GTPase activator activity|positive regulation of GTPase activity|regulation of GTP catabolic process|GTPase regulator activity|regulation of GTPase activity|enzyme activator activity	GO:0060589|GO:0005096|GO:0043547|GO:0033124|GO:0030695|GO:0043087|GO:0008047	22	ENSG00000242247	ENSP00000407734	26286	-0.03	ADP ribosylation factor GTPase activating protein 3	"42,857,402"	GeneID:26286	"60,878"	ARFGAP3	"42,796,524"	-	"778, 250, 3002, 794, 218, -198"	"in gene, in gene, in gene, in gene, in gene, upstream"	6	"1_Mild_H3K4me3_hg38::1::25666, 1_Mild_H3K4me3_hg38::1::25667, 2_HAD_H3K4me3_hg38::1::26565, 2_HAD_H3K4me3_hg38::1::26566, 2_HAD_H3K4me3_hg38::1::26567, 2_HAD_H3K4me3_hg38::1::26568"	-0.242411223	3	H__sapiens__1_-739201	query	0.05	2_HAD_H3K4me3_hg38::1	157	"NP_055385.3, NP_001135765.1, XP_005261582.1"	ARFGAP3	0.98	NM_014570	NP_055385	"NM_014570.4, NM_001142293.1, XM_005261525.2"	0.784733411	TRUE	H__sapiens__1_-739201		Gene ARFGAP3	Q9NP61
324826	37	1	18	0		"STHE, GLRA1, MGC138878, MGC138879, HKPX1"	ion channel activity|regulation of membrane potential|channel activity|passive transmembrane transporter activity|substrate-specific channel activity|gated channel activity	GO:0005216|GO:0042391|GO:0015267|GO:0022803|GO:0022838|GO:0022836	5	ENSG00000145888	ENSP00000430595	2741	-1.04	glycine receptor alpha 1	"151,924,866"	GeneID:2741	"102,353"	GLRA1	"151,822,513"	-	-222	upstream	1	1_Mild_H3K4me3_hg38::1::30298	-0.242483928	1	H__sapiens__1_-709760	query	0.02	1_Mild_H3K4me3_hg38::1	37	"NP_000162.2, NP_001139512.1, NP_001278929.1"	GLRA1	0.49	NM_001292000	NP_001278929	"NM_000171.3, NM_001146040.1, NM_001292000.1, XM_005268412.2"	0.784676359	TRUE	H__sapiens__1_-709760	STHE	Gene GLRA1	P23415
328921	69.33	1	86	1		"YAF1, HDAC2, RPD3"	transcriptional repressor complex|neurotrophin TRK receptor signaling pathway|regulation of neuron differentiation|negative regulation of cell projection organization|regulation of cell projection organization|regulation of neurogenesis|dendrite development|regulation of nervous system development|neurotrophin signaling pathway|regulation of neuron projection development|PcG protein complex	GO:0017053|GO:0048011|GO:0045664|GO:0031345|GO:0031344|GO:0050767|GO:0016358|GO:0051960|GO:0038179|GO:0010975|GO:0031519	6	ENSG00000196591	ENSP00000430432	3066	0.31	histone deacetylase 2	"113,971,195"	GeneID:3066	"35,039"	HDAC2	"113,936,156"	-	"2299, 603, 2411, 603, -1381"	"in gene, in gene, in gene, in gene, upstream"	5	"1_Mild_H3K4me3_hg38::1::32149, 1_Mild_H3K4me3_hg38::1::32150, 2_HAD_H3K4me3_hg38::1::33337, 2_HAD_H3K4me3_hg38::1::33338, 2_HAD_H3K4me3_hg38::1::33339"	-2.960343385	3	H__sapiens__1_-718186	result	0.05	2_HAD_H3K4me3_hg38::1	209	NP_001518.3		1.24	NM_001527	NP_001518	"NM_001527.3, NR_033441.1, NR_073443.1, XM_011535786.1, XM_011535787.1, XM_011535788.1"	0.051801126	TRUE	H__sapiens__1_-718186	YAF1	Gene HDAC2	Q92769
324835	66	1	38	1		"NAP-3, MGSA, MGSA-a, GRO1, GROa, CXCL1, FSP, SCYB1"	enzyme activator activity	GO:0008047	4	ENSG00000163739	ENSP00000379110	2919	-0.8	C-X-C motif chemokine ligand 1	"73,871,302"	GeneID:2919	"1,910"	CXCL1	"73,869,392"	+	"112, 0"	"in gene, in gene"	2	"1_Mild_H3K4me3_hg38::1::28446, 2_HAD_H3K4me3_hg38::1::29457"	-0.242623708	1	H__sapiens__1_-712115	query	0.02	1_Mild_H3K4me3_hg38::1	66	NP_001502.1	CXCL1	0.58	NM_001511	NP_001502	"NM_001511.3, NR_046035.1"	0.784566684	TRUE	H__sapiens__1_-712115	SCYB1	Gene CXCL1	P09341
324837	79.2	1	83	1		"IBRDC3, RNF19B, FLJ90005, NKLAM"			1	ENSG00000116514	ENSP00000362555	127544	0.07	ring finger protein 19B	"32,965,266"	GeneID:127544	"32,768"	RNF19B	"32,932,498"	-	"40258, 1106, 562, -590, -7726, 40178, 1074, 370, -7694"	"downstream, in gene, in gene, upstream, upstream, downstream, in gene, in gene, upstream"	9	"1_Mild_H3K4me3_hg38::1::1159, 1_Mild_H3K4me3_hg38::1::1160, 1_Mild_H3K4me3_hg38::1::1161, 1_Mild_H3K4me3_hg38::1::1162, 1_Mild_H3K4me3_hg38::1::1163, 2_HAD_H3K4me3_hg38::1::1160, 2_HAD_H3K4me3_hg38::1::1161, 2_HAD_H3K4me3_hg38::1::1162, 2_HAD_H3K4me3_hg38::1::1163"	-0.218279228	5	H__sapiens__1_-705559	query	0.05	2_HAD_H3K4me3_hg38::1	204	"NP_699172.2, NP_001120833.1, NP_001287755.1"	RNF19B	1.05	NM_153341	NP_699172	"NM_153341.3, NM_001127361.2, NM_001300826.1, XM_006710356.2, XM_006710357.2, XM_006710358.2"	0.803900939	TRUE	H__sapiens__1_-705559	IBRDC3	Gene RNF19B	Q6ZMZ0
328940	45.4	1	58.2	1		"PRKACB, PKACB, MGC9320, DKFZp781I2452, MGC41879"	fibroblast growth factor receptor signaling pathway|cellular response to fibroblast growth factor stimulus|cellular response to peptide hormone stimulus|cellular response to peptide|ERBB signaling pathway|epidermal growth factor receptor signaling pathway|response to fibroblast growth factor|neurotrophin TRK receptor signaling pathway|energy reserve metabolic process|regulation of phospholipase a…	GO:0008543|GO:0044344|GO:0071375|GO:1901653|GO:0038127|GO:0007173|GO:0071774|GO:0048011|GO:0006112|GO:0010517|GO:0010518|GO:1900274|GO:0060191|GO:0038179|GO:1901652|GO:0043434|GO:0060193	1	ENSG00000142875	ENSP00000481980	5567	0.36	protein kinase cAMP-activated catalytic subunit beta	"84,238,498"	GeneID:5567	"160,523"	PRKACB	"84,077,975"	+	"297, 86697, 87241, 88473, 89321, -247, 297, 85353, 86713, 87721, 88425"	"in gene, in gene, in gene, in gene, in gene, upstream, in gene, in gene, in gene, in gene, in gene"	11	"1_Mild_H3K4me3_hg38::1::1860, 1_Mild_H3K4me3_hg38::1::1861, 1_Mild_H3K4me3_hg38::1::1862, 1_Mild_H3K4me3_hg38::1::1863, 1_Mild_H3K4me3_hg38::1::1864, 2_HAD_H3K4me3_hg38::1::1929, 2_HAD_H3K4me3_hg38::1::1930, 2_HAD_H3K4me3_hg38::1::1931, 2_HAD_H3K4me3_hg38::1::1932, 2_HAD_H3K4me3_hg38::1::1933, 2_HAD_H3K4me3_hg38::1::1934"	-2.961052268	5	H__sapiens__1_-709285	result	0.05	2_HAD_H3K4me3_hg38::1	180	"XP_005271073.1, XP_005271076.1, XP_005271077.1, XP_006710821.1, XP_005271072.1, NP_002722.1, NP_891993.1, NP_997461.1, NP_001229786.1, NP_001229787.1, NP_001229788.1, NP_001229789.1, NP_001229790.1, NP_001229791.1, XP_005271074.1, NP_001287844.1, NP_00128"		1.28	NM_207578	NP_997461	"XM_005271016.1, XM_005271019.1, XM_005271020.1, XM_006710758.1, XM_005271015.2, XM_005271017.2, NM_182948.3, NM_002731.3, NM_207578.2, NM_001242857.2, NM_001242858.2, NM_001242859.2, NM_001242860.2, NM_001242861.2, NM_001242862.2, NM_001300915.1, NM_00130"	0.051764418	TRUE	H__sapiens__1_-709285	PKACb	Gene PRKACB	P22694
324844	62.67	1	77.33	1		"KIAA0507, MGC22291, RRP15, CGI-115"			1	ENSG00000067533	ENSP00000355899	51018	0.3		"218,337,983"	GeneID:51018	"52,698"	RRP15	"218,285,285"	+	"-229, 60635, -1797, -229, 60539"	"upstream, downstream, upstream, upstream, downstream"	5	"1_Mild_H3K4me3_hg38::1::3396, 1_Mild_H3K4me3_hg38::1::3397, 2_HAD_H3K4me3_hg38::1::3530, 2_HAD_H3K4me3_hg38::1::3531, 2_HAD_H3K4me3_hg38::1::3532"	-0.24293431	3	H__sapiens__1_-701987	query	0.05	2_HAD_H3K4me3_hg38::1	111	NP_057136.2	RRP15	1.23	NM_016052	NP_057136	"NM_016052.3, XM_011509597.1"	0.784323034	TRUE	H__sapiens__1_-701987	KIAA0507	Gene RRP15	Q9Y3B9
324841	43.06	1	55.44	1		"TIMP2, DDC8, CSC-21K, KIAA1731NL"			17	ENSG00000035862	ENSP00000468296	7077	0.36	TIMP metallopeptidase inhibitor 2	"78,925,390"	GeneID:7077	"72,413"	TIMP2	"78,852,977"	-	"41166, 40670, 5294, 2350, 1070, -402, 84174, 45294, 44078, 42606, 41166, 40190, 33246, 32430, 29006, 3982, 3262, 2190, 1070, -402, -8754"	"in gene, in gene, in gene, in gene, in gene, upstream, downstream, in gene, in gene, in gene, in gene, in gene, in gene, in gene, in gene, in gene, in gene, in gene, in gene, upstream, upstream"	21	"1_Mild_H3K4me3_hg38::1::16388, 1_Mild_H3K4me3_hg38::1::16389, 1_Mild_H3K4me3_hg38::1::16390, 1_Mild_H3K4me3_hg38::1::16391, 1_Mild_H3K4me3_hg38::1::16392, 1_Mild_H3K4me3_hg38::1::16393, 2_HAD_H3K4me3_hg38::1::17229, 2_HAD_H3K4me3_hg38::1::17230, 2_HAD_H3K4me3_hg38::1::17231, 2_HAD_H3K4me3_hg38::1::17232, 2_HAD_H3K4me3_hg38::1::17233, 2_HAD_H3K4me3_hg38::1::17234, 2_HAD_H3K4me3_hg38::1::17235, 2_…	-0.242823702	16	H__sapiens__1_-701499	query	0.05	2_HAD_H3K4me3_hg38::1	217	NP_003246.1	TIMP2	1.29	NM_003255	NP_003246	NM_003255.4	0.784409792	TRUE	H__sapiens__1_-701499	CSC-21K	Gene TIMP2	P16035
328948	52	1	58.67	1		"EPS15, MLLT5, AF1P, AF-1P"	regulation of epidermal growth factor receptor signaling pathway|ERBB signaling pathway|negative regulation of epidermal growth factor receptor signaling pathway|negative regulation of ERBB signaling pathway|epidermal growth factor receptor signaling pathway	GO:0042058|GO:0038127|GO:0042059|GO:1901185|GO:0007173	1	ENSG00000085832	ENSP00000474739	2060	0.17	epidermal growth factor receptor pathway substrate 15	"51,519,354"	GeneID:2060	"165,091"	EPS15	"51,354,263"	-	"98026, 250, 98202, 218, -262"	"in gene, in gene, in gene, in gene, upstream"	5	"1_Mild_H3K4me3_hg38::1::1622, 1_Mild_H3K4me3_hg38::1::1623, 2_HAD_H3K4me3_hg38::1::1650, 2_HAD_H3K4me3_hg38::1::1651, 2_HAD_H3K4me3_hg38::1::1652"	-2.966483178	3	H__sapiens__1_-702649	result	0.05	2_HAD_H3K4me3_hg38::1	134	"NP_001972.1, NP_001153441.1, XP_005270675.1, XP_006710509.1"		1.13	NM_001981	NP_001972	"NM_001981.2, NM_001159969.1, XM_005270618.1, XM_006710446.1, XM_011540991.1"	0.051484053	TRUE	H__sapiens__1_-702649	MLLT5	Gene EPS15	P42566
333039	53.33	1	76.33	1		"SIR2L1, SIR2, SIRT1"	insulin receptor signaling pathway|negative regulation of phosphate metabolic process|negative regulation of phosphorus metabolic process|cellular response to peptide hormone stimulus|cellular response to peptide|negative regulation of protein phosphorylation|negative regulation of cell differentiation|transcription corepressor activity|regulation of fat cell differentiation|fat cell differentiat…	GO:0008286|GO:0045936|GO:0010563|GO:0071375|GO:1901653|GO:0001933|GO:0045596|GO:0003714|GO:0045598|GO:0045444|GO:0032869|GO:0090287|GO:0032868|GO:0042326|GO:1901652|GO:0043434|GO:0031519	10	ENSG00000096717	ENSP00000409208	23411	0.52		"67,918,390"	GeneID:23411	"33,728"	SIRT1	"67,884,662"	+	"-6, 490, 2810, -246, 490, 2463, 2954"	"upstream, in gene, in gene, upstream, in gene, in gene, in gene"	7	"1_Mild_H3K4me3_hg38::1::4315, 1_Mild_H3K4me3_hg38::1::4316, 1_Mild_H3K4me3_hg38::1::4317, 2_HAD_H3K4me3_hg38::1::4571, 2_HAD_H3K4me3_hg38::1::4572, 2_HAD_H3K4me3_hg38::1::4573, 2_HAD_H3K4me3_hg38::1::4574"	-0.215860901	3	H__sapiens__1_-703045	query	0.05	2_HAD_H3K4me3_hg38::1	150	"NP_036370.2, NP_001135970.1, XP_005269720.1"	SIRT1	1.43	NM_012238	NP_036370	"NM_012238.4, NM_001142498.1, XM_005269663.1, XM_006717737.2, XM_011539561.1"	0.805847387	TRUE	H__sapiens__1_-703045	SIR2L1	Gene SIRT1	Q96EB6
324849	77	1	84.4	1		"NURF301, FALZ, BPTF, FAC1"	brain development	GO:0007420	17	ENSG00000171634	ENSP00000463845	2186	0.13	bromodomain PHD finger transcription factor	"67,984,378"	GeneID:2186	"158,850"	BPTF	"67,825,528"	+	"-1304, -360, 648, 1576, 166264, 167816, 168712, -1304, -376, 648, 2632, 167528, 168680"	"upstream, upstream, in gene, in gene, downstream, downstream, downstream, upstream, upstream, in gene, in gene, downstream, downstream"	13	"1_Mild_H3K4me3_hg38::1::16068, 1_Mild_H3K4me3_hg38::1::16069, 1_Mild_H3K4me3_hg38::1::16070, 1_Mild_H3K4me3_hg38::1::16071, 1_Mild_H3K4me3_hg38::1::16072, 1_Mild_H3K4me3_hg38::1::16073, 1_Mild_H3K4me3_hg38::1::16074, 2_HAD_H3K4me3_hg38::1::16854, 2_HAD_H3K4me3_hg38::1::16855, 2_HAD_H3K4me3_hg38::1::16856, 2_HAD_H3K4me3_hg38::1::16857, 2_HAD_H3K4me3_hg38::1::16858, 2_HAD_H3K4me3_hg38::1::16859"	-0.243019053	5	H__sapiens__1_-714114	query	0.05	1_Mild_H3K4me3_hg38::1	114	"NP_872579.2, NP_004450.3, XP_005257209.1, XP_005257216.1, XP_005257217.1"	BPTF	1.1	NM_182641	NP_872579	"NM_182641.3, NM_004459.6, XM_005257152.1, XM_005257159.1, XM_005257160.1, XM_005257150.2, XM_011524520.1, XM_005257151.2, XM_005257153.2, XM_005257154.2, XM_005257156.2, XM_005257155.2, XM_005257157.2, XM_011524521.1, XM_005257158.2, XM_011524522.1, XM_01"	0.784256571	TRUE	H__sapiens__1_-714114	NURF301	Gene BPTF	Q12830
324859	56.79	1	61.5	1		"BRAG2, ARFGEP100, IQSEC1, GEP100, ARF-GEP100, KIAA0763"	regulation of GTP catabolic process|regulation of GTPase activity	GO:0033124|GO:0043087	3	ENSG00000144711	ENSP00000480301	9922	0.12	IQ motif and Sec7 domain 1	"13,282,998"	GeneID:9922	"385,955"	IQSEC1	"12,897,043"	-	"315702, 314838, 290950, 289174, 288278, 263806, 240502, 216406, 213382, 210422, 726, -490, 317766, 315718, 314870, 291814, 289238, 288310, 267809, 263734, 209718, 726, -458"	"in gene, in gene, in gene, in gene, in gene, in gene, in gene, in gene, in gene, in gene, in gene, upstream, in gene, in gene, in gene, in gene, in gene, in gene, in gene, in gene, in gene, in gene, upstream"	23	"1_Mild_H3K4me3_hg38::1::26107, 1_Mild_H3K4me3_hg38::1::26108, 1_Mild_H3K4me3_hg38::1::26109, 1_Mild_H3K4me3_hg38::1::26110, 1_Mild_H3K4me3_hg38::1::26111, 1_Mild_H3K4me3_hg38::1::26112, 1_Mild_H3K4me3_hg38::1::26113, 1_Mild_H3K4me3_hg38::1::26114, 1_Mild_H3K4me3_hg38::1::26115, 1_Mild_H3K4me3_hg38::1::26116, 1_Mild_H3K4me3_hg38::1::26117, 1_Mild_H3K4me3_hg38::1::26118, 2_HAD_H3K4me3_hg38::1::269…	-0.243238128	14	H__sapiens__1_-709599	query	0.05	2_HAD_H3K4me3_hg38::1	181	"NP_001127854.1, NP_055684.3"	IQSEC1	1.08	NM_014869	NP_055684	"NM_001134382.2, NM_014869.6, XM_011534304.1, XM_011534305.1, XM_011534306.1, XM_011534307.1, XM_011534308.1, XM_011534309.1, XM_011534310.1, XM_011534311.1, XM_011534312.1, XM_011534313.1, XM_011534314.1, XM_011534315.1"	0.784084779	TRUE	H__sapiens__1_-709599	KIAA0763	Gene IQSEC1	Q6DN90
324866	46.25	1	46	1		"MADH6, SMAD6, HsT17432, MADH7, AOVD2"	embryonic pattern specification|negative regulation of phosphate metabolic process|negative regulation of phosphorus metabolic process|dorsal/ventral axis specification|regulation of cellular response to growth factor stimulus|negative regulation of phosphorylation|negative regulation of protein phosphorylation	GO:0009880|GO:0045936|GO:0010563|GO:0009950|GO:0090287|GO:0042326|GO:0001933	15	ENSG00000137834	ENSP00000453446	4091	-0.01	SMAD family member 6	"66,782,000"	GeneID:4091	"79,900"	SMAD6	"66,702,100"	+	"-1204, 908, -1220, -244, 2188, 3948, 4476"	"upstream, in gene, upstream, upstream, in gene, in gene, in gene"	7	"1_Mild_H3K4me3_hg38::1::11765, 1_Mild_H3K4me3_hg38::1::11766, 2_HAD_H3K4me3_hg38::1::12429, 2_HAD_H3K4me3_hg38::1::12430, 2_HAD_H3K4me3_hg38::1::12431, 2_HAD_H3K4me3_hg38::1::12432, 2_HAD_H3K4me3_hg38::1::12433"	-0.243247993	4	H__sapiens__1_-708545	query	0.05	1_Mild_H3K4me3_hg38::1	112	NP_005576.3	SMAD6	0.99	NM_005585	NP_005576	"NR_027654.1, NM_005585.4, XR_931825.1, XR_931826.1, XR_931827.1, XM_011521561.1"	0.784077044	TRUE	H__sapiens__1_-708545	HsT17432	Gene SMAD6	O43541
328969	65	1	81	1		"RNASEL1, ABC38, RNS4I, RLI, ABCE1, RNASELI, OABP"			4	ENSG00000164163	ENSP00000423415	6059	0.32	ATP binding cassette subfamily E member 1	"145,129,524"	GeneID:6059	"31,520"	ABCE1	"145,098,004"	+	"636, 556, 1804"	"in gene, in gene, in gene"	3	"1_Mild_H3K4me3_hg38::1::28859, 2_HAD_H3K4me3_hg38::1::29896, 2_HAD_H3K4me3_hg38::1::29897"	-2.966624152	2	H__sapiens__1_-712267	result	0.05	2_HAD_H3K4me3_hg38::1	140	"NP_002931.2, NP_001035809.1"		1.25	NM_002940	NP_002931	"NM_002940.2, NM_001040876.1"	0.051476795	TRUE	H__sapiens__1_-712267	RNS4I	Gene ABCE1	P61221
333076	67.33	1	86.33	1		"ANC-2H01, ZASC1, ANC_2H01, 6230400O18Rik, ZNF639"			3	ENSG00000121864	ENSP00000477626	51193	0.36	zinc finger protein 639	"179,335,535"	GeneID:51193	"12,544"	ZNF639	"179,322,991"	+	"-319, 657, 3201, -335, 625, 2161"	"upstream, in gene, in gene, upstream, in gene, in gene"	6	"1_Mild_H3K4me3_hg38::1::27568, 1_Mild_H3K4me3_hg38::1::27569, 1_Mild_H3K4me3_hg38::1::27570, 2_HAD_H3K4me3_hg38::1::28545, 2_HAD_H3K4me3_hg38::1::28546, 2_HAD_H3K4me3_hg38::1::28547"	-0.216304351	3	H__sapiens__1_-706188	query	0.05	2_HAD_H3K4me3_hg38::1	153	"NP_057415.1, NP_001290354.1, NP_001290355.1"	ZNF639	1.28	NM_016331	NP_057415	"NM_016331.2, NM_001303425.1, NM_001303426.1"	0.805490113	TRUE	H__sapiens__1_-706188	ZASC1	Gene ZNF639	Q9UID6
328981	102.67	1	121.33	1		"PMCA1kb, PMCA1, ATP2B1"			12	ENSG00000070961	ENSP00000489171	490	0.24	ATPase plasma membrane Ca2+ transporting 1	"89,709,353"	GeneID:490	"121,304"	ATP2B1	"89,588,049"	-	"3604, 1065, -599, 2537, 1001, 153, -599"	"in gene, in gene, upstream, in gene, in gene, in gene, upstream"	7	"1_Mild_H3K4me3_hg38::1::8656, 1_Mild_H3K4me3_hg38::1::8657, 1_Mild_H3K4me3_hg38::1::8658, 2_HAD_H3K4me3_hg38::1::9055, 2_HAD_H3K4me3_hg38::1::9056, 2_HAD_H3K4me3_hg38::1::9057, 2_HAD_H3K4me3_hg38::1::9058"	-2.968964014	3	H__sapiens__1_-702116	result	0.05	1_Mild_H3K4me3_hg38::1	189	"NP_001673.2, NP_001001323.1, XP_005268976.1"		1.18	NM_001682	NP_001673	"NM_001682.2, NM_001001323.1, XM_005268919.1, XM_011538407.1, XM_011538408.1, XM_011538409.1, XM_011538410.1, XM_011538411.1, XR_944556.1, XM_011538412.1"	0.051356487	TRUE	H__sapiens__1_-702116	PMCA1	Gene ATP2B1	P20020
333071	79.33	1	46.67	1		"KLF2, LKLF"			19	ENSG00000127528	ENSP00000465035	10365	-0.77	Kruppel-like factor 2	"16,327,534"	GeneID:10365	"2,694"	KLF2	"16,324,840"	+	"392, 1176, 3448, -440, 312, 1176"	"in gene, in gene, downstream, upstream, in gene, in gene"	6	"1_Mild_H3K4me3_hg38::1::18835, 1_Mild_H3K4me3_hg38::1::18836, 1_Mild_H3K4me3_hg38::1::18837, 2_HAD_H3K4me3_hg38::1::19680, 2_HAD_H3K4me3_hg38::1::19681, 2_HAD_H3K4me3_hg38::1::19682"	-0.216192734	3	H__sapiens__1_-706913	query	0.02	1_Mild_H3K4me3_hg38::1	132	NP_057354.1	KLF2	0.59	NM_016270	NP_057354	NM_016270.2	0.805580024	TRUE	H__sapiens__1_-706913	LKLF	Gene KLF2	Q9Y5W3
324882	27.33	1	44.67	1		"SEMA3C, SemE, SEMAE"			7	ENSG00000075223	ENSP00000411193	10512	0.71		"80,919,351"	GeneID:10512	"176,813"	SEMA3C	"80,742,538"	-	"407, -9, 170759, 439, -41"	"in gene, upstream, in gene, in gene, upstream"	5	"1_Mild_H3K4me3_hg38::1::33457, 1_Mild_H3K4me3_hg38::1::33458, 2_HAD_H3K4me3_hg38::1::34749, 2_HAD_H3K4me3_hg38::1::34750, 2_HAD_H3K4me3_hg38::1::34751"	-0.243331808	3	H__sapiens__1_-702269	query	0.05	2_HAD_H3K4me3_hg38::1	62	"NP_006370.1, XP_005250170.1"	SEMA3C	1.63	NM_006379	NP_006370	"NM_006379.3, XM_005250113.1"	0.784011329	TRUE	H__sapiens__1_-702269	SemE	Gene SEMA3C	Q99985
324891	173	1	166	1		"CAHL, YTHDC2"			5	ENSG00000047188	ENSP00000426644	64848	-0.06	YTH domain containing 2	"113,595,287"	GeneID:64848	"81,604"	YTHDC2	"113,513,683"	+	"397, -755, 493"	"in gene, upstream, in gene"	3	"1_Mild_H3K4me3_hg38::1::29818, 2_HAD_H3K4me3_hg38::1::30928, 2_HAD_H3K4me3_hg38::1::30929"	-0.243458442	1	H__sapiens__1_-701589	query	0.05	1_Mild_H3K4me3_hg38::1	173	NP_073739.3	YTHDC2	0.96	NM_022828	NP_073739	"NM_022828.3, XM_011543581.1, XR_246540.2, XM_011543582.1, XR_948288.1, XM_011543583.1, XM_011543584.1, XM_011543585.1, XM_011543586.1, XM_011543587.1"	0.783912053	TRUE	H__sapiens__1_-701589	FLJ2194	Gene YTHDC2	Q9H6S0
324888	93.5	1	65.5	1		"USP10, UBPO, KIAA0190, MGC2621"			16	ENSG00000103194	ENSP00000462762	9100	-0.51	ubiquitin specific peptidase 10	"84,779,922"	GeneID:9100	"79,973"	USP10	"84,699,949"	+	"435, 1763, -397, 659"	"in gene, in gene, upstream, in gene"	4	"1_Mild_H3K4me3_hg38::1::13980, 1_Mild_H3K4me3_hg38::1::13981, 2_HAD_H3K4me3_hg38::1::14720, 2_HAD_H3K4me3_hg38::1::14721"	-0.243455667	2	H__sapiens__1_-703754	query	0.05	1_Mild_H3K4me3_hg38::1	167	"NP_005144.2, NP_001259004.1, XP_006721393.1, XP_006721394.1, XP_006721395.1"	USP10	0.7	NM_005153	NP_005144	"NM_005153.2, NM_001272075.1, NR_073577.1, NR_073578.1, XM_006721330.1, XM_006721331.1, XM_006721332.1, XM_011523440.1, XM_011523441.1, XM_011523442.1, XM_011523443.1"	0.783914228	TRUE	H__sapiens__1_-703754	UBPO	Gene USP10	Q14694
328998	75.33	1	93.67	1		"MGC104539, FTNS, MYH9, DFNA17, MHA, NMHC-II-A, NMMHCA, EPSTS, BDPLT6"	regulation of cell morphogenesis|cell leading edge|receptor complex	GO:0022604|GO:0031252|GO:0043235	22	ENSG00000100345	ENSP00000414852	4627	0.31	"myosin, heavy chain 9, non-muscle"	"36,388,067"	GeneID:4627	"106,790"	MYH9	"36,281,277"	-	"691, 52707, 4035, 3107, 963, 131"	"in gene, in gene, in gene, in gene, in gene, in gene"	6	"1_Mild_H3K4me3_hg38::1::25323, 2_HAD_H3K4me3_hg38::1::26207, 2_HAD_H3K4me3_hg38::1::26208, 2_HAD_H3K4me3_hg38::1::26209, 2_HAD_H3K4me3_hg38::1::26210, 2_HAD_H3K4me3_hg38::1::26211"	-2.975345018	3	H__sapiens__1_-703252	result	0.05	2_HAD_H3K4me3_hg38::1	234	NP_002464.1		1.24	NM_002473	NP_002464	"NM_002473.5, XM_011530197.1"	0.051029825	TRUE	H__sapiens__1_-703252	NMMHCA	Gene MYH9	P35579
324902	38	1	62.25	1		"IFI616, 6-16, IFI-6-16, G1P3, IFI6, FAM14C"	membrane depolarization|regulation of membrane potential	GO:0051899|GO:0042391	1	ENSG00000126709	ENSP00000355152	2537	0.71	"interferon, alpha-inducible protein 6"	"27,672,213"	GeneID:2537	"6,152"	IFI6	"27,666,061"	-	"12389, 2693, 1653, 181, -299, 13448, 12533, 11989, 3904, 149"	"downstream, in gene, in gene, in gene, upstream, downstream, downstream, downstream, in gene, in gene"	10	"1_Mild_H3K4me3_hg38::1::987, 1_Mild_H3K4me3_hg38::1::988, 1_Mild_H3K4me3_hg38::1::989, 1_Mild_H3K4me3_hg38::1::990, 1_Mild_H3K4me3_hg38::1::991, 2_HAD_H3K4me3_hg38::1::968, 2_HAD_H3K4me3_hg38::1::969, 2_HAD_H3K4me3_hg38::1::970, 2_HAD_H3K4me3_hg38::1::971, 2_HAD_H3K4me3_hg38::1::972"	-0.243469889	4	H__sapiens__1_-706826	query	0.05	2_HAD_H3K4me3_hg38::1	107	"NP_002029.3, NP_075010.1, NP_075011.1"	IFI6	1.64	NM_022873	NP_075011	"NM_002038.3, NM_022872.2, NM_022873.2"	0.78390308	TRUE	H__sapiens__1_-706826	IFI616	Gene IFI6	P09912
328991	92	1	104.33	1		"MAP3K5, MEKK5, ASK1, MAPKKK5"	enzyme activator activity	GO:0008047	6	ENSG00000197442	ENSP00000351908	4217	0.18	mitogen-activated protein kinase kinase kinase 5	"136,793,051"	GeneID:4217	"236,005"	MAP3K5	"136,557,046"	-	"243995, 243163, 3835, 1179, 243195, 242267, 3707, 3147, 1179, 283"	"downstream, downstream, in gene, in gene, downstream, downstream, in gene, in gene, in gene, in gene"	10	"1_Mild_H3K4me3_hg38::1::32295, 1_Mild_H3K4me3_hg38::1::32296, 1_Mild_H3K4me3_hg38::1::32297, 1_Mild_H3K4me3_hg38::1::32298, 2_HAD_H3K4me3_hg38::1::33484, 2_HAD_H3K4me3_hg38::1::33485, 2_HAD_H3K4me3_hg38::1::33486, 2_HAD_H3K4me3_hg38::1::33487, 2_HAD_H3K4me3_hg38::1::33488, 2_HAD_H3K4me3_hg38::1::33489"	-2.969157239	3	H__sapiens__1_-718446	result	0.05	2_HAD_H3K4me3_hg38::1	162	NP_005914.1		1.13	NM_005923	NP_005914	"NM_005923.3, XM_011535837.1, XM_011535838.1, XM_011535839.1"	0.051346565	TRUE	H__sapiens__1_-718446	MEKK5	Gene MAP3K5	Q99683
329003	58.5	1	52	1		"ITGA6B, DKFZp686J01244, VLA-6, FLJ18737, ITGA6, CD49f"	cell junction organization|cell-substrate junction assembly|cell junction assembly	GO:0034330|GO:0007044|GO:0034329	2	ENSG00000091409	ENSP00000413470	3655	-0.17	integrin subunit alpha 6	"172,506,453"	GeneID:3655	"78,867"	ITGA6	"172,427,586"	+	"254, 766, 2046"	"in gene, in gene, in gene"	3	"1_Mild_H3K4me3_hg38::1::22583, 2_HAD_H3K4me3_hg38::1::23477, 2_HAD_H3K4me3_hg38::1::23478"	-2.975826297	2	H__sapiens__1_-702900	result	0.05	1_Mild_H3K4me3_hg38::1	100	"NP_001073286.1, NP_000201.2, XP_006712573.1, XP_006712574.1"		0.89	NM_001079818	NP_001303235	"NM_001079818.1, NM_000210.2, XM_006712510.1, XM_006712511.1"	0.051005271	TRUE	H__sapiens__1_-702900	CD49f	Gene ITGA6	P23229
324909	31	1	19	1		"MYO16, PPP1R107, MYR8, Myo16b, KIAA0865, NYAP3, MYAP3"	brain development	GO:0007420	13	ENSG00000282848	ENSP00000489329	23026	-0.71	myosin XVI	"109,208,007"	GeneID:23026	"712,278"	MYO16	"108,495,729"	+	"-273, 634, 644847, 645583, -305, 751"	"upstream, in gene, in gene, in gene, upstream, in gene"	6	"1_Mild_H3K4me3_hg38::1::9935, 1_Mild_H3K4me3_hg38::1::9936, 1_Mild_H3K4me3_hg38::1::9937, 1_Mild_H3K4me3_hg38::1::9938, 2_HAD_H3K4me3_hg38::1::10453, 2_HAD_H3K4me3_hg38::1::10454"	-0.24373112	4	H__sapiens__1_-701550	query	0.02	1_Mild_H3K4me3_hg38::1	50	"NP_055826.1, NP_001185879.1"	MYO16	0.61	NM_015011	NP_055826	"NM_015011.1, NM_001198950.1, XM_011521062.1"	0.783698326	TRUE	H__sapiens__1_-701550	PPP1R107	Gene MYO16	Q9Y6X6
324904	55.67	1	60	1		"PTP36, PTPN14, MGC126803, PEZ"	phosphatase activity|phosphoric ester hydrolase activity	GO:0016791|GO:0042578	1	ENSG00000152104	ENSP00000443330	5784	0.11	"protein tyrosine phosphatase, non-receptor type 14"	"214,551,681"	GeneID:5784	"214,739"	PTPN14	"214,336,942"	-	"1889, 513, -479, 1601, 161, -319"	"in gene, in gene, upstream, in gene, in gene, upstream"	6	"1_Mild_H3K4me3_hg38::1::3379, 1_Mild_H3K4me3_hg38::1::3380, 1_Mild_H3K4me3_hg38::1::3381, 2_HAD_H3K4me3_hg38::1::3511, 2_HAD_H3K4me3_hg38::1::3512, 2_HAD_H3K4me3_hg38::1::3513"	-0.243493735	3	H__sapiens__1_-710489	query	0.05	2_HAD_H3K4me3_hg38::1	92	NP_005392.2	PTPN14	1.08	NM_005401	NP_005392	"NM_005401.4, XR_247032.3"	0.783884387	TRUE	H__sapiens__1_-710489	PEZ	Gene PTPN14	Q15678
324915	90	1	80.5	1		"RRBP1, FLJ36146, hES, MGC157721, DKFZp586A1420, ES130, MGC157720, ES/130"			20	ENSG00000125844	ENSP00000479709	6238	-0.16		"17,682,283"	GeneID:6238	"68,605"	RRBP1	"17,613,678"	-	"1355, 619, 139, -373, 1515, 683, 123, -421"	"in gene, in gene, in gene, upstream, in gene, in gene, in gene, upstream"	8	"1_Mild_H3K4me3_hg38::1::23564, 1_Mild_H3K4me3_hg38::1::23565, 1_Mild_H3K4me3_hg38::1::23566, 1_Mild_H3K4me3_hg38::1::23567, 2_HAD_H3K4me3_hg38::1::24475, 2_HAD_H3K4me3_hg38::1::24476, 2_HAD_H3K4me3_hg38::1::24477, 2_HAD_H3K4me3_hg38::1::24478"	-0.243746804	4	H__sapiens__1_-706717	query	0.05	1_Mild_H3K4me3_hg38::1	147	"NP_001036041.1, NP_004578.2"	RRBP1	0.89	NM_004587	NP_004578	"NM_001042576.1, NM_004587.2"	0.783686035	TRUE	H__sapiens__1_-706717	hES	Gene RRBP1	Q9P2E9
329013	98.5	1	88.5	1		PPP2R5E			14	ENSG00000154001	ENSP00000452396	5529	-0.15	"protein phosphatase 2 regulatory subunit B', epsilon"	"63,543,361"	GeneID:5529	"170,882"	PPP2R5E	"63,372,479"	-	"1889, 417, 2497, 257"	"in gene, in gene, in gene, in gene"	4	"1_Mild_H3K4me3_hg38::1::10515, 1_Mild_H3K4me3_hg38::1::10516, 2_HAD_H3K4me3_hg38::1::11080, 2_HAD_H3K4me3_hg38::1::11081"	-2.976077913	2	H__sapiens__1_-710704	result	0.05	1_Mild_H3K4me3_hg38::1	185	"NP_006237.1, NP_001269108.1, NP_001269109.1, NP_001269110.1, NP_001269111.1"		0.9	NM_006246	NP_006237	"NM_006246.3, NM_001282179.1, NM_001282180.1, NM_001282181.1, NM_001282182.1, NR_104104.1, XM_011536922.1"	0.050992439	TRUE	H__sapiens__1_-710704		Gene PPP2R5E	Q16537
324918	42.91	1	47.91	1		"CDHF10, Flamingo1, FLJ45845, FLJ34118, FLJ45143, EGFL2, MEGF3, CELSR2, KIAA0279, FLJ42737, ADGRC2"	Wnt signaling pathway|dendrite morphogenesis|dendrite development	GO:0016055|GO:0048813|GO:0016358	1	ENSG00000143126	ENSP00000271332	1952	0.16		"109,275,756"	GeneID:1952	"26,041"	CELSR2	"109,249,715"	+	"-307, 493, 8141, 8829, 29133, 33133, -8835, -339, 557, 6221, 13549, 14541, 22925, 24994, 29229, 33229"	"upstream, in gene, in gene, in gene, downstream, downstream, upstream, upstream, in gene, in gene, in gene, in gene, in gene, in gene, downstream, downstream"	16	"1_Mild_H3K4me3_hg38::1::2060, 1_Mild_H3K4me3_hg38::1::2061, 1_Mild_H3K4me3_hg38::1::2062, 1_Mild_H3K4me3_hg38::1::2063, 1_Mild_H3K4me3_hg38::1::2064, 1_Mild_H3K4me3_hg38::1::2065, 2_HAD_H3K4me3_hg38::1::2148, 2_HAD_H3K4me3_hg38::1::2149, 2_HAD_H3K4me3_hg38::1::2150, 2_HAD_H3K4me3_hg38::1::2151, 2_HAD_H3K4me3_hg38::1::2152, 2_HAD_H3K4me3_hg38::1::2153, 2_HAD_H3K4me3_hg38::1::2154, 2_HAD_H3K4me3_h…	-0.243813087	11	H__sapiens__1_-709312	query	0.05	2_HAD_H3K4me3_hg38::1	155	NP_001399.1	CELSR2	1.12	NM_001408	NP_001399	"NM_001408.2, XM_005270580.3"	0.783634092	TRUE	H__sapiens__1_-709312	MEGF3	Gene CELSR2	Q9HCU4
324940	54.75	1	50.25	1		"ITPR3, FLJ36205, IP3R, IP3R3"	fibroblast growth factor receptor signaling pathway|Fc-gamma receptor signaling pathway involved in phagocytosis|immune response-regulating cell surface receptor signaling pathway involved in phagocytosis|channel activity|calcium ion transmembrane transporter activity|ERBB signaling pathway|gated channel activity|ion channel activity|neurotrophin TRK receptor signaling pathway|Fc receptor signali…	GO:0008543|GO:0038096|GO:0002433|GO:0015267|GO:0015085|GO:0038127|GO:0022836|GO:0005216|GO:0048011|GO:0038093|GO:0022890|GO:0022838|GO:0006112|GO:0010518|GO:0060191|GO:0005261|GO:0005262|GO:0060193|GO:0044344|GO:0097458|GO:0022803|GO:0072509|GO:0007173|GO:0071774|GO:0010517|GO:0043235|GO:1900274|GO:0046873|GO:0038179	6	ENSG00000096433	ENSP00000475177	3710	-0.12		"33,696,574"	GeneID:3710	"75,195"	ITPR3	"33,621,379"	+	"-323, 221, 12045, 12637, -707, -323, 381, 12029, 12669"	"upstream, in gene, in gene, in gene, upstream, upstream, in gene, in gene, in gene"	9	"1_Mild_H3K4me3_hg38::1::31441, 1_Mild_H3K4me3_hg38::1::31442, 1_Mild_H3K4me3_hg38::1::31443, 1_Mild_H3K4me3_hg38::1::31444, 2_HAD_H3K4me3_hg38::1::32609, 2_HAD_H3K4me3_hg38::1::32610, 2_HAD_H3K4me3_hg38::1::32611, 2_HAD_H3K4me3_hg38::1::32612, 2_HAD_H3K4me3_hg38::1::32613"	-0.243917505	4	H__sapiens__1_-703042	query	0.05	1_Mild_H3K4me3_hg38::1	70	NP_002215.2	ITPR3	0.92	NM_002224	NP_002215	"NM_002224.3, XM_011514576.1, XM_011514577.1"	0.783552271	TRUE	H__sapiens__1_-703042	IP3R3	Gene ITPR3	Q14573
329044	34.33	1	21.33	1		"FLJ25965, KSR2"			12	ENSG00000171435	ENSP00000389715	283455	-0.69	kinase suppressor of ras 2	"117,969,103"	GeneID:283455	"516,091"	KSR2	"117,453,012"	-	"93519, 3151, 143, 2879, 1583, 895, 239, -433"	"in gene, in gene, in gene, in gene, in gene, in gene, in gene, upstream"	8	"1_Mild_H3K4me3_hg38::1::9004, 1_Mild_H3K4me3_hg38::1::9005, 1_Mild_H3K4me3_hg38::1::9006, 2_HAD_H3K4me3_hg38::1::9417, 2_HAD_H3K4me3_hg38::1::9418, 2_HAD_H3K4me3_hg38::1::9419, 2_HAD_H3K4me3_hg38::1::9420, 2_HAD_H3K4me3_hg38::1::9421"	-0.029210416	3	H__sapiens__1_-714055	query	0.02	1_Mild_H3K4me3_hg38::1	51	NP_775869.3	KSR2	0.62	NM_173598	NP_775869	"NM_173598.4, XM_011538224.1, XR_944522.1, XM_011538225.1, XM_011538226.1, XM_011538227.1, XM_011538228.1, XM_011538229.1, XM_011538230.1"	0.971212085	TRUE	H__sapiens__1_-714055	FLJ25965	Gene KSR2	Q6VAB6
329045	38.5	1	28	1		"CR16, FLJ36931, WIPF3"	Fc-gamma receptor signaling pathway involved in phagocytosis|immune response-regulating cell surface receptor signaling pathway involved in phagocytosis|Fc receptor signaling pathway	GO:0038096|GO:0002433|GO:0038093	7	ENSG00000122574	ENSP00000386878	644150	-0.46	WAS/WASL interacting protein family member 3	"29,917,066"	GeneID:644150	"110,512"	WIPF3	"29,806,554"	+	"-746, -298, 166, 78102, -314, 502"	"upstream, upstream, in gene, in gene, upstream, in gene"	6	"1_Mild_H3K4me3_hg38::1::32959, 1_Mild_H3K4me3_hg38::1::32960, 1_Mild_H3K4me3_hg38::1::32961, 1_Mild_H3K4me3_hg38::1::32962, 2_HAD_H3K4me3_hg38::1::34254, 2_HAD_H3K4me3_hg38::1::34255"	-0.017978601	4	H__sapiens__1_-706267	query	0.05	1_Mild_H3K4me3_hg38::1	72	NP_001073998.2	WIPF3	0.73	NM_001080529	NP_001073998	"NM_001080529.2, XM_011515475.1"	0.982182049	TRUE	H__sapiens__1_-706267	FLJ36931	Gene WIPF3	A6NGB9
324945	101	1	107.67	1		CBX6	PcG protein complex	GO:0031519	22	ENSG00000183741	ENSP00000384490	23466	0.09	chromobox 6	"38,872,334"	GeneID:23466	"11,118"	CBX6	"38,861,216"	-	"5326, 910, -594, 5310, 2398, 686, -626"	"in gene, in gene, upstream, in gene, in gene, in gene, upstream"	7	"1_Mild_H3K4me3_hg38::1::25480, 1_Mild_H3K4me3_hg38::1::25481, 1_Mild_H3K4me3_hg38::1::25482, 2_HAD_H3K4me3_hg38::1::26374, 2_HAD_H3K4me3_hg38::1::26375, 2_HAD_H3K4me3_hg38::1::26376, 2_HAD_H3K4me3_hg38::1::26377"	-0.244115958	3	H__sapiens__1_-716581	query	0.05	2_HAD_H3K4me3_hg38::1	160	"NP_001290423.1, NP_055107.3"	CBX6	1.07	NM_014292	NP_055107	"NM_001303494.1, NM_014292.4, XM_011530024.1"	0.783396788	TRUE	H__sapiens__1_-716581		Gene CBX6	O95503
329054	28	1	23.4	1		"FLJ31810, LINGO2, LERN3, LRRN6C"			9	ENSG00000174482	ENSP00000479634	158038	-0.26	leucine rich repeat and Ig domain containing 2	"29,213,981"	GeneID:158038	"1,276,364"	LINGO2	"27,937,617"	-	"2493, 1885, 189, -1027, 2189, 1933, 221, -675"	"in gene, in gene, in gene, upstream, in gene, in gene, in gene, upstream"	8	"1_Mild_H3K4me3_hg38::1::35877, 1_Mild_H3K4me3_hg38::1::35878, 1_Mild_H3K4me3_hg38::1::35879, 1_Mild_H3K4me3_hg38::1::35880, 2_HAD_H3K4me3_hg38::1::37281, 2_HAD_H3K4me3_hg38::1::37282, 2_HAD_H3K4me3_hg38::1::37283, 2_HAD_H3K4me3_hg38::1::37284"	-0.032536517	5	H__sapiens__1_-714709	query	0.05	1_Mild_H3K4me3_hg38::1	44	"NP_001245211.1, NP_689783.1"	LINGO2	0.84	NM_152570	NP_689783	"NM_001258282.1, NM_152570.2, XM_011517715.1, XM_011517716.1, XM_011517717.1, XM_011517718.1, XM_011517719.1, XM_011517720.1, XM_011517721.1, XM_011517722.1, XM_011517723.1, XM_011517724.1, XM_011517725.1, XM_005251372.3, XM_011517726.1, XM_011517727.1, XM"	0.967987102	TRUE	H__sapiens__1_-714709	LRRN6C	Gene LINGO2	Q7L985
[truncated: 1,116 more rows]
